# Supplementary material for: Cell Type-Specific Gene Network-Based Analysis Depicts the Heterogeneity of Autism Spectrum Disorder
Source: Front Cell Neurosci. 2020 Mar 19;14:59. doi: 10.3389/fncel.2020.00059 (PMC7096557; doi:10.3389/fncel.2020.00059)
Supplement: Supplementary Table 1 — The gene co-expression modules built from each cell class. The module preservation statistics between gene modules built from each cell class and from other cell classes are also shown. [file Table_1.XLSX]

## Sheet: Astrocyte
moduleID	modulecolor	Number of included genes	Zsummary						Zsummary_median	Median Rank						Median rank_median	Included genes sorted by gene Module Membership
			Glutamatergic neuron	GABAergic interneuron	Oligodendrocyte precursor cell	Oligodendrocyte	No	Microglial		Glutamatergic neuron	GABAergic interneuron	Oligodendrocyte precursor cell	Oligodendrocyte	No	Microglial
M1	turquoise	575	3.41222	-0.172147	31.5282	17.6898	5.70298	10.1361	7.91952	5	16	2	5	2	6	5	AARD,TRPV6,ATOH7,MAGEL2,EFNB3,RAD51AP2,MESDC1,NOV,HIST3H2A,KCNF1,OR2D3,LECT2,MEOX2,OR10A5,ARL4D,GFY,MATN1,P2RX5,SLC6A15,TRPC5OS,C14orf80,HTR1B,TAS2R9,OR14A2,TMEM155,NETO1,SMIM18,NPY1R,CCKBR,OR2L8,TNFRSF18,MUC15,DRD1,DDN,MEDAG,FRG2B,KRT31,RAG2,CT55,TAS2R8,OR13C3,KIF4B,PRKCDBP,SPEF1,KCNS2,CECR6,LY6D,C1orf226,RGS7BP,RNF175,OR2AK2,KCNMB4,DPP4,MYCN,TAS2R19,DRD5,KCNV1,ELAVL2,MEX3B,GLYATL2,TMEM211,C17or…
M2	blue	123	1.79044	1.54532	5.85033	1.48069	3.84251	-0.101375	1.66788	6	16	10	25	4	27	13	GRM3,TPD52L1,SGCD,FLRT2,GPC5,CACNB2,PDE3B,WIF1,CADM1,RERG,RBMS3,LRP1B,RORA,LRRC3B,FAM184A,ZSWIM6,TRPM3,ADAMTS17,NTRK3,EPHB1,UNC5C,ASAP2,BRINP2,MEIS2,GABRA2,SPRED1,RHOJ,ROBO1,CELF2,B3GALT1,KCTD8,LMF1,GRIN2C,RALGAPA2,DNAH7,EFNA5,GARNL3,LSAMP,RNF182,KLF12,SFMBT2,PTPRK,MGLL,NEDD4L,ENOX1,NLGN4X,ETV5,KLKB1,DIO2,CHKA,GRIA4,MTMR10,LGR4,PIK3R1,STARD13,C2orf88,MEIKIN,TRPS1,TMEM132C,NEO1,PPP1R12A,ASPH,SAT1,…
M3	brown	117	10.9998	6.11531	18.0074	17.2743	48.3268	8.01756	14.137	1	2	1	1	1	2	1	MDGA2,SLC4A10,CNTNAP2,SNTG1,OPCML,FGF12,RYR2,SCN2A,GRIN2B,HCN1,CCSER1,IL1RAPL1,RBFOX1,ATRNL1,GABRG3,STXBP5L,SYN2,KHDRBS2,CSMD3,ZNF385B,CSMD1,GRIN2A,SYT1,XKR4,ICA1,MTUS2,FGF14,SLC35F3,GABRB2,KCNQ5,RTN1,ERC2,VSNL1,CDH18,UCHL1,SLC44A5,PRKCB,ASIC2,KCNB2,GABRA1,SCN1A,LRFN5,SLC2A13,KCNIP4,PCLO,DLGAP2,DGKI,KCNH1,NRXN3,SNAP25,GPR26,FRMPD4,HECW1,DLGAP1,PLXNA4,GRIK2,KCNJ3,NLGN1,NCALD,SLC22A25,SLC8A1,NWD2,T…
M4	yellow	104	0.222604	0.275707	2.82717	5.97819	1.61123	0.670299	1.14076	11	14	14	8	5	18	12.5	ELOVL3,FGF5,RGS13,KCNA1,VIP,BTC,SCN7A,MROH5,FAM20A,P2RY6,RDH12,IL5RA,NCAPG,OPN5,CLEC19A,KIRREL,PCP4L1,RFESD,ADTRP,SPATA9,TCTE1,PTPRC,LPPR5,ABCA6,CP,CBLN2,NFIL3,BCL2L11,ASB5,HTR4,ITGA4,GLYATL1,CRTAC1,GLRA3,NXPH2,AATK-AS1,PRKCD,VWA2,NET1,ITGBL1,FAM81B,HAPLN1,NEK10,TRB,CNTNAP4,ELMO1,MRAP2,CDH8,SPOCK3,ZFP69B,DCAF4L1,EYA4,NOX4,DSC2,AOC2,PCDH11Y,KLHL1,FGF13,CPNE4,CSMD2,JPH1,CA10,LHFPL3,RS1,ST18,TSPAN33…
M5	green	58	-1.40268	-1.5489	1.35895	-0.389255	-1.0679	2.50551	-0.728578	19	19	13	22	20	8	19	CCDC89,SOHLH2,LACC1,HIST1H4E,DENND2D,ANKRD61,C2orf40,IL12A,NAP1L2,DAB2,TMEM176A,GCK,ADO,CCDC85A,PHLDA1,ZXDA,PXDN,ORMDL2,RSL24D1,SLC18A2,GRHL1,CFL2,SETMAR,PRR16,RHOXF1,FAT4,RFTN1,CDC26,DPH3,NSDHL,SYS1,HEY2,FAM81A,PRAF2,TMEM107,NRARP,AMPD3,RAP2A,TMED2,METTL21A,FAM181A,SALL3,RBM42,ALG2,C10orf54,CSF1,GTF2H5,FANCL,DUSP12,TMX4,MOB3B,TRIM25,EI24,LIN7A,TAF9,MBIP,CLDND1,TMED7
M6	red	55	-1.52907	-1.36097	-0.406816	-0.423056	-0.793423	0.495999	-0.608239	19	24	27	25	19	20	22	PTGDR2,STON1,MYBPHL,SLFN11,EQTN,SFRP4,GAS1,ZNF843,TNFRSF19,GLRA4,BTNL2,LINC00282,KLHDC8A,SNTN,SLC8A3,C21orf91,HLA-DPB1,CNGA3,PPP1R1C,ZNF649,SMKR1,IRF1,TGM1,RDH5,MCM3,SIDT1,CRISPLD1,IFIT1B,ZNF681,RLN2,ZNF287,DUSP1,FN3KRP,NUPR1,PDRG1,HNMT,NRBF2,ZNF664,SLC39A1,TXNIP,L3MBTL4,CAMLG,CEP135,RNF32,ZMAT2,SGK1,MAP1LC3B,ZDHHC4,PXYLP1,UFC1,RLIM,TIMP2,RPL30,CSGALNACT1,ATP13A4
M7	black	55	-1.4467	-1.56685	1.15063	0.523412	-1.70413	1.05382	-0.461645	13	28	15	19	25	17	18	HIST1H2AE,HPS6,TAS2R30,SMPX,TP53TG3D,IL23A,MANEAL,CEBPA,SLC22A7,VSIG1,PENK,CHAD,ACTRT3,ZNF543,PELI3,NUPR1L,RIIAD1,DCLRE1B,KLF8,OLFML2B,C19orf73,PEX12,KCNMB2,ASPHD2,CREG2,KLRB1,DHCR7,C12orf45,DUSP4,C6orf165,R3HCC1,DUSP19,POLE3,SAMD10,ZNF275,C5orf34,KDELC2,ZNF575,C14orf1,SUV39H1,CKAP2,STEAP2,GADD45A,TMEM194A,DDIT4L,DUS4L,KLK6,PEX19,TTC31,GID8,RBM45,GMPPA,MED7,DCHS1,PPP1R32
M8	pink	50	-1.86694	-0.453632	0.0795922	3.79952	-1.28601	0.332414	-0.18702	21	11	18	4	19	17	17.5	FAM109B,THBD,CYP26B1,C8orf4,FAM105A,OAS1,LAPTM5,CALB2,HLA-DRB1,RGS19,PARVG,ISLR,GPER1,COL10A1,SLC6A12,PLCXD3,ZNF672,PPP3R2,OLR1,PARM1,RUNX2,SDF2L1,NRP2,PCYOX1L,SAMD15,ADAMTS5,ABHD4,CCK,UNC13C,PLAG1,RCAN2,MSTN,SLC40A1,SMIM13,MAGEF1,ZNRD1,KLHDC9,PRIM1,PYROXD1,AAR2,MED9,B4GALT4,RSPH4A,MIER3,SAAL1,ABHD16A,ECE2,CCNG2,NME9,SPARCL1
M9	magenta	49	-1.52403	-1.09344	0.311502	0.44916	-1.34279	1.72654	-0.39097	15	20	17	20	22	17	18.5	THEM5,PATE2,IGSF6,INSM2,NOSTRIN,HAS1,KLRC3,CEACAM8,TBC1D26,ACSM4,CDKN1A,DUSP23,KLHL14,PTCHD4,CNTN3,CTSK,HHLA1,PDE1C,SLC7A6OS,ZNF235,SPON2,ZKSCAN2,C9orf116,ZNF17,ZNF616,PDZRN4,CD83,FGFBP3,UBL7,RPP25L,RNF212,B4GAT1,MSRB1,PHLDA3,HTATSF1,CCND2,BBS10,MOSPD2,BTN2A1,PMVK,RRM1,PSME1,BOD1,INO80C,TTC33,C9orf78,EIF3G,DALRD3,SMIM8
M10	purple	49	-1.72626	-0.984736	1.90473	2.624	-1.40448	1.56841	0.291839	19	15	9	7	23	14	14.5	MYL7,IRS4,TNFRSF4,KCNS1,TC2N,GJB5,CYP1A1,ELF3,HIST1H2AK,PPL,MEPE,TAS2R31,PRCD,IRAK3,LOC100130705,GSG1,BEND4,AKR1C2,TNFSF9,FAM131C,CCDC17,ASGR1,EIF1AD,BTNL9,BTBD19,FRAS1,NUDT1,RDH10,TIAF1,ZNF16,GEN1,SCN9A,SOX8,VSX1,SDR16C5,GSDMB,SLC7A1,ABCF3,ZBED3,TMEM256,SLC5A8,SEC22B,SEPSECS,DNPEP,PSMB6,CUEDC2,KRR1,SAXO2,METTL14
M11	greenyellow	46	-0.495235	-0.128775	1.50177	0.610416	1.13911	0.5535	0.581958	9	8	15	23	7	22	12	TMEM132E,COBLL1,TNFSF18,BARX2,GADD45B,LILRA6,C1orf168,NPPA,TRIM22,SPA17,KDM8,C3orf52,POMC,PRIMA1,PI16,RASGRF1,TRMT5,BIRC3,ONECUT1,GALNT13,LRRC55,PCP4,NMB,ITGA11,COL21A1,CDCA4,PDLIM4,CD24,COL5A1,SFRP2,CD58,STK32A,TMEM237,PPAPDC1A,PLP1,LRRC46,SHQ1,SERPINE2,PTN,NFIB,MAST4,LRRC16A,DLC1,SLC1A2,NRXN1,RYR3
M12	tan	45	-0.937896	-1.50248	-0.399415	2.10207	-1.28606	0.152063	-0.668655	11	21	23	9	17	16	16.5	CCDC96,G6PC2,CD53,CGA,OR52N4,RESP18,CD36,FAM89A,ASAH2B,OR9A2,NXT1,C2CD4A,FAM205CP,AVPI1,LYPD6B,NKIRAS2,RBM7,FES,C22orf46,EID2,CEP19,TMEM110,AHRR,GM2A,SLC35B2,PAF1,IL17RA,DHRS11,TAF5,FAM46A,TSHZ3,CD40,ZNF511,TTC34,BLNK,RXRG,HAP1,SF3B4,SALL2,SPINK5,SPAG5,PLEKHH3,HTR3B,ZFP91,DCAF16
M13	salmon	45	-0.940015	-0.981704	4.07368	0.92553	-1.40241	0.274111	-0.332952	12	17	4	18	15	18	16	MYH8,TAS2R42,FAM84B,TMEM225,MYH4,ADAMDEC1,TEKT2,SNAPC2,SFTPC,OPALIN,GLDN,SLC7A14,IKBKE,VN1R1,CTSC,QRFPR,SATL1,CCDC121,TMEM235,B3GALT5,KLHL4,CCNE2,GTF2E1,ISYNA1,RRP9,CBLL1,SEMA3C,SUPT4H1,DNAAF2,ZNF285,SLC46A1,HOOK1,RAB13,UBE2Q1,ISOC1,DUSP28,TNFSF4,UPRT,POP1,PON1,STEAP3,SSRP1,CLNS1A,IPO13,NIPAL3
M14	cyan	43	-0.0452473	-0.914281	0.840917	2.07576	-0.822929	1.75962	0.397835	9	13	16	10	13	7	11.5	AFP,GPRIN2,RSC1A1,STX3,ORMDL3,ATF5,SCN4B,PLS1,PTGS2,SKOR1,KCP,THAP11,SUSD5,CCDC122,ATG9B,MYLIP,MIS18A,ZNF669,LYSMD1,ART4,FIGNL1,MTFR2,RIOK2,SH3TC2,TOR3A,ZSCAN20,NHLH1,ZKSCAN4,DNAJB5,REEP4,CCDC167,BCAP31,TMEM167B,CCDC138,C11orf71,PTP4A3,GNL2,THAP5,DPH2,LPAR6,IMPAD1,ZNF365,ZNF573
M15	midnightblue	42	-1.182	-0.395311	-0.498546	3.89302	-0.244033	0.916987	-0.319672	14	11	22	4	8	12	11.5	RBM11,GRPR,TMPRSS7,STK26,HRASLS5,TSPAN2,OR1L8,RNASEL,COL6A2,LTB4R,DHRS9,ARHGAP18,TRIM67,FBN2,EID3,HIST2H2AC,HS3ST1,CKAP4,HCLS1,C4orf26,SV2C,FSIP1,COG8,ETNK2,C3orf35,PPARG,RHBDF1,PLLP,ITGA1,ADAMTSL1,LOC730159,HEBP2,CSTF2,LGALS8,MPP1,TEX264,LEO1,IFIT3,HEY1,NOL12,IKZF5,PRPF39
M16	lightcyan	40	-1.02167	-1.11478	0.251343	0.696849	-0.457586	-0.102361	-0.279973	15	17	19	14	10	19	16	HBE1,MFSD9,PTGDR,SFTPA2,MYO7A,BUB1,ZNF416,THEMIS,C20orf202,TLL1,TAGLN2,MARCH4,PTTG1,SLC22A10,HCN3,FICD,TBC1D9,GOLT1A,GDPGP1,CXXC4,SEMA3E,ZNF460,SIAH3,LDOC1,PPCS,FAM78B,AGA,NOC4L,GNPNAT1,RFC5,TAF9B,C17orf58,STS,MAGOHB,SLC39A6,PRKG2,B3GALNT1,HSD17B11,MDC1,KCTD9
M17	grey60	39	-1.41658	-1.00747	-0.172691	0.217704	-0.742029	0.156785	-0.45736	17	19	19	17	14	17	17	LHX9,LUM,PRLHR,PATE4,PABPC1L2A,PYCRL,C1orf105,ASPN,NEU1,ZNF518B,KRT23,ANGPTL3,NRIP2,ADRA1D,TCEAL8,C3orf49,BZW2,PFN4,MOSPD1,UTP3,PSMB9,MBLAC2,F5,OGFOD2,C1orf216,GNRHR,CYR61,DBX2,NAGA,IMPG2,ZCCHC4,BRMS1L,CALB1,YOD1,OSTC,TGDS,RRAGA,RNF139,CDK4
M18	lightgreen	37	-1.15477	-0.806155	0.193919	0.738219	0.0900628	0.311591	0.141991	17	16	15	17	6	15	15.5	NPY,OR8S1,OR2T8,OXGR1,PNLIPRP3,RAB33A,KLHL31,LVRN,ZNF28,RET,NOS2,SFR1,C2orf15,APOD,F11R,C4orf32,MFSD4,C9orf43,IPO4,DBR1,ETV3,CCDC152,PPP1R26,ZBTB37,DOLPP1,SASS6,UNC119,SNRPN,ZNF214,BET1L,CXorf38,PLEKHA3,IFIT1,POLB,TDP1,THAP2,ADSS
M19	lightyellow	36	-1.3983	-0.705987	1.44396	1.94252	-0.881174	0.724733	0.009373	19	7	9	12	18	14	13	HIST1H1A,RSG1,GCSAM,TAS2R13,SLC26A4,CHRNA2,PODN,ORC6,TRPC4,GPR84,NR2C2AP,EXOC8,BSPRY,WNT4,C6orf52,ZNF239,RNASE1,TACR1,SUMO3,LRRC17,CLEC2D,LECT1,C1R,CSRP2,ZKSCAN3,TCTA,ARFIP2,HNRNPUL2,GYG1,MAPKAPK2,VAMP3,CNOT8,KLHL41,BTG1,TRMT10A,C7orf25
M20	royalblue	34	-1.48725	-1.24496	0.853563	-0.224588	-1.15487	2.27168	-0.689729	21	18	10	20	20	3	19	IGFALS,KLF2,ZXDB,NRM,DRD2,ZFP92,ADM,SMIM10,NUP62,DACT1,OLIG2,E2F7,SIM2,SMCR8,SLC29A3,APOM,APITD1,ALX3,PAFAH1B3,MBLAC1,CPB2,NRN1L,C8orf58,UNC5CL,HPN,PINX1,NXPE1,RPS19BP1,EPHB3,LINC00998,COL9A2,NOP10,HUS1,ELOF1
M21	darkred	34	-1.00714	-0.361787	1.09548	0.731291	-0.46391	0.265125	-0.0483311	8	11	12	17	11	20	11.5	IER5,SRXN1,B3GNT7,TSPAN19,C2orf44,MSC,CTXN3,MTTP,C4orf46,MURC,CLEC2A,CDCA7,FZD7,RHOBTB1,TP53INP1,SLC22A1,TMEM261,CRYGS,LSMEM1,VEPH1,SNRNP25,MORN2,SKAP2,TDRD6,RCBTB1,TIGD1,NFE2L3,KIAA1598,DCTN3,S100A16,VAMP4,PLAA,ORC5,C1orf61
M22	darkgreen	34	-1.07136	-1.08912	-0.216714	-1.03663	-1.33111	-0.58729	-1.054	15	14	24	28	15	21	18	PPP1R17,MAB21L2,SOX11,ZNF319,LAMB3,KRT86,VAX1,NAP1L3,CD200,BNIP1,PLP2,GLMP,ALG10B,GRM8,ZNF436,CDKN2AIP,SMIM12,CCDC68,ARMC3,PIGH,ANKRD65,SSR2,ZNF317,RABGGTB,PIGO,ARMCX2,HIATL1,GZF1,INSIG2,MORC4,HS1BP3,IVNS1ABP,PLXNA3,SLC4A4
M23	darkturquoise	33	-1.71384	-1.04239	-0.600185	0.777278	-1.76813	1.45238	-0.821287	23	14	27	9	22	11	18	SUSD2,PABPC1L2B,WNT10A,CAV2,SLC10A5,N4BP3,FLRT1,PCDH8,VAT1,SLITRK3,SELP,ALDH1A3,TRAF3IP3,SLC22A24,NLRP14,NIPAL1,DUSP15,XKR8,MAF1,RIN1,GALK1,CA14,B4GALT7,PFDN6,BUD13,NDNL2,ANKRD18B,TCP11L2,INHBB,RPL4,EFTUD1,CNOT6L,TIPRL
M24	darkgrey	31	-1.3696	-1.17217	1.04079	0.179052	-0.721945	1.03822	-0.271446	20	23	9	15	13	10	14	B3GALT6,CDKN1C,TMEM31,HIST1H4H,HACD1,MAGIX,HIST1H2BK,TLR9,HMGB4,TSR2,RPRM,ABCG1,CDKN2C,KY,CORT,KIT,C10orf113,IL7R,FHOD1,INSL6,SS18L2,FJX1,IFIT5,C9orf9,PTER,COMMD9,DERL1,FAM69B,RANGRF,WDR31,NEK1
M25	orange	31	-1.06634	-1.00522	-0.0952837	1.13929	-0.486829	2.32177	-0.291057	18	20	17	11	14	5	15.5	METTL21C,DCAF12L2,HSD11B2,TPH2,GIF,NEK2,ANLN,CDKN2A,TXK,TYR,FBXO43,VWDE,SLC10A1,MX1,SYNPR,PIGW,SAYSD1,NYNRIN,LTB,RPL39L,TIRAP,SLBP,NUDCD1,ATRAID,LYSMD2,LINC00959,ACTR6,C10orf88,CASP7,DOCK7,PSD3
M26	darkorange	31	-1.33856	-0.831377	-0.164843	2.31358	-1.46757	1.37683	-0.49811	17	15	14	6	25	6	14.5	LOC100505478,TNK1,ASIC5,RAB40AL,PLEK,C12orf71,PNOC,ESRP2,LINC00238,IQCJ,PRPS2,ZNF530,C2orf66,CTHRC1,ZNF646,SLC22A6,SULF2,GINS3,NINJ1,MKX,FAM111A,ZNF8,ZBED6,SAMD13,SNAPC1,FKBP14,PPP2R3B,APRT,COPRS,OARD1,QKI
M27	white	30	-0.826177	-0.999169	-0.217117	-0.224325	-1.227	-0.609848	-0.718012	6	13	15	23	21	26	18	CORO7,LTK,KLLN,KCTD12,ONECUT2,TMEM196,NECAB2,PATE1,EXO5,GTF2H4,PIM2,CDK2,CABLES2,IER3,GLRA2,SRPX,TMEM99,ENTPD3,TMEM18,PPP1R1A,BTN3A1,TMEM60,SMUG1,MIS12,ZFAND2A,LENG1,LIX1,RAB3IP,STK19,RNF20
M28	skyblue	30	-1.3842	-0.228809	0.554182	0.473909	-1.47328	-0.572389	-0.400599	20	16	13	21	23	25	20.5	TMC3,DUSP10,LAYN,TCHH,CH25H,CARD9,GEMIN4,LTA,NPAP1,ZNF284,LOC728819,ARL13A,ARMCX6,POU3F4,PAWR,METTL18,EDN3,TRMT61A,TBC1D7,C1QTNF7,KLRG1,GRN,NFYA,JMJD6,ZSCAN29,P3H2,DDIT4,TMEM209,FAM134A,CDH20

## Sheet: GABAergic interneuron
moduleID	modulecolor	Number of included genes	Zsummary						Zsummary_median	Median rank						Median rank_median	Included genes sorted by gene Module Membership
			Glutamatergic neuron	Astrocyte	Oligodendrocyte precursor cell	Oligodendrocyte	No	Microglial		Glutamatergic neuron	Astrocyte	Oligodendrocyte precursor cell	Oligodendrocyte	No	Microglial
M1	turquoise	538	4.6314	1.70396	1.95896	1.51883	3.00472	-0.736806	1.83146	7	8	7	5	7	6	7	TAC1,PVALB,ADAMTS17,SULF1,SLC9A9,HHATL,SLC26A4,RUNX2,TMEM132C,ANKRD18A,FGF12,PLCL1,PDGFC,NDST3,PPARGC1A,ST8SIA4,AFF1,SLC4A4,FBLN7,HGF,WIF1,POSTN,RGS5,HTR4,MMP16,GHR,TM6SF1,ADCY1,FAM19A2,OSBPL3,CPED1,FAM78B,GAS2,DPP10,RHOBTB3,CEMIP,C18orf42,CAPS2,ECM1,NEFL,LDB2,KCNAB3,CDK6,WIPF3,PPARG,SH3GL2,ADARB1,NWD2,FSTL4,HS3ST2,CTNNAL1,SAMD13,GALNT7,ROR1,DNAJC21,SLC4A10,ERC2,MYO1B,WNT16,RBM20,NEGR1,TMEM178A,I…
M2	blue	288	17.3584	7.5964	7.2087	5.14265	10.2016	-0.274104	7.40255	1	1	1	1	1	9	1	HSPA8,CLU,HSP90AA1,RTN1,ALDOA,ARL6IP1,ITM2B,FTL,SEPW1,HSP90AB1,SARAF,SERINC1,CALM2,ATP1B1,B4GAT1,ATP6V0B,SCG5,ARL6IP5,PPIB,SRP14,REEP5,RHBDD2,SPCS1,NGFRAP1,TSPAN3,ATP6AP2,STMN1,LDHA,ALDOC,TUBA1B,ENO2,CD200,PRNP,BEX4,SKP1,RABAC1,HSPA5,EIF1,TECR,SCOC,GABARAPL2,BEX1,CUTA,RPL15,GABARAP,EIF4A2,ATP6AP1,SCG3,TUBA1A,MAGEH1,SPINT2,UCHL1,DYNLL1,EIF1B,RAN,SRP9,HSBP1,SERINC3,PPT1,BEX2,CD59,CD63,EMC4,TMEM59,W…
M3	brown	277	5.26127	5.46155	3.44159	4.6101	7.44521	3.78216	4.93569	5	4	4	6	5	3	4.5	SOX6,GRIK3,SPARCL1,SATB1,KIAA1217,STXBP6,GPC6,RAPGEF5,RSPO2,LHX6,PLCH1,MYO5B,SLC24A2,RASGRF2,KLHL5,TSHZ3,PRKG1,XYLT1,CADPS,SAMD5,ASTN2,SCN9A,TRPC4,DTNA,DLGAP1,RYR2,KIF26B,ST8SIA1,ST6GALNAC5,TENM1,RBFOX1,NIN,PLOD2,LRP8,PAPPA,ETV6,RGS4,CRHBP,GAP43,DLGAP2,RAB3B,ADCY8,TENM3,PRDM1,ATRNL1,CUX2,MICAL2,TMTC1,CHN1,PAM,SFMBT2,RNASET2,PCLO,ELAVL2,CDH9,ELL2,AGBL4,ARHGAP20,DAPK1,C3orf58,BRINP3,ZBBX,PIWIL4,PAC…
M4	yellow	221	1.14337	2.30792	0.568111	4.18126	5.46589	0.858323	1.72565	8	6	6	5	5	5	5.5	ARPP21,VIP,CALB2,CHRNA2,ASIC4,PTHLH,SLC22A3,SHISA8,TSHZ2,SEZ6L,PDE3A,ADRA1B,OLFM3,COL11A1,COL21A1,LHFP,SORCS3,PCDH8,ADAM33,NR2F2,DPF3,PXDN,RGS16,RYR3,FIGN,GALNTL6,LRFN2,CBLN1,TAC3,MARCH1,ENC1,MCTP2,SEMA5A,TP53I11,SALL1,ARAP2,CHD7,GALNT13,CCNG2,CPNE2,GRM7,RGS8,SLC12A7,EXPH5,TRAF5,HAP1,PPAPDC1A,ASIC1,HTR2C,PTGDS,PPP1R1C,NR2E1,DPYSL3,ARHGAP28,FAT4,NELL2,ALS2CL,DNAH14,HSPB6,SLC5A8,ADGRG1,VWDE,PTH2R,T…
M5	green	179	4.19046	0.457599	1.50277	1.61542	3.87036	-0.11593	1.55909	3	7	4	8	6	7	6.5	MYO16,GOLIM4,GRIA4,FGF13,TRPC5,COL4A2,PLCXD3,TRPS1,KCNAB1,SOX5,FMN1,SLIT2,OPN5,IL1RAPL1,VWC2,C8orf4,PTPN13,SH3RF3,KCNC2,COL4A1,VAV3,RAB3IP,KAZN,CDCA7,LYPD6,MYRFL,NAV3,KCNIP2,SGCZ,ADRBK2,UNC5C,PKNOX2,RASSF8,PVRL3,SCN1A,ZNF827,MBP,DGKD,SP9,SGMS1,KIAA1324L,ARID5B,GRM3,TRERF1,KANSL1L,ELAVL4,ZMAT4,MOB3B,MGAT5,MAMLD1,MTMR6,FAM13C,GPR176,PKP4,GRIP2,SLC38A1,LRRTM3,FGF9,ZNF804B,ULK3,SCRG1,PCDH9,NAPEPLD,MC…
M6	red	160	1.70154	0.147862	0.208543	5.26103	4.06181	1.15167	1.4266	6	8	6	4	6	4	6	LAMP5,SV2C,FBXL7,EYA4,TRPC3,NTNG1,PDGFD,ID2,ARHGAP31,PDGFRA,CA2,CHRDL1,PDZD2,HPCAL1,TPD52L1,CDHR3,CPLX3,PMEPA1,ST6GAL2,GPR63,PRSS12,TOX,KIRREL,EPHA3,KCNH5,FGF14,SPHKAP,GRIK4,MAML3,NXPH2,B3GALT2,AARD,JAM2,CHST9,SERTM1,PID1,NECAB2,TMEM132D,C1QL2,SEMA6D,SLC6A1,PAPSS2,CA1,SFRP1,COL18A1,CA3,CA13,GRPR,UNC5B,IL12A,ITGA6,ETV1,SSTR2,LCP2,ASCL1,SFTA3,GRIN2A,RASGRP1,PTPRB,DDR2,DUSP4,DPY19L1,TMEM255A,VLDLR,K…
M7	black	104	0.619343	2.99861	2.81121	4.13765	3.58508	0.742924	2.90491	7	3	3	4	5	6	4.5	PDE1A,SST,TRHDE,MAN1A1,GRM1,TRB,FAM89A,LHFPL3,ITGA1,UST,FRMD3,KLF5,OTOF,KIAA1211L,CDH8,DKK2,LPAR1,RAB31,ILDR2,KCNJ5,SHISA6,MOXD1,GALNT14,RSPO3,OPRM1,DCN,TRPC6,FRMD6,RBP4,ENOX2,EGF,TRIM67,WSCD1,FAM20A,QRFPR,PCDH11Y,DPYD,NEK3,FFAR4,NETO2,JAM3,RNF152,NPY,FAM84A,EDNRA,CYP26A1,NHSL2,PCDH15,PALM2,HPGD,CDH2,ADAMTSL1,PENK,PTCHD1,TPH2,RAB34,NOS1AP,SNED1,LRRK2,PDZRN4,SDR16C5,KLF8,HACD1,FNDC9,HERC5,OPN3,USP…
M8	pink	90	0.310855	1.17571	-0.258693	2.95436	3.63684	-0.0148688	0.743281	5	6	7	4	5	7	5.5	ZNF804A,PLXNA4,HS6ST3,VWC2L,PLD5,COL12A1,PTPRE,BTBD11,GPR149,ZFPM2,MCC,EDIL3,SLIT1,ANKRD29,LGI2,HECW1,BARD1,PARM1,TCTEX1D1,KCNK1,GLRA2,CAMK4,CSGALNACT1,CNTN4,CNTN6,ITPR2,NOC3L,ATP2B1,TMEM51,RIT2,PARP8,LRRC1,FBXW7,COBLL1,BTBD3,BCL6,GSAP,RAMP1,ANKRD18B,SYT17,IGDCC4,CHRM2,RASD2,LPCAT2,C14orf37,CDHR1,NOL4,COL27A1,SULF2,KAT2B,CYP7B1,CPQ,SERPINB6,SMIM17,TNS1,DPT,PGM1,CCDC184,CFAP221,ZNF516,ZEB1,VOPP1,C…

## Sheet: Glutamatergic neuron
moduleID	modulecolor	Number of included genes	Zsummary						Zsummary_median	Median rank						Median rank_median	Included genes sorted by gene Module Membership
			GABAergic interneuron	Astrocyte	Oligodendrocyte precursor cell	Oligodendrocyte	No	Microglial		GABAergic interneuron	Astrocyte	Oligodendrocyte precursor cell	Oligodendrocyte	No	Microglial
M1	turquoise	345	2.56932	0.601069	1.0975	4.2716	11.647	-0.46642	1.83341	8	12	11	8	10	10	10	PPP4R4,GULP1,CSMD1,FAM19A1,MAP3K5,HS6ST3,SLC4A4,RGS6,CDH22,PTK2B,DLGAP1,LAMB1,CACNA2D3,KCNN3,PRKCA,PTPN13,BRINP2,IL1RAPL1,ARHGAP26,DAB1,CDK6,LRRC2,NTM,GLRA3,RFX3,CACNA1E,DLGAP2,BICC1,KALRN,GRIA4,DAPK1,CYP46A1,CNTN4,RCAN2,IGSF11,MED12L,KCNN2,FHOD3,PALMD,DOCK9,KIAA1211L,KIAA1598,PHACTR3,TRERF1,PRSS3,RAPGEF5,HOMER1,DIAPH2,PCDH9,RECK,KIF13A,HDAC9,CHKA,GAREM,SUSD4,SLC12A8,GALNTL6,NR3C2,LDLRAD4,SLC44A1…
M2	blue	339	18.1483	9.27952	8.09231	6.55485	12.0794	0.537557	8.68591	1	5	8	7	9	10	7.5	CALM2,STMN1,SEPW1,TUBA1B,HSPA8,ALDOA,UCHL1,NGFRAP1,SNAP25,TMSB10,FTL,MLLT11,HSP90AA1,BEX1,DYNLL1,ARL6IP1,MAP1B,YWHAH,HSP90AB1,BEX4,GNG3,CLU,NEFL,SRP14,NEDD8,SKP1,ITM2B,RTN1,LDHA,EIF1,RPL15,GABARAP,SCOC,TUBA1A,EIF4A2,POMP,CHN1,ATP6V1F,SARAF,BEX2,TXN,GABARAPL2,ACTB,ATP6V1G2,VSNL1,SH3BGRL3,RAN,EID1,EIF1B,SAP18,H2AFZ,SERINC1,DYNLT3,PEBP1,ID2,BRK1,SRSF7,ENO2,MAP1LC3B,RABAC1,OMG,ATP6V0B,LAMTOR5,AP2M1,A…
M3	brown	170	4.28559	9.25654	6.23056	5.03816	29.8507	3.39095	5.63436	7	9	8	9	4	9	8.5	KCNIP4,LRRTM4,FLRT2,CHRM3,PTPRK,SYN3,NTRK3,FSTL4,ADGRL2,KCNQ5,KIRREL3,GABRA2,ATRNL1,GRM1,R3HDM1,CADPS2,KCTD1,LMO4,COBL,NWD2,SPATS2L,SYTL2,NLK,FAT3,CTNNA2,ELMO1,RAPGEF2,LRFN5,PDE1A,PDZRN3,NPAS3,ZFPM2,MAST4,CREG2,MCHR2,STXBP5L,SLC2A13,CNTN3,ITPR1,ARPP19,PPARGC1A,ZDHHC14,C11orf87,GRIA3,CHST9,MKL2,OLFM1,KCNC2,RFTN1,ZNF365,ARAP2,ZEB2,SSX2IP,CDH2,CNKSR2,KIAA1549L,CAPS2,DNAH7,SLC39A10,DGKI,SH3BGRL2,PAK1…
M4	yellow	162	3.60528	11.675	6.56927	5.39525	17.1441	5.84289	6.20608	8	4	7	8	6	6	6.5	FOXP2,RORB,TOX,IL1RAPL2,POU6F2,TSHZ2,COL11A1,FNBP1L,SNTG1,PTPRT,GRM3,HTR1F,PTCHD4,PCLO,KCNAB1,PLCXD3,CNTNAP2,LHFP,FSTL5,NRG1,KCNQ3,NKAIN2,TMTC2,LRMP,CNTN5,SLC24A2,KCNH5,PTPRD,DPY19L1,KHDRBS3,COL6A1,MYRIP,GABRG3,KIAA0319,RASSF4,ARHGAP29,SPOCK1,CXXC4,SLC44A5,LRRK1,RORA,KAZN,NEUROD6,PARM1,CDH10,CPNE4,CDH7,SATB1,KLHL32,IL1RAP,VWC2,ELAVL4,GPR158,TSHZ3,NTN4,CCDC68,DNAJC1,CDHR3,MRAP2,SCN9A,ST8SIA1,FAM18…
M5	green	160	3.86124	8.56182	8.22107	5.88812	15.8006	5.06911	7.05459	7	4	5	6	4	5	5	SLIT3,GRID2,FAM135B,PRKG1,CA10,TENM3,NFIB,DGKB,ENC1,MCTP1,ROBO2,PHACTR1,TMEM132D,RBFOX1,TMEM108,AK5,ATP2B4,NECAB1,NOS1AP,KCNH7,HTR4,CADPS,GRIK2,MBOAT2,PDE4B,GRIN2B,CTDSPL,NETO1,DCAF6,GARNL3,ADCY1,NETO2,DPYD,KCNT2,DTNA,SIDT1,ANKRD30BL,SORCS3,PTPRR,GRIK4,NDST3,NIN,QKI,DSCAML1,CACNG3,XYLT1,MYO16,DKK3,PTPRB,DOK6,GLCE,TMTC1,STK39,ERC2,JPH1,TRPS1,WWC2,SKAP2,USP25,NRP1,FBXW8,KITLG,FAM65B,MPDZ,GLB1L2,SLC…
M6	red	92	1.1742	3.27472	3.5087	4.38339	9.55183	2.89533	3.39171	5	8	7	4	7	6	6.5	KLHL5,ARSJ,SPHKAP,RBM20,GRIN3A,PCDH15,CMTM8,LUZP2,KCNK2,DLC1,ADTRP,CAMK2D,ETV1,FEZF2,GRM8,COL21A1,TRABD2A,MDFIC,NPY2R,TENM1,ASTN2,COL12A1,PIWIL4,NYAP2,FRMD3,PAPPA,SLC1A2,GHR,PDE3B,PLAGL1,PTPRM,RHOBTB3,ARPP21,ADAMTSL1,EPHA5,RNF182,LMO1,PTN,CACNG5,FGF1,ACVR2A,SAMD4A,ADCYAP1R1,ASAP2,GRAMD3,SMIM17,PARVA,SSPO,MTSS1,MAP3K8,NABP1,SFTPD,WWOX,NAALAD2,ASCL1,BCL11A,MAPKAPK2,ABLIM3,ALDH1A2,PROKR2,NDP,TRIB2,C…
M7	black	71	0.899163	3.06903	2.59374	2.57702	4.97462	2.29214	2.58538	10	7	9	8	10	5	8.5	COL5A2,SLC38A11,MET,NTNG1,KHDRBS2,TNNT2,RARB,DCC,INPP4B,SOX5,TRHDE,LAMA2,PAG1,LAMA4,DPY19L3,VAV3,CFAP221,UBE2E3,KIF16B,ENOX1,RAD54B,EXTL2,GAS2,PDE10A,MAGI3,TBC1D30,ANKRD55,MB21D2,RTKN2,CCDC39,BRINP1,ABCA10,NEO1,SLC39A8,ADGRG1,MAN1A2,SEC16B,TPK1,CTNNB1,ALS2,PALM2,GSAP,UBE3D,FAM78B,LRRN1,MANBA,ENPEP,CDS1,ABCA6,SYT13,LPGAT1,LRRC9,ELMOD1,KAT2B,MAMLD1,SDR16C5,DCBLD2,LOXHD1,STS,DOCK4,FSIP1,PCDH10,PAMR1…
M8	pink	58	3.44614	9.35798	8.5579	4.37406	9.68298	7.24995	7.90392	7	1	3	5	7	2	4	CUX2,SLIT2,PDE7B,EPHA6,LAMP5,GLIS3,THSD7A,FGFR2,FRMD5,PCSK6,PCDH8,SEMA6D,ITGA4,TMOD1,RAMP1,PRKG2,EPB41L2,MAPK4,FBLN7,MYO1B,VSTM2A,PIP5K1B,NEUROD1,ZNF608,MPPED2,GPC6,ONECUT2,ACVR1C,TMEM132E,FFAR4,CHRDL1,STAT4,HAPLN4,RBP4,DCLK3,WSCD1,MNS1,KLF3,DSCAM,BMPER,DIXDC1,LRRN3,NPTX1,SLIT1,PLOD2,NAV3,ABCC9,B3GALT2,MGLL,CHN2,DPP10,GRIK3,PDZRN4,CLSTN2,LRP1B,HS3ST2,SLC35F1,RXFP1
M9	magenta	53	0.460007	2.22565	1.25767	2.57586	17.5881	0.568783	1.74166	9	10	9	9	2	11	9	OLFML2B,SMYD1,POSTN,MCTP2,NR4A2,SYTL5,LOC389332,RNF152,LAYN,GAS2L3,S100A10,CRABP1,DCSTAMP,HGF,GFRA1,ST8SIA2,CD52,KLHL1,CAPN13,PTGER3,GNB4,ITGA11,TH,LIX1,GDPD5,SOCS2,THTPA,WISP1,ITPKB,IL7R,TNFRSF19,GLUL,RGCC,RHOC,NPNT,LMOD3,HGFAC,GUCY1A3,CPNE8,SORL1,CADM1,EPB41L3,SLC35F3,LINGO2,KCTD8,DPP6,KCNB2,CDH18,SORCS1,LDB2,ST6GALNAC5,RGS7,KCNH1
M10	purple	51	0.523291	1.32516	4.25739	3.26953	7.26813	2.50684	2.88818	10	10	4	8	8	7	8	TESPA1,KCTD16,ADAMTS3,CDH12,GALNT18,PTPRO,HOPX,CACNB2,CDH9,KCND2,CAMK2N1,FRMD6,SNED1,TENM2,PVRL3,ART3,DGKA,CA4,CACNA2D1,NELL1,PTH2R,DDRGK1,PLXNA4,BZW2,ATP2B1,SLC41A2,TRPC4,SLC4A10,ANKRD30B,ATP1A2,HEY1,AMOT,PIP4K2C,DNAJC21,GPR26,PTCH1,AFF1,GPR137C,FCHSD2,OR52N4,ASPM,UST,RAB3B,RPRM,GRIP1,HS3ST4,TRIM22,MDGA2,PHLDB2,KIAA1456,TLL1
M11	greenyellow	12	0.127668	1.46618	0.79822	1.51419	3.73302	-0.215152	1.1322	8	4	3	2	2	10	3.5	PTER,C5orf30,GUCY1A2,CNR1,MLIP,FGFR1OP2,GABRB3,MBNL2,PSRC1,SATB2,KBTBD11,MAML3
M12	tan	2	-0.323356	-0.451652	0.367644	0.647659	0.892808	0.289333	0.328489	13.5	14	1	1	1	1	1	CDH8,SPOCK3

## Sheet: Microglial
moduleID	modulecolor	Number of included genes	Zsummary						Zsummary_median	Median rank						Median rank_median	Included genes sorted by gene Module Membership
			Glutamatergic neuron	GABAergic interneuron	Astrocyte	Oligodendrocyte precursor cell	Oligodendrocyte	No		Glutamatergic neuron	GABAergic interneuron	Astrocyte	Oligodendrocyte precursor cell	Oligodendrocyte	No
M1	turquoise	520	-0.318232	-0.986732	-0.971252	0.00716249	1.65075	-0.78682	-0.552526	10	8	15	11	5	9	9.5	OGFOD2,TCN1,RILP,TSPAN19,FBL,BGN,BHMT2,VPS37A,MTHFSD,VAT1,KIF23,PGRMC1,ERP27,ZNF180,TMEM185B,KLHL31,TMEM235,HPN,ZNF219,CLDN1,SSTR3,LINC00238,RNFT1,CHRNA1,SLC35G1,PROZ,R3HCC1,GMPR2,NAGLU,ZNF319,RDH12,PPAPDC2,GPR20,TMC6,RET,GAS2L2,LTB4R,GLB1L,DDIT3,CACNG5,C3orf38,SGCB,ZNF467,CEP135,PXDC1,CLEC4A,C1QTNF9B,SPATA5L1,ARHGEF16,SMCO3,ZAR1,ANGPTL1,HK3,NPB,NGB,OVCH1,FAM167A,LYPD1,FITM2,GINS3,DBX2,TMEM97,TAS…
M2	blue	478	1.56887	0.65276	2.68824	1.49909	0.0834086	5.24851	1.53398	6	7	5	11	11	2	6.5	STEAP4,RARRES2,TUBA4A,DDIT4,SETD6,DHX38,CD8A,GALR1,EGR3,GEN1,JRKL,MSX1,C4orf32,PNRC2,FAM84B,EID2,IQCC,MFAP3,ZFP37,DAXX,SLC4A11,BTG2,PNLIPRP3,IER2,ELL3,MKS1,PRMT5,TMEM245,ATG101,ARMCX6,WDR6,CTU2,KLF2,MYCL,PPP1R15A,EPM2AIP1,KRBOX1,SLC19A2,HBEGF,MLST8,LYSMD4,PEX19,GSTM3,GSTM1,ZFP41,UTP14C,WNT7A,THUMPD1,NAB1,SAAL1,RSPH4A,MAGEL2,PRPF4,PYROXD2,CNIH4,PTPRCAP,EMC8,ZNF19,TIRAP,CNPPD1,ZCWPW2,PEF1,NKIRAS1,P…
M3	brown	406	2.27555	1.18609	-1.0802	-0.691767	-1.4217	-0.527318	-0.609542	15	12	15	18	16	15	15	EIF3G,TRAPPC2L,MED8,CFAP126,GPR108,COIL,LRRC42,EIF2B2,PYGO2,ORMDL2,BET1L,IL18BP,PIH1D2,DNAJB9,C8orf58,ETV3,GZF1,ANKRD63,MBIP,ZNF396,EIF1AD,POPDC2,MLEC,TEX12,RELT,CDKN2A,ADRA1D,TIPARP,FES,PLP2,GALNT3,NRIP2,DCTN3,COMMD2,B3GNT2,EEF1E1,CLP1,PDCD2,EMG1,AQP1,MT1E,CYP3A5,EIF3I,GTPBP2,SSSCA1,SLC39A1,PATZ1,UNC5B,ARSK,BOK,MSANTD1,FAM3C,C1orf174,ZFP91,ZNF225,DDX56,AAR2,CHI3L1,TPRKB,RAB4A,APH1B,NHP2L1,IMPAD1…
M4	yellow	404	1.10722	0.502032	-0.281648	-0.298704	2.13608	0.144654	0.323343	13	4	12	13	10	6	11	APOM,NUDT15,TMX2,RPF1,MTFR2,LRCH2,AQP9,ZNF879,HELB,ATRAID,MAEL,NDNL2,RBM45,ZBED4,PSG9,RBMX2,SNRPA,DXO,C11orf68,NPHP3,H2AFX,BCL10,ZNF75A,SBSPON,TMPRSS11A,GPER1,GJB6,NPY5R,IGIP,ZMYM6NB,GRPR,FHL3,TIFA,WFDC1,TMEM125,PRDM4,DHRS12,EQTN,TMEM208,GBP3,NEFL,PCSK1,KBTBD4,C6orf226,ZCCHC24,TMEM234,DSC2,CDHR1,SFTPC,IMPDH2,TTC34,KEL,SLC12A8,IDNK,ENTPD4,KIAA1804,UTP14A,HGD,G6PC3,GNG12,TAB3,FUCA2,UBLCP1,CTR9,PROX…
M5	green	403	-0.709922	0.063111	-0.614175	0.483586	0.397917	0.0186774	0.0408942	12	11	13	8	8	11	11	MDM1,BCL9,ZNF510,COLCA2,SDAD1,ACTL6A,ILF2,PIM2,COG2,PAN2,TSSC4,SIX4,REPIN1,F11R,CLDN20,DPH3,TSNAX,ZBTB14,KLRC3,ZNF621,ORMDL3,CRYGA,TBCC,TMEM256,ELF3,PIGW,C15orf52,SERTAD3,PRSS55,SRPX2,MEPE,AGA,GJA1,ZNF7,CCDC37,IDI2,RIIAD1,CRHBP,ZNF200,LSM1,DPAGT1,GMPPB,CLK3,TPH1,ADH5,ARPIN,RPP38,DFNB59,GYS2,CUL4B,SLC26A6,MANF,TMEM69,AHRR,KLHL42,VMA21,DUSP10,ATOX1,RPP25L,PSMC6,BEST4,DDRGK1,RPL3,NCSTN,BNIP1,AZI2,GT…
M6	red	399	-0.570516	-0.685296	-0.859761	-0.865971	0.182603	0.131984	-0.627906	8	11	14	15	12	11	11.5	ZFPL1,ANKRD65,RBM42,UFC1,FAM186B,CLK2,TRUB1,MCM4,TTC5,GEMIN8,P4HA2,CD52,UROD,ROPN1B,CYP4A22,ZNRD1,NXPH3,SRF,CCDC17,TRMT61A,TSPAN6,LY6G5B,BRPF1,PSMG4,NKAPL,THAP3,SYCE1L,C11orf1,FGF5,RGS19,PTPN22,DPYSL3,CASKIN2,CNGA1,UBXN1,MON1B,BYSL,LAMB2,CCDC160,CCDC47,MTMR6,CYP4A11,FLG,ETNPPL,ZNF311,TSHZ1,FDXACB1,NIPAL1,MYD88,EFEMP2,PGM1,C1QTNF7,ZNF551,DYNLRB2,MIS12,BNC1,SLCO4C1,ZNF511,YRDC,ZNF669,COL6A2,MR1,PPI…
M7	black	385	-1.23418	-0.142196	-1.08948	-0.50486	-0.501906	0.104452	-0.503383	13	14	16	17	14	12	14	SRPRB,GMPPA,GRIN2C,ZNF654,ZMYND10,GPR82,MLX,SSNA1,CLDN15,HEPACAM,NMD3,YY2,RAMP2,ASGR1,ZCCHC3,G0S2,GHDC,HMG20B,ARL16,FHOD1,MAFB,CFB,CPTP,PLAGL2,SLC38A4,FAM110A,RAET1G,SLC26A1,KCP,EMP1,C1orf74,SPHK1,C1D,PSEN2,RBM22,ATP4B,LUM,PIWIL1,TMEM185A,SATL1,PSG11,PINLYP,PLET1,GPATCH4,YTHDF1,C2orf44,PRDM1,GADD45A,ZNF266,TMTC4,ELAC1,TSEN15,DRG2,MCM6,ARL1,ING3,MEP1B,DAZAP2,TRIQK,SF3A1,CHML,SMC4,ZNF684,TMEM54,UBA…
M8	pink	384	-0.999758	-0.700627	-1.32491	-0.454399	-0.179363	-1.29825	-0.850193	11	9	14	12	10	9	10.5	VAMP1,PPP1R3E,AKR7L,SRP19,CDADC1,SRSF8,SMIM3,TIGD1,ZKSCAN4,TUBB4B,PPIC,RPA3,EMILIN3,PHF13,ZNF416,ZNF747,MBNL3,POLR1E,ELOF1,RTKN,ACTRT3,CHRNA10,SLC12A4,CENPBD1,AURKC,TRAF1,RHOC,METTL21C,PNP,TES,TMEM258,FAM26F,ZNF792,C2orf70,C9orf117,ENKD1,SMUG1,TNK1,AREG,AMER1,PSG1,RGL4,REP15,USP1,C3orf52,KRT86,RPL39L,EPX,GBP2,GPHB5,ZNF548,DLL1,CNGA3,TRAF5,MLANA,SNX33,CAV1,SMIM18,RAC2,NANP,GNAT3,CSF1,UBE4A,EDN3,NE…
M9	magenta	383	3.08041	-1.53631	8.03772	11.4552	8.43633	2.18864	5.55907	15	20	2	2	2	10	6	PLAC8L1,MID1IP1,THPO,LOC200726,SNAPC2,FKBPL,P2RX5,OCEL1,YDJC,NUDT12,PSG4,ISLR,C12orf73,CTGF,FGF11,MEX3B,PPP1R32,CCKBR,DUOXA1,TMEM215,KCNJ8,RWDD2A,CDAN1,THAP11,XRCC3,GLYATL1,C19orf24,PPP2R5D,GFY,C5orf34,ADAMDEC1,SLC28A2,OPRK1,TMEM18,FLRT1,KLF10,ZFP92,TUSC1,ZMYND19,KRT23,DCAF4L1,ADTRP,GCNT4,SOSTDC1,SLC7A4,NR4A2,ZNF32,RHBDF1,LOC728819,ZNF45,TMEM107,LMO3,KIAA1524,PTGS2,B3GALT2,C17orf78,PPP1R1A,PCDH17…
M10	purple	375	-2.16012	-0.528316	-0.522592	0.0275313	-0.92109	-1.1617	-0.724703	14	13	16	13	13	14	13.5	CD101,UNC119B,ZNF35,NLRP2P,SSRP1,ZSCAN12,CRYBB3,ZFP69B,GLYATL2,C21orf62,PCDH12,FNDC8,C9orf40,LTA,CCDC80,TMEM98,MPDU1,C2CD4D,CHAC2,FTSJ3,C12orf60,C15orf39,SPIN4,MGAT2,SMIM10,SEC61G,CSRNP1,SIGLEC5,ZFAND2A,NOL11,PGAM2,SEMA3B,BCHE,KCNRG,SP2,NDNF,FBXL6,GTPBP4,BEST3,C6orf48,IFT43,CKS1B,ASPA,TMEM71,CRACR2A,EXOSC8,MBD1,PRPF39,OR6T1,SHC4,SS18L2,DNAAF2,ZNF256,KIAA1191,PANK1,RLIM,METTL13,TMEM230,ADGRA3,SNAP…
M11	greenyellow	373	0.239303	-0.714962	-0.351467	0.328361	-0.348223	-0.220506	-0.284364	9	10	10	13	14	13	11.5	ARV1,TRIP6,TMED1,SLC10A3,ZIK1,NOP10,BRIX1,TTC38,MAGEH1,ZNF250,HCN3,FAM8A1,SMIM15,TESK1,SIVA1,C7orf62,ZNF230,PCNA,TRIB1,ADAMTS1,KLHDC9,CETN2,FAM228A,KIAA0754,DCAF11,FBXO40,LSG1,ZFP2,GTF3C4,DSEL,DERL3,SLC15A5,SFT2D2,LOC100129216,ALG10B,ZNF34,FADD,SIGIRR,PEX11A,HSPA14,TSPAN1,LGALS3,PIGA,ISOC1,NUF2,SLC35B2,BUD31,PIGH,TRIM68,ZNF229,TOE1,ZNF480,CAPN7,PDZD8,NCBP1,YIPF3,FFAR4,SLC5A6,RGS13,COPS7A,RSPH1,PP…
M12	tan	364	-2.96407	-2.10023	2.0012	1.46774	-1.18936	-2.81119	-1.6448	18	14	9	11	15	19	14.5	OMD,ANKEF1,NPFF,ADAM8,C8orf76,CDR1,NAP1L2,MUC15,TMPPE,N6AMT1,KRTAP5-9,PLEKHB1,C11orf57,SUV39H1,RBAK,PATE2,RAD1,NUP62,THTPA,JRK,LRRC46,CCDC184,CNEP1R1,SPARC,OGN,KIF4B,TMEM99,SLC22A7,TDRD6,GDE1,ASF1A,YIPF7,SENP8,TMEM249,PEX12,PRSS37,CDK2AP2,ACSBG2,PHF10,PLXNA3,FAM83H,PROM2,HNRNPUL2,ZNF488,DHRS11,NHLH1,LACC1,GID8,RNF44,UBA5,TADA2B,BHLHE22,GNRH1,GSG1,PDCL,PLEKHH3,ZBTB26,BTN3A3,ZNF646,USP27X,CACFD1,TM…
M13	salmon	355	0.795713	1.90196	0.114987	0.901814	1.03818	2.42615	0.969998	12	8	12	10	9	6	9.5	FAM98A,ZNF860,SOX7,C3orf49,AADACL2,USF1,SMYD5,KCNJ13,C2orf40,ZSCAN16,CMTR2,SUMO4,THAP9,SDF2L1,LINC00282,VTI1B,WDR5B,SPCS1,KLHL14,FABP12,C4orf46,TEX22,DGAT2,CSTB,LMO1,GAREML,CCDC173,IPO4,TMEM255A,ZNF816,CXorf40A,KNSTRN,WDR77,EIF2A,DCLRE1B,SLC9A2,DSG3,LAPTM4A,H2AFJ,MSS51,SELK,ABHD5,TGDS,CLNS1A,THAP1,TRMT6,NEFM,GNPDA2,LTA4H,ATP6V1B1,HMGCLL1,NAA30,CYTH2,SGOL1,TTC12,FADS1,KBTBD6,GPALPP1,OGFOD1,MKRN2,E…
M14	cyan	345	-0.649131	-1.0657	0.246391	0.0609237	0.319109	-0.886798	-0.294104	11	14	15	16	11	16	14.5	CANT1,E2F7,C1orf194,FPGT,IRF9,LINC00493,SOX21,INTS5,ORAI3,MAGIX,MCM7,C19orf48,DNAJC9,NPAP1,ATXN1L,RAB11A,TLR9,RGR,MATN1,RPP40,IFNE,B3GNT7,PRR3,ZSWIM2,RPEL1,ZSCAN9,ZNF775,AEBP1,TMEM203,SOD3,HEY2,FBXO5,GCC1,TRIM39,FBXO8,GDPD2,SALL3,BTBD6,EXO5,SULT1C3,MTNR1A,KCTD5,SRPX,CDIPT,FAM205CP,USH1C,LHX9,CXorf57,DSC1,C17orf100,C1orf198,RPS23,FAM96A,OTOL1,C6orf1,ITIH3,ZFP62,MYBPHL,HHLA1,TNFSF18,DNASE2B,TNFRSF1…
M15	midnightblue	325	-0.323928	0.0277367	-0.37248	-0.194694	-1.77428	-0.423275	-0.348204	11	5	11	12	18	15	11.5	OAF,PIGP,RANBP6,GNPDA1,C1QTNF3,MYLIP,PHF23,RRS1,ZFP28,TRMT2A,CSTF2,NMUR2,C22orf46,CLDN12,OTUD1,KCTD6,COPS8,TMEM194B,ZNF117,GRM6,ADIRF,GALT,HAUS5,BHMT,NOP9,LRRN4,DUSP5,CBLN1,DGCR14,PLEKHG4,ARF1,LRRC29,ZNF800,GPR52,LINC00959,BTN2A2,BAMBI,EGLN1,LOC100505478,GALK1,AKR1B15,RBP5,NLRP14,TMEM223,POP5,CCT8,MANEAL,APOBEC2,KLHL35,DKC1,SYS1,CDKN2AIP,LIX1L,PPP1CA,OSBPL7,MTMR4,SMKR1,MEN1,RFC4,RNASEL,RPUSD1,FBX…
M16	lightcyan	306	-0.748912	0.836952	-1.20122	-0.0152673	-0.158928	-0.584997	-0.371962	11	9	17	12	14	11	11.5	SERPINE3,ARSJ,JMJD4,REM2,NXT2,IFI27L1,SOX9,DMAP1,PPM1M,FZD9,ZNF134,PLCD4,SLC39A13,MKRN3,KRTCAP3,LAMTOR3,PPP1R1B,RRAGC,POLR3K,HIST2H2AC,ADAMTS5,HYLS1,BCL2L11,TRAPPC2B,IGFLR1,BTBD19,SLC14A1,HILPDA,NAPRT,HEG1,RSAD2,OBFC1,TAP1,RNF20,RCBTB2,SLC16A4,NOV,ODC1,SALL2,RNF14,CHMP2B,RFX4,TCTE3,PLD6,FKBP3,MAP1LC3B,B3GALNT1,CERS2,TTC21A,IL11RA,APLF,STK19,ZNF304,RGN,PGRMC2,VWC2,NFYA,SLC24A1,KIAA1024,TMEM254,ZNF…
M17	grey60	292	3.40172	0.0590617	5.19114	8.28767	5.56997	-0.541405	4.29643	5	15	2	2	4	15	4.5	C16orf86,HYAL2,FAM43B,CYYR1,RAD51D,RBM15B,DGAT1,PANK4,PDZRN4,CCDC96,NDST2,PREB,C19orf73,PTTG2,FEZF2,PARD6A,POP4,HIST1H1A,NEU1,ZNF85,MSC,ACD,TMEM52,OPLAH,INPP1,MESP1,SLIT1,ZP1,SLC52A2,EPHB3,FLRT3,ARFIP2,IMPDH1,CORO1B,CDH24,MROH7,ZNF672,ARL4D,CYP26A1,SERTAD1,PROC,ASTN2,C1orf226,WDR54,LCA5L,CCDC169,IGFBPL1,VSIG2,KCTD18,C11orf95,CYP2E1,KRTAP5-7,MOSPD3,AKR1C1,UAP1L1,GDPGP1,LRRC75B,HYI,SELE,SLC39A7,KHD…
M18	lightgreen	257	-0.224446	0.0384351	1.49002	-0.131174	-1.43513	-0.420318	-0.17781	8	15	5	12	16	12	12	CDCA4,RDH10,SPIN2A,IL7R,KCNE1,KLF11,SHISA2,FCF1,ANGPT2,NAT6,ZNF518B,SFRP2,GM2A,ZNF213,ANAPC13,WRNIP1,TRMT12,FICD,ANKRD37,ZBTB33,TRPT1,ANKRD34B,ARR3,IMP4,HIST1H1C,HIST1H2AE,FRAT2,GAS2L3,GPX7,DYDC2,BTG3,NOC4L,ZMYND12,VIMP,NPM1,SLC39A4,PCYOX1L,C7orf73,PAQR3,HSD11B1,MOCS2,SIAE,GPR18,MPLKIP,MED7,NFIL3,LRRC63,HECTD3,RRAGA,LSM5,ZNF226,BBS12,PPP1R15B,MKRN1,KCTD9,SLC39A8,USP38,SMYD2,AIMP1,HMGCR,ZKSCAN3,OS…
M19	lightyellow	62	-0.312105	-0.22958	-0.305403	0.770211	0.714188	0.675657	0.223038	9	11	13	4	4	3	6.5	GRB7,RSPH14,CCNA1,DUSP4,EPYC,THAP5,RNF152,QPCT,BTNL9,PDRG1,MMAA,WISP1,C5,RXRG,XRRA1,THAP6,IL15,BLMH,BRCC3,CTHRC1,AP1AR,C9orf92,CCDC129,NXPE4,ABCC9,C10orf90,CNTN3,TDRD7,SOCS2,CFAP53,NXPH2,ATF2,MRAP2,ZC2HC1B,C14orf105,SLC35G2,FBXO4,CWC27,HAS1,FILIP1,GHR,CEP63,CEMIP,ANXA7,TMEM38B,YTHDC2,DNAJC27,NOS1AP,PTPRB,HMGN1,TC2N,SHOC2,PTCHD4,EDIL3,SEMA3C,BCCIP,JADE1,RAE1,CDH20,PRKCD,CPQ,RAPGEF6
M20	royalblue	48	1.3581	0.0672566	0.328734	-0.335043	0.358887	0.00140581	0.197995	2	2	3	16	8	5	4	CDK2,HIF1A,NKIRAS2,FBXO7,TAF5,U2AF1L4,NIPAL2,RPAP2,SMARCE1,ELP4,SRPR,TMX3,ZFP82,SLC10A7,BBS4,DHX35,SLBP,C10orf128,VTA1,PSMG2,WIPI1,CDC73,SLK,C5orf24,CACNA2D1,SCYL2,ARID5A,TTN,POLR3C,GLCE,MSANTD2,EED,PHKB,CSNK1G3,CPSF6,RAB8B,KAT2B,TGFBR1,TMEM168,CASP4,KRCC1,CCNL1,RPAIN,ATF7IP,DDX26B,ANKMY1,SERPINB6,CALM2

## Sheet: Oligodendrocyte precursor cell
moduleID	modulecolor	Number of included genes	Zsummary						Zsummary_median	Median rank						Median rank_median	Included genes sorted by gene Module Membership
			Glutamatergic neuron	GABAergic interneuron	Astrocyte	Oligodendrocyte	No	Microglial		Glutamatergic neuron	GABAergic interneuron	Astrocyte	Oligodendrocyte	No	Microglial
M1	turquoise	553	0.87782	-0.129879	26.5368	16.6828	4.85349	10.3233	7.58839	23	29	1	4	10	5	7.5	OR2T8,ADAMDEC1,ISLR,TMEM74,KCNJ8,P2RX5,GFY,CCDC177,SH2D5,MAGEL2,DUSP2,TMEM225,TMEM155,PTPN22,SLC7A4,TAS2R9,FAM43B,PTGS2,LCMT2,SOSTDC1,ZNF319,HTR1E,OR2D3,MAGIX,RAD51AP2,FAM212A,HK3,C15orf65,SNTN,TNFRSF18,MEDAG,DDX53,VSIG2,OR14A2,ZWINT,C1orf53,NPY1R,OR2L8,RMI2,SYNPO2,FNTB,CPLX3,HIST3H2A,PDYN,CYP26A1,C11orf45,PSCA,CLEC4G,OR2L3,HIST1H2BN,HIST1H2AK,TRPC5OS,ERVFRD-1,DCAF12L2,CCDC89,PCSK1,C17orf59,MAL2,…
M2	blue	264	0.651221	1.59304	5.22699	3.12371	15.7062	-0.177349	2.35838	14	11	27	38	2	49	20.5	SLC14A1,SELENBP1,HHATL,HSPB8,ID4,ETNPPL,SLCO1C1,GRIN2C,GJA1,FAM107A,GABRA2,GJB6,PPP1R1B,CNGA4,FAM189A2,CXCL14,CPNE6,B3GALT4,ZIC5,PRSS50,AQP4,GATSL3,NFATC4,KIAA0319,RNF182,IQCA1,OAF,CTSH,THPO,LZTFL1,PAPLN,ADGRV1,GLIS3,LRRC16A,LONRF3,MT1G,VIM,AGT,SHROOM3,MRVI1,MGAT4C,GFAP,RYR3,RORB,GALNT18,ACKR3,FBXW9,TAS2R20,FGFR2,ALDH1A1,EZR,RANBP3L,ULBP2,SORCS2,PRDM16,KLF9,TMPRSS5,LOXL1,LGALS3,ROR1,HS1BP3,ITGA6,…
M3	brown	146	-2.1467	-1.3281	1.0421	3.31083	1.29541	1.06517	1.05363	52	50	21	24	30	39	34.5	C6orf58,WISP3,DLX4,SLA,ACTA1,DUSP27,CLP1,CD36,GLYATL1,CYP4A22,SSTR3,ABCC12,FBXO40,PTHLH,RDH12,MBNL3,LSM10,SIX4,GIF,PNLDC1,CENPBD1,ERCC6L,C9orf135,SLC22A10,HCRTR2,SPATA4,IL15,HOOK1,PTPRC,NXT2,ANGPT1,IGSF3,NET1,PRR16,ADGRF5,C1GALT1C1,C5orf47,TRB,WIPF3,KBTBD8,EBF3,SIGMAR1,MIEF2,SEC16B,UNC13C,LIPI,BCL10,CRHBP,ZNF629,PPP1R26,CDR2,ACVR1C,ECT2,SIAH3,JAGN1,OR6T1,ZNF616,PRSS3,RS1,RHNO1,ARL1,TMED1,SLC2A12,…
M4	yellow	133	-0.154184	-0.411659	1.02418	-0.0118156	-0.0462034	-0.193852	-0.100194	34	61	52	59	37	60	55.5	LOC728819,RAB7B,HSPB3,PSG1,ATOH7,CCDC86,HIST1H1C,TMEM125,PSG6,FAM110C,ZNF436,ARL4D,GMNN,PSG9,TMEM235,PLK2,SWSAP1,XK,RGAG4,LRRC42,RNF26,TEX12,PLEK,MTTP,PTP4A1,HS3ST3B1,MYOT,NCAPG,SENP8,RGR,SNX18,TMEM176A,EXOC8,ST18,IQUB,ZSCAN32,ZNF416,TRIM68,SNIP1,BAG1,IMP3,MGAT2,RNF6,MOG,ZNF830,CNTN2,MLST8,CRYBG3,CSF1,SDF2,PEG10,MAGOHB,HELB,C6orf47,CASP3,NRBF2,TMTC4,AHRR,ALG10B,PLEKHB2,GRN,EIF3D,CABYR,ZFAND2A,FIB…
M5	green	125	-1.84483	-0.985083	-0.943639	0.559158	-1.93803	0.896765	-0.964361	37	49	56	53	55	48	51	LOC105378220,STBD1,SERPIND1,ITIH3,FABP2,GPR75,HSPB2,SLC16A6,RRS1,DYNLRB2,TSPYL6,LY6G5B,EGR3,OCEL1,RILP,TIAF1,AOC3,C1orf54,HMSD,C10orf54,PPP1R15A,WIF1,ID3,IL1R1,EPOR,EGF,TOE1,LURAP1,USP51,SNED1,MICA,ARHGDIB,ZNF548,PYGM,CCDC110,MARVELD1,GPR3,ERP27,COPZ2,CPED1,HHLA3,FZD4,TEKT2,SYNGR2,MYBPC1,NR2F6,LPAR6,MAP3K6,ABCC9,ZNF215,KBTBD12,OGFOD2,DGAT2L6,RDH5,RBP5,SFTPD,DCHS2,TEX15,RSPH1,ZKSCAN2,ARHGAP36,PLS3…
M6	red	121	-0.286431	0.553269	0.457651	0.948753	2.66545	0.238814	0.50546	27	12	29	43	6	48	28	NPB,HSD11B1,NUPR1,ASPA,GPR37,C8orf4,KLK6,TSPAN19,ERMN,CLCA4,CARNS1,TPPP3,RNASE1,NEFM,SPP1,CA2,ZIK1,C12orf75,OPALIN,ARF6,SPINT2,GLDN,MOBP,TMEM98,TMEM110,ZFP36,SPAG5,EPHA7,CDH8,DCTD,SLC31A2,MYRF,LAMA2,FAM198B,HACD4,SYNJ2,PREB,JMJD6,PALM2,EIF2B2,OGN,GRP,GPX7,RFC5,TRAPPC2B,ELOVL7,CHN2,PKD2L1,FIGNL1,HPR,BAG5,CLPTM1L,SLC35B2,RBM18,TMEM115,TMPRSS11A,KIAA1598,SLU7,CCP110,PIGT,TMEM30A,HTATSF1,CNP,POLM,AAR…
M7	black	116	-1.53689	-1.01452	1.44704	4.22938	-0.371124	0.595065	0.111971	47	44	26	10	29	34	31.5	LRRC55,PPP1R17,SMLR1,GPR87,INSL5,AREG,C1QTNF9B,RAB41,FADD,IRS4,PLSCR5,CXorf67,SELE,LXN,SMPX,CNGA3,OVCH1,PGBD4,FGF6,KLK7,C14orf80,AIM2,TRAF3IP3,FAM83H,IL12B,ANXA1,SUMO4,ALX4,MYOZ2,OPRK1,SERTAD4,NDN,GPR26,WISP1,CEBPG,KCNJ5,ZNF860,SLC26A6,KCNS1,TAGLN2,TIGD4,ZNF485,ZBBX,FUCA2,NSG1,CCDC129,DRD2,KIRREL,ZNF502,TMEM17,UBXN1,ACSM4,SIRPG,HAS1,ERAP2,PPRC1,POP1,CENPE,SPAG1,MFSD5,COL6A2,REC8,UBE2Q1,FRAS1,SNRP…
M8	pink	112	-1.25577	-0.702458	1.29887	1.9794	-0.264689	2.47056	0.517093	35	39	15	36	31	46	35.5	HTR1B,LOC389332,DUOXA1,NKX6-3,TRIM77,SLC10A5,ANKRD1,HSD3B2,OR2H2,GCNT4,KRT3,FST,OC90,ASPN,UBE2F,FLNC,ZNF670,ZNF134,LHX6,CALHM2,CHIT1,LTB,C5orf49,PBDC1,ABRA,GPRIN2,EXOSC5,CAPN13,GADD45A,ZFP91,C8orf37,MYH7,STARD5,ALS2CL,SLC22A7,DCLK3,SLC35A3,SEC61G,TRMT5,ZBED8,DNAH6,RAB34,ENPP5,AQP9,DUSP22,TMPRSS7,ASPHD2,ARSJ,CCDC80,CNDP2,LGMN,ADAMTS16,TRIM35,TPH2,MIEN1,MR1,FNDC4,DAZAP2,AHNAK2,ROS1,VIP,NUDT12,YPEL5…
M9	magenta	106	-0.799947	-0.330334	1.1226	0.0424406	0.00784469	2.60787	0.0251427	37	26	22	55	39	26	31.5	MBLAC1,SPESP1,PRSS37,MID1IP1,DKK1,LIX1,ZBED6CL,SGOL2,ZXDB,SLC12A1,OR1Q1,LOX,TIGD2,GPR61,RBP2,LY6G5C,MTNR1A,UTP3,CITED4,TBC1D30,ZBTB21,SATL1,DPT,MTMR11,SPHKAP,C10orf113,VAT1,RPRM,UBQLN2,SLC39A7,CLIC5,KIAA0895,TOR2A,DOLK,ITFG2,B3GALT2,UBL7,RNF5,GTF2E1,GJC3,GLIPR1,C11orf96,OTOL1,CLGN,SNRPA,HECA,NFE2L3,FJX1,MMGT1,ZBTB2,FBXO45,ZNF706,ZNF74,NDNL2,SYPL1,ERI2,MED11,PHPT1,TCEAL8,BBS10,LTV1,HERPUD1,SLC35G2…
M10	purple	104	2.72564	3.35428	2.92687	3.87379	4.62602	1.94553	3.14057	30	43	32	26	8	38	31	MYC,FRAT1,KLHL35,PARD6A,SLC10A3,LAMB2,BTNL2,PLEKHG4,MYCL,C11orf42,DPH3,ZBTB22,SLC2A2,ADAM33,MEX3B,MEPCE,AURKC,TSSC4,FABP3,RASL11B,RELT,AEBP1,GOLT1A,ASS1,CYP3A5,REP15,CENPJ,C19orf24,PLEKHG3,HBEGF,NRP2,SLC50A1,PGBD2,TOR3A,KY,PKD1L1,EBPL,IGFL4,NFYB,LSAMP,ZBTB24,TOPORS,MPI,POLR2G,EPB41L2,TMEM184C,SAMD13,FDFT1,YIF1A,BAMBI,MSANTD4,NPM1,GNPAT,CCT8,RPS6,RPS3,VBP1,DIMT1,COPS8,EPHB1,C1orf27,B3GNT7,ERGIC3,P…
M11	greenyellow	104	-1.08171	-1.15978	-0.730261	2.12183	-0.545155	0.400996	-0.637708	33	40	39	29	36	26	34.5	PROC,IQCF3,RRAD,C2orf16,ZNF132,PACSIN3,MCHR1,NODAL,C8orf58,KHDC1L,TNFSF4,AVPI1,CASP4,KRT23,CCDC173,ANKLE1,ATF5,LHX9,LAMB3,C11orf1,ZBTB9,PTP4A3,GABRA5,ART3,LRRC75A,STON1,GCLM,UROC1,PYGO2,DYNLL2,C3orf18,HHLA1,UCK1,ZNF34,IFIT5,RASGRP1,NRIP3,SERTM1,VKORC1,PPP2R5D,SMIM17,RBAK,FAM81A,ZNF396,TCTA,KLF6,SPIN4,ANKRD46,MTHFSD,RNF113A,LNX2,EPHB3,ROBO2,DIRAS2,GPR135,ABCA4,PON1,KBTBD7,MAD2L2,PANK4,ZNF418,CMTM3…
M12	tan	99	-0.694449	-0.725311	1.05993	2.5037	-0.484206	0.885174	0.200484	29	30	31	18	32	33	30.5	VTN,GRK1,SPINK6,CCDC179,HYAL3,TRPV6,RXRG,SPA17,TRMT61A,TTC23L,HCLS1,RBM42,TAS2R31,CCNB1,ANGPTL1,CAPN14,FAM122A,TMEM86A,IL1RL2,AGER,EXPH5,BMP3,PRKCD,HIST1H2AC,COL21A1,ZXDA,TMEM194A,PARP3,IMPDH1,GDF6,LRMP,MARCH4,STAT4,ZNF165,CCDC43,NEFL,VPS25,CDC6,DKK2,NDST3,ZNF385B,KCNE1,EPHA4,INA,CNTD2,C9orf9,DNPEP,GRB14,SAMD10,CDK20,NYAP2,FBLN5,FOXP2,MUM1L1,KIAA1467,TMEM18,LRRC39,BTC,BAG2,MANEAL,TSPAN33,DNAAF2,P…
M13	salmon	98	-1.47752	-0.80154	0.722956	1.99272	-0.816121	0.324698	-0.238421	48	33	28	22	40	47	36.5	KCNS2,MPZL2,RAET1G,FAM110D,MEOX2,GNRH1,GRB7,C20orf202,SP8,PRB2,CA4,HEMGN,CDK1,SFT2D2,SPX,ALB,GDPD2,ITGB1BP2,PELI3,ETNK2,IER2,CABLES2,TTC34,MAP10,TIRAP,BYSL,MMAA,MAGEE1,TM2D2,LYZL4,MED8,SELL,FAM163A,TUBGCP4,RET,POSTN,TMEM185B,MED21,FTSJ1,CCNA1,BIRC3,EOGT,VWA5A,HES6,BRCC3,SLC17A6,SF3A1,CDK4,ADAMTS5,TMEM218,EMC8,CBLL1,TM6SF1,PLEKHA3,NR2E1,QARS,GYPB,NGF,TXK,PDLIM3,TYMS,FAM69B,ACYP1,CMAS,MRFAP1L1,PQLC…
M14	cyan	92	-1.6716	-1.27896	-0.316572	0.884229	-0.699667	1.93222	-0.50812	40	45	47	43	41	31	42	COLCA2,FZD5,LECT2,TNFSF18,LOC730159,TMEM249,S1PR1,DSCC1,TNFAIP2,SMIM10,SLC4A11,ADIRF,EFEMP1,PDLIM4,SPATA2,SERPINI2,CCNE1,USH1C,EIF4E1B,SYPL2,BHMT,DRG2,BBOX1,LNP1,ANKRD37,TMEM99,NUDT17,NLRP14,IL33,FAM167A,CANT1,UNC5CL,WDR49,GPKOW,ZMYND12,SDC2,CD200R1,MED20,RPUSD2,STEAP4,MAN1A1,NUDT16L1,IFT22,TGFB2,SEMA3B,USP21,DAPK1,OVGP1,THAP3,FAM214B,EGLN3,TACR1,TRMT10A,ISOC1,TUBG1,TSPYL4,FGL1,SMYD5,CCDC158,TSPA…
M15	midnightblue	80	-1.50009	-1.04482	-0.430751	-0.128802	-1.03493	0.0848552	-0.732843	50	39	43	46	47	54	46.5	RPA4,HIST1H1E,CYB5D1,CALHM1,PELO,MYCN,ZC3H10,C2CD4D,MSX1,HRASLS5,SDR9C7,F11R,PYROXD2,SPINK14,PGAM2,SLC47A1,NXPH2,SST,HAUS5,SLC6A13,SOWAHA,CTXN2,C4BPB,TRPA1,SLC6A12,SYNM,CDKN1C,ZNF547,KLHL41,PHLDB2,JRKL,TIGD3,ZNF225,C10orf88,KLHDC8A,DLX2,ALG3,PPP1R1C,MED9,CENPF,SYCE1L,RNF181,PCED1B,NOSTRIN,C18orf8,ABHD17C,FAM98A,FAM206A,GEMIN5,ZSCAN25,SLC26A2,CNPY3,WRAP73,SLC46A1,NAAA,KIAA1107,RPS13,CUTC,TRIM52,ZW…
M16	lightcyan	79	-0.876363	-0.477167	0.427503	-0.658	-1.32532	0.63592	-0.567583	49	31	29	61	52	24	40	HSD11B2,CDKN2C,GALR2,PPM1J,ZNF256,SP2,HPGD,IGFBPL1,MAGEC3,CYGB,SFTPA2,DBP,EFNB3,NXF5,NOP16,GAR1,SETD6,PNP,ZNF879,ALG1,PPIC,PATE2,LCA5L,GNL2,ZNF185,COMMD8,EPHX4,MYO5B,ZNF268,C1orf74,ZNF615,PRIM1,TEX264,GCA,RECQL,GNRHR,BTN2A1,ZNF880,DDX39A,MAGOH,TCTE3,TAF7,RBM45,ERICH3,C14orf119,ACOT8,DCTN3,KDM3A,HECTD3,DHX38,RNF175,GOT1,SPCS1,TMEM245,ATP6V1D,SRSF4,IVNS1ABP,MED30,EVI2A,BACH1,AP5M1,RBM12B,SHC4,CA1,D…
M17	grey60	67	-0.439842	-1.14487	0.580107	0.924419	-0.60155	0.635478	0.0701325	18	41	33	36	39	35	35.5	ZNHIT2,TMEM52,FRAT2,FLG,CKS2,RIIAD1,IGFBP3,RSPO3,HOPX,SLC10A1,KCTD21,DAK,HLA-DQB1,METRNL,CHML,RGS8,HEPACAM2,CBLN2,CCDC81,GLRX,RFTN1,CYP4X1,PRSS48,MAF1,ALPK3,ZNF229,CHRNB2,ZBTB37,AVPR1A,PCP4L1,C17orf80,SNAPC5,ZNF740,TBL3,AIP,GULP1,C21orf59,TTC32,PLAGL1,TAF10,WNT7A,PCP4,PMVK,DNPH1,THAP9,RASGRF2,TMEM246,ZNF441,CSTB,ENC1,ZBTB10,JAK2,C6orf48,ZNF561,RHOJ,CD200,PRPF39,MED14,LMAN1,DCTN6,VAPB,GBE1,RIC8B,P…
M18	lightgreen	65	-0.743283	-0.472737	2.19889	0.0101725	0.813196	0.798322	0.404247	33	41	10	44	18	35	34	PAQR9,EFCAB1,DUSP5,RBP3,PSMD10,GLB1L,TRMT12,ZNF570,PRSS16,HENMT1,LDOC1L,LMOD3,RFESD,E2F8,PIGV,TMEM54,EEF1E1,TRAF6,P2RY14,ALG2,FILIP1,CHMP1B,CYP2C8,ASPM,ZMYND19,TWF1,LDHA,KCTD9,CSTF1,MNS1,AKIP1,DHCR7,PRKRIR,PCDH20,NKIRAS1,TPRKB,SIM2,PSMD6,SLC20A1,CPB2,ADSL,SAMD3,TXNRD3,TMEM35,THAP2,BRK1,KCNF1,PSMD13,ANKRD42,SEC11C,ZNF507,POGLUT1,NOP56,NREP,SMARCA1,SPARC,UTP23,BBS7,TMEM19,SRP14,CCDC102B,BEX1,TSN,MF…
M19	lightyellow	59	-0.690959	-0.62594	-0.262627	0.878947	-0.994742	-0.176719	-0.444284	38	38	39	32	43	56	38.5	ZNF576,IL7R,PAPOLB,ANKRD61,NAT6,CREB3,FETUB,ENTPD3,RESP18,TLR2,HPX,MYB,CLMN,TMEM97,FIZ1,MON1B,CDKN2AIPNL,RIC8A,SPEF1,CCDC168,PLSCR1,SF3B5,TIMP4,VRK1,NAA30,PYROXD1,FRMD3,RAD51D,LYSMD2,CYP3A4,SNX17,EDNRA,PSMG1,LINC01125,CDAN1,C14orf166,CASP2,FAM133A,RNF138,LGR5,DIS3,PSMG4,UTP18,LPAR4,PDCD6,HDAC3,VEGFB,ALKBH8,BLOC1S6,MYNN,HEATR1,NFKB1,COIL,SYTL5,FERMT2,SS18,G3BP2,VSNL1,TASP1
M20	royalblue	57	1.45343	-0.508483	1.00406	-0.268842	-0.256997	1.28141	0.373534	22	41	35	60	24	31	33	THBS1,ZNF816,TAS2R14,PROM2,DRD1,TM6SF2,PDRG1,MCL1,HDDC3,CD24,OLFML1,PAF1,FAS,ZBTB49,TNFSF9,SMIM12,BCAP31,TMEM60,BOK,MRAP2,PLA2G7,ZNF804B,DYNLT3,RBM12,SSNA1,GUCY1B3,CFL2,BPIFB1,SPRY3,C14orf1,DNAJC27,CAMLG,TM9SF1,SLC35A5,ADIPOR1,OR2L13,ZNF234,PRKAR2B,TMF1,RABGGTB,CCNDBP1,GGPS1,TBP,TRAM1,SEC61B,SMARCE1,KCNJ3,ARPC2,ANAPC4,DHRS7,UBASH3B,PEBP1,C1GALT1,RPS6KA6,ZNF438,ALCAM,CNTNAP5
M21	darkred	56	-0.495164	-0.480598	0.726392	0.0813905	-0.86825	2.97408	-0.199604	23	37	27	54	42	28	32.5	ZBTB6,AMIGO2,APITD1,CCDC74B,PRPF38A,C1orf233,SRXN1,TEDDM1,CSRP1,CORO1B,RSC1A1,SLBP,LGI1,TMEM106A,SAMD9L,RNF7,CIART,EMILIN1,TMEM69,S100A13,RRP1,RCBTB2,ZNF175,RAD21,QTRTD1,ITGA4,LSG1,MOAP1,DDX41,TAC3,SNRNP25,PSMC6,RAB33A,MAEL,CHGB,PLAC8L1,MYL12B,CCDC181,TXNL1,FAM135B,LEO1,MPP5,AKTIP,SAP18,B3GALNT1,FKBP4,TMEM136,SRI,GABARAP,DET1,LAMTOR5,PM20D2,RCBTB1,ANGPTL2,FAM229B,CCT3
M22	darkgreen	56	-1.21251	-0.988894	-0.444561	-0.0737504	-1.28995	-0.383889	-0.716727	44	51	51	48	47	38	47.5	SIGIRR,C15orf39,CARD16,ZNF689,ASIC5,KCNJ11,TMPRSS13,GALR3,FAM127C,LHCGR,FUOM,ZSCAN20,ID1,CCDC160,POLR3K,RHOBTB1,GLMP,CD200R1L,TEX261,ESAM,TSPAN6,C1orf194,FBL,KCNJ13,GPR34,HNRNPAB,ZNF775,URB2,IFIT1,RPF1,ACAT2,PDE6C,MPZL3,FREM1,PURB,TEX9,TXNIP,SLC33A1,CLDN1,UBE2A,DDX56,ANKZF1,SOCS5,APEX1,MTX3,ZNF283,KCNJ10,L3HYPDH,EPAS1,FLRT3,DCP1B,GPX3,ERCC4,TERF2IP,BTBD8,KIAA1279
M23	darkturquoise	55	-0.959924	-0.199738	0.406362	2.41053	-1.01332	1.10103	0.103312	26	30	36	12	44	23	28	LRTM1,GMPPA,KIAA1024L,GPN1,ELF3,FAP,OR14A16,HGF,ITGA2,SLC17A9,LUM,RLN2,ERAS,PRC1,KCNJ1,C3orf80,ALDH1A2,ECM1,IGFBP6,ADAMTSL4,PBXIP1,STK26,MCTP2,MCM3,RHEBL1,PDE1A,BCDIN3D,ACSL5,NOL11,C2orf40,OR2AG2,CPO,OLR1,CCDC68,ZNF654,USP38,LINC00238,ORC6,RNF152,LYSMD4,IFT57,SYF2,FAM127B,NAP1L3,SLC4A1AP,LRRC8C,NTM,BEX2,BEND6,LRRC49,PDE10A,EIF2AK3,SETD4,PRKAA2,KIF5B
M24	darkgrey	51	0.259505	-0.90255	-0.461017	-0.402824	-0.428796	-0.460918	-0.444857	20	38	50	52	33	54	44	CST7,C3orf30,KRTDAP,CARTPT,FBXO5,SGMS2,PIWIL1,DSC2,TMEM109,PLET1,RIOK2,BHMT2,CFAP53,ZSCAN5A,CXorf40A,RWDD2B,PSMB9,NPC2,ZNF622,C1QTNF6,TMEM234,PRMT6,POLE4,RSAD2,MDFIC,IGFL2,ATOX1,FAM89A,SLC7A14,PANX1,CDKN2AIP,GRHL1,MRE11A,POLR3C,CCDC59,ARL16,NR0B1,SRP19,TMEM200C,TMED3,COPS2,TTC33,ZNF841,C1orf112,TBCEL,HERC6,ZNF678,EFCAB7,TSPAN5,TTC21B,WWC2
M25	orange	51	-0.478998	-0.687273	-0.359286	1.82157	-0.579046	0.162071	-0.419142	26	32	39	22	36	48	34	MYL7,THAP10,SLC6A5,SERPINF1,MMRN2,GLYATL2,PTER,ZNF593,DCAF4L1,GPR146,ZSCAN31,ERP29,TTC30B,ANKRD30B,METTL21C,MORN2,HTR4,SCN5A,TMEM101,KRBOX1,PLEKHS1,SYNPR,ZNF287,SLC39A8,MZT1,ODC1,M6PR,SLC38A3,USP1,CDH22,PUF60,MPLKIP,NFRKB,BET1,RRAGA,KDELC1,DUSP12,FAM134A,TMSB10,ZNF569,PCMT1,H2AFZ,IRF2BP2,DNAH14,TBC1D23,ENHO,RAB14,SLX4IP,RAB8B,PRKAA1,PSAT1
M26	darkorange	50	-0.266294	0.0330817	1.54954	2.58079	-0.526589	-0.0590482	-0.0129832	39	17	13	7	16	51	16.5	TRIM21,MLANA,PSG4,IFNG,BSPRY,OPN5,P2RY6,LCP2,CP,ITGA11,TMEM200A,PTPRB,SH3BGRL3,C9orf43,ABI3BP,C6orf165,WFDC2,BRMS1,BET1L,PTCHD4,C1orf110,GDA,PPP3R2,IFRD2,EIF4A3,ABHD4,IL1RAPL2,ZFP62,GLA,COL5A2,FSTL5,C1QTNF3,MFSD1,TMEM9,ADAMTSL1,BCL11B,HS3ST4,CD2AP,TMEM242,DNTTIP1,LIN7A,HMGCS1,PACRGL,OST4,RCCD1,RASGRF1,OCRL,CYP2R1,C12orf4,OLFM4
M27	white	47	-0.679411	-0.315531	0.0886145	1.72681	-0.329511	0.97337	-0.113458	20	19	24	22	17	30	21	GPER1,IDI2,TNFRSF11B,CDCA7,GPR150,TMEM26,RBM20,IKBKE,C2orf15,C4orf32,OR14I1,MYL1,GCSAM,KEL,KLF8,ZNF501,PPAPDC2,LACC1,SNX33,ENPEP,ITPRIPL2,CDH7,ZNF691,ZNF681,RUNDC3B,C18orf54,CHRM3,CPNE4,GABRG2,COPRS,UBE2QL1,CLNS1A,BLNK,CMTM8,SRFBP1,SOX11,PLCXD3,MMS22L,RBKS,ZNF621,EIF2A,PEX13,IFNAR1,LRRC1,FAN1,PGGT1B,SLC30A7
M28	skyblue	47	-0.796986	-0.766473	0.177841	0.873856	0.0848509	-0.279389	-0.0972689	45	31	34	21	46	62	39.5	HBE1,FOSL2,CRABP1,NTSR1,SIGLEC5,VSIG10L,NR4A2,SMIM18,GREM1,C17orf107,CETN2,SLC4A2,ANLN,C2orf44,ADO,SLC26A3,RAB3B,DRGX,PI16,CCDC144NL,PLCXD2,RUNX2,CYP3A43,NWD2,GALK1,ANK1,PRADC1,DUSP6,ATG4A,NOS2,CTGF,LRRK1,DBR1,PTPN21,ZNF189,TMEM258,LRP8,HPS3,KCNK2,CCT4,TRIM26,SGCB,LMBRD2,HNRNPLL,COL11A1,BCAN,WWOX
M29	saddlebrown	47	-1.28824	-0.241322	-0.802893	2.29786	-1.18792	1.70052	-0.522108	38	39	49	14	58	15	38.5	NRARP,TMEM81,FOXP3,DOK3,BAAT,ARHGEF16,RBM15B,CD8A,DHRS9,PIGW,SULT1C2,MLF1,ABCG4,MYO1B,RAB17,SRPX,ISG15,INSL6,MDM1,NHS,RANBP6,PPP1CA,DPAGT1,TMEM222,FAM47E,C18orf21,BNIP1,GPR108,RAB15,SQLE,PINX1,MCFD2,RARRES2,WDR78,RBM48,TRPT1,PAWR,PPIH,LSM1,DDX47,HSBP1,LINC00493,N4BP1,MED17,UFM1,HSPA5,PHLPP1
M30	steelblue	46	-1.04382	-1.07576	0.306654	1.1064	-0.631831	0.175104	-0.228363	50	58	27	27	52	35	42.5	C8orf48,FGL2,CD14,KNSTRN,NRIP2,CFB,PLP2,CRH,HSD3B1,RHOXF1,PPP1R32,CREG2,TSPYL5,ZNF8,GRIP2,NR4A3,SFTA3,ASB5,CLEC3B,TEX26,DENND2D,MYL12A,SLC22A6,NNMT,EID2,RPL11,COG8,ELP5,ADAM28,UMPS,ZNF18,ADPRHL2,KBTBD6,TTF1,TTC12,LAMB1,RIT1,TSPYL1,SCAND1,TMEM33,HLA-DRB1,KRCC1,FAM200A,DHX32,B4GALT3,ICK
M31	paleturquoise	46	-0.913729	-0.707034	-0.553948	0.261601	-1.08217	0.593983	-0.630491	36	22	58	49	51	32	42.5	AIRE,MAGEE2,ARL13A,FBXO48,BCL2L10,NXT1,GUCD1,NDNF,PSENEN,IL12A,WDR31,PALMD,C7orf25,GALNT15,SDF2L1,LMO2,C14orf28,DUSP19,RSPH3,NCBP2-AS2,CCK,ELMO2,ELOF1,MAT2B,PSMB6,ZFPL1,PNRC2,NXPE4,EXOSC1,TMEM63A,CCDC138,ZFP36L2,RNF219,UVSSA,CTR9,GTF2B,TMEM56,CNTN6,METTL22,GLIPR1L2,PRCP,TRPC3,SRA1,FBXO4,TOX,RBFOX1
M32	violet	46	-1.12856	-0.149175	-0.613496	1.18112	-0.921178	0.0782177	-0.381336	45	35	46	32	56	42	43.5	RNF113B,MOCS3,ACKR1,ASB17,LRIT3,KLHL31,REEP4,BEST4,YDJC,RBP1,SS18L2,C1S,TNFAIP1,FUT4,H2AFX,MRGBP,DEXI,FBXL6,C9orf24,CCDC167,TIPARP,CCNJ,AMOT,NEU1,ATP6V1G2,FLRT1,AKR1C1,DUSP11,RTFDC1,LYPD5,ASUN,ETAA1,IMPACT,DMAP1,ZNF549,OTUD6B,GORASP2,VIPAS39,RAD54B,PPP4R4,LOXL3,SSTR1,SERP2,QSER1,RNASEH2B,RAB22A
M33	darkolivegreen	46	-0.0675535	-0.341166	-0.911539	-0.331233	-1.08906	1.08219	-0.336199	40	27	48	53	57	27	44	CHRM5,PPP1R1A,GADD45B,MAB21L3,POU3F1,SLC6A20,MYBPHL,LEFTY1,LAPTM5,PVALB,RAB40A,NR1H2,ARPIN,SPINK13,NUDT7,SRSF12,PCOLCE,DUSP15,TRAF1,RRM2B,SMIM15,DHRS13,BECN1,WDR3,DPCD,TOB1,ZBED4,ZBED3,PLCD1,ZNF112,ABCA10,LPCAT2,ZNF281,FAM186B,ZNF239,HAPLN1,RWDD2A,PPP1R3F,CLEC2D,DGAT1,ZNF429,ATF4,ARMCX3,IFNGR1,ADAL,DAB1
M34	darkmagenta	45	1.1184	-0.976686	0.100082	4.36146	0.197625	-0.126664	0.148854	27	30	39	3	30	47	30	SMCO3,LYVE1,GPR183,CD274,C12orf60,ACTC1,CDKN2B,PLK3,TXNRD3NB,NUPR1L,SLCO4C1,MAL,DQX1,DGAT2,TP53I11,ZNF555,SFT2D3,NKRF,ZNF7,IL17RA,C6orf141,POLD4,COL18A1,UAP1L1,SNAPC1,C2orf68,NXF1,LRRC71,RAI2,TRIM67,BGN,KDELC2,KLHL2,DYRK4,SOX9,ZBTB40,BTG1,POLR3G,GOLGA7,STX7,WASL,TMEM164,ZNF605,DNAJB4,UNC50
M35	sienna3	43	-0.655967	-1.07686	-0.0842594	-0.199642	-0.114333	0.427258	-0.156987	46	34	44	47	41	40	42.5	TPH1,RBM24,DACT1,ZNF574,NANP,PIGA,TNFAIP8L3,ZSWIM2,ZNF630,PTGES3L,C2orf81,TMEM182,ZNF433,CLVS2,ZNF135,MYLIP,ACD,KLRG1,UNC119B,C21orf91,CD52,SLC5A8,FAM179A,NEDD1,ZNF250,DERL2,ELMOD2,ARL13B,PLEKHA8,KCNA1,CEP120,SERP1,RSBN1,ADCYAP1R1,FBXO32,GNPDA2,OTUD4,MTBP,ZNF334,LRRC17,PYCRL,AQP1,C10orf128
M36	yellowgreen	43	-0.894829	-0.969457	-0.368618	0.00429563	-0.651881	0.63375	-0.510249	45	40	37	47	32	33	38.5	RPEL1,C17orf78,IFIH1,CCL2,SEPHS2,KLLN,TRAPPC2L,XRCC3,IMP4,PFN4,C3orf35,KLF10,SLC41A3,MESDC1,PHOSPHO2,PCIF1,CNRIP1,C2orf74,TXNDC9,MAGEF1,TRMT112,TNNT2,COMMD4,AKR1C3,POMGNT2,C6orf120,TTC5,TFEB,C1orf50,MEA1,DDX20,SLC26A1,NUBP2,ERLIN1,EIF2B1,DNAJA4,VPS4B,HMGN4,NMD3,ENY2,RPS27A,ZNF100,ZNF462
M37	skyblue3	43	-1.27444	0.388355	-0.703886	2.3013	-1.07734	-0.0647435	-0.384315	39	36	53	16	42	50	40.5	HTR1A,CHRNA1,FAM43A,CDKN1A,IL18,PTTG1,REEP6,AFP,RPUSD1,FAM155B,SPTSSB,CRYGA,ZNF267,SLC52A2,DAXX,ARFIP2,WFIKKN1,LRRC29,SMG8,NEU3,TAF9B,EVI2B,RAB39B,MAP6,C9orf78,BTG2,ERCC6,TMEM214,RAB29,GEN1,EMC4,RAB2B,PDZD11,PLXNA3,TXLNG,NEK10,PARP11,DPH7,ALDH1A3,ZC3H15,ZNHIT6,PPID,ZHX2
M38	plum1	42	-1.28222	-1.2112	-0.113646	-0.909008	-1.02507	1.68876	-0.967039	40	30	38	62	53	10	39	CBLN3,EFNB1,PRKCDBP,ZNF511,BTN3A3,KRBA2,CCDC184,PTPN20,DYRK3,ADSSL1,SYNGR3,NUDT1,PSMC3,ZNF672,ZNF85,EXOSC3,NSDHL,SLC29A3,CTU2,C1orf216,BDNF,TRAM1L1,PIGC,SFRP4,BLOC1S2,ZNF677,RMI1,SLC5A3,LRRN3,TSPAN31,KIAA0226L,ZNF789,GPRIN3,ADPGK,MCM7,RPS27L,YTHDF3,ITGB3BP,EFCAB14,HSPH1,NAB1,DDIT3
M39	orangered4	42	-0.872081	-1.39908	0.057695	0.679208	-0.317207	0.0622958	-0.129756	33	50	29	33	29	41	33	TAS2R7,NHLH2,UBL4A,PSG7,NEURL2,SLC22A13,NOP9,LRRC66,ANXA3,LOC200726,ZFP41,ORMDL2,IRF1,PEF1,ANKRD62,C15orf52,PCYOX1L,SCN3B,LRRC9,MANEA,CRYBB3,SLC16A14,CA13,PMF1,VPS33B,TLE3,VAMP3,ZNF567,SENP1,UPRT,PRR3,FAAH,WBP5,ZNF280C,ZNF117,PYGL,NKX2-2,SLCO3A1,VSTM4,ANKMY2,PURA,CACNA1E
M40	mediumpurple3	42	-1.32621	-0.883076	-0.00671275	0.0661931	-0.0249011	1.79963	-0.0158069	41	44	34	43	22	18	37.5	GPR62,NIPAL4,NHLRC1,SOX7,LOC338667,FBXL14,H2AFJ,NHLH1,ISYNA1,VAMP8,TBCC,TRIM58,IL26,BHLHE40,C1orf174,PAPPA2,NPFF,WDR54,CALB1,CTSK,TMED9,R3HCC1,FBXO8,TTPA,SV2C,FYCO1,KCNH1,SAXO2,CCDC39,DDOST,MINA,CEP41,CMTM6,RPP14,UFSP2,LRRCC1,TMEM263,TMEM147,SREK1IP1,RAB11FIP2,STAMBPL1,PURG
M41	lightsteelblue1	42	-0.482853	-0.49557	-1.37355	1.75513	0.216313	0.090538	-0.196157	50	36	67	13	17	41	38.5	GPR20,SURF2,GAS2L2,ZNF222,ST8SIA4,MAP3K8,RPE65,MSANTD1,SAMD15,C3orf52,HTR2B,OPLAH,SLC46A2,FPR1,EYA4,TAF5,PTGER3,EQTN,SFRP1,ANKRD7,GORAB,C1orf162,DCHS1,BMP2,FAM46A,EMC9,ARMCX1,SEC22B,CLCN2,INSIG2,C1orf56,ZSCAN29,MBIP,TRPC6,ZNF660,UBR7,BLZF1,BNIP2,DCAF13,SNRPD3,COL28A1,RABGGTA
M42	lightcyan1	42	-0.933713	-0.909257	0.957808	1.21843	0.371946	1.01606	0.664877	31	46	6	12	26	30	28	CA9,BHLHE22,GLRA4,KCNV1,TMEM211,FAM205CP,BLVRA,TEX38,COL2A1,CD53,ZNF836,CLEC19A,RPP38,PAIP2B,BOC,FAM218A,CENPW,C14orf142,C1orf226,OR52N4,DIO2,ARPC5,RAB23,CMTR2,CFAP69,SNRPN,TWISTNB,EBNA1BP2,FPGT,SOCS4,SCUBE2,TNFRSF1A,C5orf22,METTL14,SLC35B1,RNF103,CCNB1IP1,GLT8D1,NOL8,CPNE8,AP3M2,KRAS
M43	ivory	40	-1.46398	0.00240085	0.942266	-0.510259	-0.631802	0.306476	-0.253929	36	56	24	61	29	59	46	DSG3,S100A10,DUSP23,E2F1,MIP,SERPINB8,RAB13,GPD1,NMB,RBBP9,NPNT,TAC1,TUSC1,CLDN15,DALRD3,CRYAB,CFAP126,THAP1,CHRDL1,DKC1,IGDCC4,FSTL4,ACTL6A,NHP2,KIT,ZNF671,SLC22A3,GNPDA1,HAP1,LIG3,NMRK1,ZCCHC6,CSRNP2,ECE2,GIN1,PPIB,CKAP5,FOXO1,NEGR1,GRIK2
M44	floralwhite	39	-1.04203	-0.370664	-0.273117	0.182986	-0.711739	0.12115	-0.32189	43	17	42	43	31	44	42.5	VAMP7,IL13RA2,TMEM86B,BTBD19,TCTEX1D1,ANKRD65,SMKR1,LPAR2,OMD,CSRP2,AMIGO1,OAS1,RNF32,GSKIP,NAP1L2,TNK1,WDR77,KCNC2,MYOM2,HDGF,MROH7,TMEM199,SLC5A6,DIEXF,PUS3,TMTC1,GAD2,VEPH1,APOE,CIAPIN1,PA2G4,MANF,DLL1,DUSP10,MARCH3,WDR12,GPRASP1,RNF146,HBS1L
M45	darkorange2	39	-1.17731	-0.747057	-0.826383	0.420345	-1.18447	-0.223489	-0.78672	49	34	49	56	39	57	49	CCDC103,MMP21,MAPK7,CLDN2,PNPLA4,PLAGL2,AKT1,VASH2,GALNT12,YRDC,AADACL2,C3orf49,FAM24B,ANKRD2,EEPD1,PTH1R,POLD2,C14orf178,POLR1C,TXNDC17,DDAH2,TARBP2,GTPBP4,FREM3,MED31,ESYT3,ASF1A,MRFAP1,YBX1,KLF15,DUSP28,RPE,ILF2,TSEN54,CLDN12,SP110,UCHL5,NRXN3,DNER
M46	brown4	39	-0.723902	-0.70508	0.0169873	-0.290597	-0.716656	2.3388	-0.497839	31	32	19	54	40	6	31.5	PROZ,THEM5,RRAS,SETMAR,RAD51AP1,RASSF7,MAD2L1,BTNL9,WSCD2,HACD1,SLC22A25,CACFD1,EMILIN3,B3GALT6,KIAA1161,TRMT6,LAT,IER5,SEMA4G,RAD1,RFC4,KCNH7,TRAPPC4,ACTA2,CXorf57,GTF2H5,PGM2,FARSA,PRAF2,RNF20,CD164,KIAA1191,SNRNP48,CDC37L1,SLK,ZFAND6,ZKSCAN8,ADH5,KLHL5
M47	bisque4	39	-1.75029	-1.25495	0.347131	0.964202	-0.314306	0.23782	-0.0382426	52	51	45	27	34	37	41	EXOSC6,GBP2,OTUD1,F11,LINC00176,TRIM39,C2orf73,PTRHD1,NAGA,GNAT3,C9orf117,MATN1,NIPAL1,ADRM1,NEK2,KLHL14,PARVG,FKBP14,DEDD2,TMBIM1,ZNF182,MORN5,TRIM22,DNALI1,ZNF780A,TGFB3,TP53I3,DHX58,NUP62,UNC5B,WFS1,ZNF300,NPFFR2,TNS1,MOV10,PAAF1,FNIP2,MINPP1,NUP133
M48	darkslateblue	39	-1.09954	0.670329	-0.58192	0.877255	-0.371918	0.148975	-0.111472	29	24	51	27	29	53	29	DCSTAMP,TGM1,GSG1,ZNF284,BBS12,SERTAD1,ZBED9,MSRB1,PTGER2,OPN3,PHF13,CGA,PAFAH1B3,SMAD7,GLRA1,C19orf48,ZNF701,TSTA3,POP7,PLA2G15,HPS1,ZNF470,NOX4,PCGF1,C16orf89,SLC24A1,CRNKL1,PAK1IP1,TRUB1,CORO7,SNRPC,TRMT1L,LRRC6,DTNBP1,EFTUD1,LSM6,SNX19,DHX35,NSFL1C
M49	plum2	38	-1.25301	-0.616559	-0.275025	-0.995453	-0.84055	0.206273	-0.728555	40	36	23	60	59	45	42.5	LTA,AARD,PCDH18,B3GNT2,RBM7,SLC39A4,C16orf95,JMJD4,ATG9B,NEUROD1,RNF25,BTN2A2,LINC00094,GTF2H4,INHBA,EMG1,HGH1,ZNF763,MLX,ZC2HC1B,INO80C,GLRA2,C12orf73,POLR2K,AGA,MYD88,PIGM,C4orf33,CNIH1,ZNF426,ZNF639,RHBDD2,METTL23,CYTH2,ESD,CLEC14A,MCM9,MGAT4A
M50	thistle2	38	-1.07684	-0.63092	-0.193068	0.0256925	-0.597817	0.0591102	-0.395443	42	33	39	56	23	40	39.5	ZNF408,AOC2,HILPDA,GPR65,BEND4,PTGS1,POMC,PRSS55,SLC45A2,ACMSD,PPP1R14A,TBC1D26,ARMC3,POPDC2,PLCD4,PPL,RNASEL,LYPD6B,ADRA1D,KCNG2,EPM2AIP1,TMEM261,GDE1,VWA9,CEP152,WNT2B,SEMA3C,CSNK2B,CYP2U1,FAM120AOS,HDDC2,SUGT1,MANBA,PRKD3,RRP8,TMED4,IL11RA,GRIA4
M51	thistle1	37	-1.02734	-0.760781	-0.141749	0.184007	-0.703928	0.301799	-0.422839	50	51	37	37	33	43	40	FNDC9,AKAP5,C9orf116,OXGR1,OPN4,ANKK1,NPAP1,MTFR2,ARX,FRMPD3,DUS3L,ORMDL3,BTBD18,ZBTB26,C5orf30,ZNF354B,KIAA1456,DMKN,GSDMB,ZSCAN12,IMPDH2,TXN,CTSC,C17orf67,ALKBH2,NAA20,SLC35B3,TSNAX,TSPAN13,IPO8,COPB2,ASB8,STAT1,PLXNA4,IPO13,COL25A1,ZSWIM6
M52	salmon4	37	-0.658901	-0.284764	0.595816	-0.020909	-0.738107	0.655334	-0.152837	30	21	12	49	43	21	25.5	KCNA4,C17orf96,S100P,IL18BP,NLE1,DSC1,SFTPC,KITLG,SOD3,APOM,RPL22L1,GABRA1,CSTF2T,DIRAS3,ZNF317,C7orf72,PPAT,TMEM237,SPINK5,MOCS2,BORA,RSL24D1,LINC00959,FSTL1,TBPL1,PIK3IP1,RNF14,TMEM220,CTSL,NME1,RNLS,CLCN4,STX10,SAAL1,FAM222A,MED10,TMEM108
M53	palevioletred3	37	-1.68279	-1.07385	-1.00833	0.258043	-0.707535	0.908239	-0.857933	42	50	50	44	61	29	47	C9orf47,PSMB8,PROKR2,ING1,TSPAN1,TC2N,LURAP1L,CABP7,PPP1R36,PPT2,ART4,PBOV1,MET,KIAA1804,HSPB6,CYB561D2,PEX16,DBF4,GBP3,ZNF614,DONSON,CCNG1,DHRS11,FAM111A,TPMT,C22orf39,SMIM20,ANP32B,COL7A1,SAP30L,TBC1D9,TIGD7,SNX2,ZCRB1,NLGN4X,NCAM2,MDGA2
M54	navajowhite2	36	-0.208925	-0.324271	0.411776	0.751505	-0.798972	-0.486957	-0.266598	19	28	18	23	31	61	25.5	TAS2R46,TAS2R30,ZKSCAN3,IGSF6,AMER1,ITPRIP,LRRN4,TSR2,POLE3,KCNV2,ACOT4,NAPRT,ZNF71,CAMKV,ZNF454,NFIL3,EBLN2,ALX3,C9orf40,CX3CR1,ZNF200,MT1X,DCAF11,MSS51,ZNF575,RALB,CRELD2,IKZF5,UXT,RP9,CIPC,ULK3,EXOSC9,SPEF2,PHF3,PTN
M55	maroon	36	-1.05909	0.020862	-0.23694	0.37504	-0.651472	-0.646944	-0.441942	51	19	21	31	43	52	37	RND3,ANKRD34A,CFHR4,ZBTB39,VSIG1,C18orf42,ZDHHC23,MUC19,PRIMA1,TMEM171,KIF23,DGCR14,ARHGAP29,GCHFR,ZNF184,SMCR8,CAV2,NECAB2,RPS23,ABHD12B,RHOC,ZNF582,ENDOD1,LINGO2,LYPD1,MAPKAPK2,SSX2IP,YIPF3,SNRPB2,PHF10,OGFOD1,RYK,TCTN3,NAA35,RAB1A,NTNG1
M56	lightpink4	35	-1.31973	-1.02791	-1.01333	0.763118	-0.237394	0.571002	-0.625364	41	38	50	21	34	27	36	NPPA,C16orf59,SFR1,PTPRCAP,ZNF232,IL16,PERP,SOCS2,C9orf92,COCH,GRPR,ATP6V1B1,PLEKHH3,ROPN1,TRADD,DYRK2,DECR2,TTC24,ROPN1B,RPGR,CMTM5,SPON2,ZBTB11,PKIA,TRIM66,ECD,ZHX1,SLC46A3,POLR1D,PEG3,STRAP,GAN,FAM219B,CFAP20,HPS4
M57	lavenderblush3	35	-0.543207	-0.618379	-0.227172	-0.215326	-0.293089	-0.0715561	-0.26013	28	36	33	51	32	27	32.5	MC1R,C6orf52,OTUB2,ZNF467,TRIM59,PPP1R3C,ZNF311,GPR149,PGA5,NANOS1,ENKD1,HLA-DMA,SLC15A5,TESK1,SMYD1,WNT8A,DUSP14,MEN1,LECT1,KLHDC9,HELQ,VCPIP1,BTG3,PGD,KDM7A,NCBP2,RAD51C,GTF2A1,KANSL3,GOLGA5,FSD1L,ZNF337,HSD17B11,WDR35,ALG14
M58	honeydew1	34	-0.511407	-0.881923	-0.300886	0.072352	-0.523341	-0.0164253	-0.406146	33	46	54	65	36	43	44.5	TIFA,ZNF625,CKS1B,SERINC4,C12orf71,ZNF613,HTR3B,OLFML2B,PAX8,ZNF350,ADAMTS1,KLHDC8B,ZNF263,PIP4K2C,KCTD5,ZDHHC16,TPP1,GNPNAT1,VSTM2A,PSRC1,RBSN,PSMD12,ACP1,TDRD7,FBXO38,TYW5,ACVR2B,APH1B,DIS3L,DNAJC2,TRAK2,DOCK10,TCF12,LUZP2
M59	darkseagreen4	33	-0.969476	-0.26732	-1.21826	-0.343534	-0.603723	-0.262721	-0.473628	35	31	65	52	44	43	43.5	FABP12,CT55,PSMC3IP,RSPH14,METTL18,RSG1,CA3,STEAP3,DDIT4,RIPPLY2,SLFN11,SFRP2,MAD2L1BP,DNTTIP2,BZW2,SGSH,PRDM4,CTPS1,MEX3C,IDNK,B4GALT4,SIAE,WDR55,FCF1,ZNF641,STAM,IPO5,C8orf59,TTC8,RALA,TRMT13,LDLRAD4,MTSS1
M60	coral1	33	0.172294	-0.745888	-0.237897	0.158633	-0.897187	0.795069	-0.0396319	22	38	33	36	43	19	34.5	SPIN2A,MYZAP,C2orf66,ATHL1,ANGPTL5,SYT10,SBSPON,TINAG,LGI2,CHAC2,C11orf95,ZNF16,EIF5A2,MFSD9,LRRC59,N4BP3,HAPLN4,TREX1,KCNIP2,PARP12,GXYLT1,SMC1A,HERC5,INAFM2,C2orf76,INTS12,DNAJC21,DDX25,CREBL2,MTMR4,RPL31,KHDRBS3,BRINP3
M61	antiquewhite4	33	-0.951062	-0.720844	0.276467	-0.499631	-0.10386	0.422055	-0.301746	38	46	33	58	48	36	42	BLID,PATE3,CYP1B1,MKX,RABIF,LOC100505478,SEPP1,SLC35A2,ERVW-1,CDKN1B,ZNF646,IFI27L1,SYCE1,RPH3A,CDK2AP1,SSR4,BUD13,ZNF480,ZNF620,PARP10,SNTG2,C6orf226,TTC38,BTN3A1,VPS72,FAIM,GNG3,RPL3,CEP78,PGBD1,CCDC152,NENF,NLGN4Y
M62	coral2	32	-0.685168	-0.223468	-0.227367	-0.134865	-1.08301	1.54338	-0.225418	18	23	45	58	18	9	20.5	ACKR4,SLC30A1,CDK5,TAS2R19,FAM20A,IER3,LEAP2,LILRA6,LRIF1,FRZB,ADAM8,AP5S1,PPCS,ASAH2B,CD2BP2,ZNF382,MAP6D1,INPPL1,CEP76,ABCF3,ZNF35,SOCS6,BCAS2,RER1,KIF20B,CWC15,HAX1,CCNH,ZFAND2B,UFC1,SLC12A2,PIGN
M63	mediumorchid	32	-1.21082	-1.21889	1.17346	1.47193	-0.484389	1.27658	0.344538	22	44	4	18	53	32	27	CCDC70,TAS2R5,RASD2,THOC6,FEM1A,SOWAHC,SUV39H1,MAPKAPK3,TMEM173,P2RY13,POPDC3,BNC1,ZNF551,CHRM2,SRPX2,STX3,VAX2,ATP6V1F,CNGA1,HEBP2,RRAGC,PSMB3,CDK5R1,C4BPA,RLIM,GPAA1,UHMK1,APOBEC2,COL19A1,ZNF727,ABHD5,BIRC2
M64	skyblue2	32	-1.0149	-0.596377	0.378391	0.262993	0.790129	1.29977	0.320692	66	43	14	17	14	13	15.5	HIST1H4I,PTGDR,NFKBIE,FANCF,HMGB4,HAS3,RGS13,KDM4D,CCDC108,ZNF460,EID3,FGF5,SERPINE3,PLG,CYP4A11,RPL39L,HTR3A,ZNF530,FAM105A,LBH,DNAJC25,MFAP1,TIGD1,SRD5A1,BIN3,TCEAL2,IRF3,LRRC34,SRSF8,ANKRD55,NFKBIA,FCHSD2
M65	yellow4	32	-0.193863	-0.933183	1.48101	-0.725506	-0.0667737	1.03212	-0.130318	23	43	9	54	44	22	33	HS3ST5,EIF1AD,AATK-AS1,BATF3,RGS14,ACSBG2,PLN,FGF11,HPN,PEX19,DOLPP1,PLK4,ZNF697,BPGM,PJA1,ASPRV1,KLRB1,DCN,CHURC1,DNHD1,SALL3,CCDC37,RAE1,ZDHHC13,CHMP5,HEY1,WFDC1,DIXDC1,PSMB4,DGKH,COL10A1,C1QTNF7
M66	skyblue1	31	-0.920021	-0.30166	-0.0807767	0.768471	-0.513038	3.12594	-0.191218	47	22	55	31	33	2	32	TP53TG5,CHAC1,SLC35C1,ADRA2A,ZFP92,DYDC2,SNAPC2,CDCA4,FAM131C,ZNF518B,PIM2,PCDH12,SYT4,MYH15,ZNF599,TSEN34,GLP2R,ZNF324,RNASET2,TFIP11,NXPE1,VTI1B,TRIM45,PIGP,THTPA,ZNF354C,PSMB5,MKKS,CCSAP,TBC1D4,HIVEP1
M67	plum	30	-0.539879	-0.704235	-0.681771	0.404904	-0.43643	0.0289975	-0.488155	27	37	60	33	25	59	35	GDPGP1,HMG20B,HYAL2,C10orf82,GBP4,ASB2,TSPAN2,CORT,WIPI1,ANKEF1,METTL1,KAT5,SALL1,PRKAB1,PCYT2,PHGDH,ADAMTSL3,DBX2,ELAC1,COPZ1,UBE2D1,EML3,RSL1D1,TAS2R10,SSRP1,UBE2V2,ZNF23,SPIN3,DNAJC7,KAZN
M68	orangered3	30	-0.511028	-0.882033	0.583448	0.585546	-0.309281	0.4547	0.0727096	21	41	11	51	20	45	31	EDN3,SCGN,DNASE2B,HIST1H2BK,OR9A2,ONECUT2,LPAR1,CASQ1,TINF2,PGPEP1L,CA7,SLC22A24,NHSL2,THAP7,COL4A1,PTH2R,ADGRG6,ACTR5,ZFP69B,ELOVL4,RPS4X,SLC24A4,KCTD18,GLCE,VAMP1,ETS1,PDCD10,CLK3,DCTN4,IFT74
M69	mediumpurple2	30	-1.34253	-1.27634	0.0969516	0.682177	-0.819438	-0.0723928	-0.445915	42	42	19	15	10	55	30.5	INSM1,MROH6,GRK6,LYSMD1,YOD1,CARD9,S1PR3,CH25H,POP4,ARHGAP9,FBXO15,ZCCHC18,IRAK3,ZNF669,CDKN2A,HYLS1,LSM3,TMEM42,MIER3,NELFCD,RWDD1,POC5,TMX1,ARRDC3,HDAC2,SYNCRIP,VPS36,CUL4B,ST8SIA3,COG3
M70	lightsteelblue	30	-0.677555	-1.17386	-1.31874	1.81617	-1.19081	-0.337621	-0.925707	7	13	69	15	38	50	26.5	GBP7,SULT1C3,EMP1,PRPF4,CES3,RPP40,TMEM47,PCNA,ARMT1,TMEM244,CCDC121,EID2B,TMEM106C,HLA-F,C21orf62,FICD,PSMD8,RGS6,SAPCD2,STARD4,EMC7,RNFT1,C5orf15,AAAS,BUB3,TSEN15,EIF3H,HKR1,VIMP,BTBD10
M71	lightcoral	30	-0.96907	-0.182103	-0.935128	-0.0682824	0.224986	1.54647	-0.125193	53	26	55	59	50	8	51.5	SPINK9,FZD8,MTRNR2L3,GEMIN6,HIST1H2BD,PSMB10,MFSD3,NUDT15,IL5RA,GAS2L3,TCERG1L,SOX1,PANK1,PDCL,CXXC1,CYP26B1,TLR1,MIS18A,GAS2,TMEM223,B3GALT5,ZNF415,MX1,ZFP82,LTA4H,ARL5A,AKR1A1,DAD1,CXADR,KCNT2

## Sheet: Oligodendrocyte
moduleID	modulecolor	Number of included genes	Zsummary						Zsummary_median	Median rank						Median rank_median	Included genes sorted by gene Module Membership
			Glutamatergic neuron	GABAergic interneuron	Astrocyte	Oligodendrocyte precursor cell	No	Microglial		Glutamatergic neuron	GABAergic interneuron	Astrocyte	Oligodendrocyte precursor cell	No	Microglial
M1	turquoise	543	-2.17506	-1.48139	-0.153778	2.87166	-0.0634906	-1.47655	-0.815163	51	51	52	31	54	64	51.5	CD274,FAM212A,NXT1,ANKRD63,DDIT4L,DLX4,SUMO4,HMGB4,GLRX,CARD9,MYH4,GADD45G,SMCO3,AARD,F7,LOC338667,C1orf74,GDF6,NMB,PRSS50,P2RY13,KLHDC8B,AEBP1,RGS18,ADM5,FAM132B,GSTM2,CXorf67,PRKCD,HGFAC,ARTN,GPR34,LAPTM5,TLR2,GEM,GPR183,NHLRC1,MYL7,LEAP2,N4BP3,GCSAM,GDF10,DOK3,CD14,HLA-DRB1,DHRS9,FFAR4,CHST2,TNFRSF1A,TMEM176A,PLCB2,BGN,OLR1,ADAM28,TXNRD3NB,LRRC61,CA8,P2RY12,GPRIN3,ARID5A,CYBB,FABP7,DAB2,TRIM25…
M2	blue	458	2.33092	1.90443	0.799309	2.71689	3.74606	2.47029	2.40061	39	27	42	26	28	53	33.5	PTH1R,RAI2,ZNF311,KLHL14,RGP1,C9orf50,S100A7,WISP3,PVALB,NNMT,SNX33,OR10AD1,CYB5D1,C16orf59,LPAR4,DLX5,HK3,PTGFR,LGI2,LMOD3,VAX2,MYB,HPGD,ARX,LHX6,MOB3C,LOC100505478,RGS8,PRRT4,ANKS4B,MUC19,FAM155B,SULT1C2,CYP26A1,GDPD5,IL7R,LRRC2,WNT16,PLEKHS1,LINC01314,TMEM35,NGF,FGL1,DGAT2L6,NCAPG,HTR5A,MCF2,FOSL2,FAM20A,CD53,LVRN,GRB7,RANBP3L,SRXN1,CNGA3,PNOC,SAMD15,CRISPLD1,TCTEX1D1,TRPC3,LRRN4,PTPN14,IMPG2,…
M3	brown	269	-2.72126	-1.56576	1.13507	1.91701	-0.459303	1.37705	0.337884	37	34	33	29	34	43	34	ELF3,NRM,AIRE,ZBED6CL,ATHL1,CDKN2C,FAM71C,SOX21,NRARP,IFNW1,TLX2,B3GALT4,FAM181A,LRRD1,SPINK9,NPAS4,MSC,COLCA2,PDE6H,OC90,ATP4A,PTPN22,SMLR1,KCNA5,SMIM18,ZWINT,KBTBD4,C1orf233,GRP,CBLN1,GPHB5,LEFTY1,IRS4,ZNF518B,REM2,GRK1,SULT1C3,MED21,TRAF3IP3,SLC22A13,MTFR2,C3orf22,CYP4A22,SFTA3,CHRNA1,MMAA,FZD4,HTR3A,MUC1,OR14A16,AMER1,DYDC2,GPR84,CRYBB3,NFATC4,SPRY1,KCTD15,ZNF697,OTX1,UROC1,PTGER2,BTC,LINC001…
M4	yellow	235	0.600487	0.121998	0.0970054	2.2485	1.90646	1.29984	0.950165	35	44	45	23	16	38	36.5	SDR9C7,TCN1,CHAC2,TRIM21,ANGPTL7,G6PC2,DGAT2,C1orf110,HEMGN,WNT9A,DSC2,SLC12A7,HCLS1,FAM163A,TTC34,RPE65,FGF20,GRIP2,LGALS3,PSG7,BEST3,NXPH3,CCDC103,ABCG8,TAF7L,C5orf47,SOCS2,CEBPA,SUSD5,LAMB3,GLYATL2,LOXHD1,TRPC4,MYH8,C14orf169,SLC46A2,ARSK,NPNT,LIN7A,C5orf49,FZD7,COL5A1,TC2N,DCLK3,PIM2,COL27A1,MARCH4,IRS1,MARCH11,ATP1A2,ARHGAP29,SIGLEC5,RAB3B,HAP1,NDNF,ZMYND10,CHRDL1,FAM111A,KRT31,EBF3,CDKN3,RA…
M5	green	234	2.09929	1.7449	6.58017	2.27058	2.54157	3.40639	2.40608	19	19	15	31	5	29	19	RSPO3,C17orf96,SPEF1,ZNF45,NUDT18,HLA-DOB,MAL2,TMEM54,RRAS,KCNF1,GPR150,PTHLH,SHISA8,ASCL1,VSIG10L,ANGPTL3,KCNV1,SLITRK4,ZNF134,RAP2B,DYRK2,HTR2A,GNG3,C11orf96,PCP4,RBP4,CDC7,PNMA2,SYT4,ORMDL2,RNF175,CDHR1,PPAPDC2,BLOC1S4,MOSPD3,UBE2T,INSM1,TRIB2,NRSN1,OPN5,GABRA5,C11orf87,CHGB,PLA2G15,KITLG,ZSCAN9,IGFL4,ZNF449,CCND2,NELL2,MAP6,SCG3,PPIL1,NEFL,CCDC85A,SNRNP25,MLF1,TCEAL2,C11orf95,RGS7BP,FARSA,KCN…
M6	red	222	-1.01538	-1.42726	9.12316	13.1674	-1.18085	7.62762	3.30612	49	56	5	3	60	3	27	CCDC177,TMEM225,MEOX2,SLC10A5,RAB40AL,THAP11,SLC7A4,FAM43B,MOCS3,FGF6,PIM1,IQCF3,FAM83H,PRB2,ISLR,ARL4D,TMEM249,GBP7,CEACAM1,ULBP2,MAP10,KCNS2,CYR61,C1orf53,VTN,OR10A4,CRABP1,NPY,FRG2B,TAS2R31,DUSP2,CBLN3,SNAPC2,GGCT,ZNF593,RPRM,TIMP4,FKBPL,GAL3ST3,RPP25L,C1orf111,FLRT3,PPM1M,TAS2R19,TAS2R9,SLA,TMEM155,HSPB3,INHBB,IL18BP,TMEM211,SOWAHB,HPS6,GEMIN4,RAET1G,INSL5,TEX38,ADAM21,TMEM31,MSTN,OR1Q1,C2orf…
M7	black	163	-2.40204	-1.06853	3.40667	1.71549	-0.80915	2.64629	0.453171	42	39	16	23	32	25	28.5	CCDC169,OR10A2,HIST1H2AE,OR2AK2,CITED1,C2orf70,GNAT2,GAGE10,MUC15,MROH6,HTR1A,KLLN,SNAI2,TMEM215,SALL3,MSANTD1,NANOS1,TSSC4,CDH24,GSPT2,LRIT3,EBP,C3orf18,ONECUT1,PPP1R1B,GNLY,DSC1,ADRA2A,C11orf45,SELE,DKK1,E2F7,SPATA4,TNFRSF11B,SLC32A1,MANEAL,CCKBR,CT55,LOX,ARHGAP36,GAS2L2,AOC3,KLF10,CCDC70,THAP3,GPRIN2,SYNGR3,KRT222,SEC16B,S1PR1,CCNB1,STARD5,FNDC4,DEFB134,SLN,ZNF689,FES,WDR31,DR1,SP2,GBP4,RET,RG…
M8	pink	143	17.3633	10.5352	19.4626	11.4847	39.7301	6.45964	14.424	1	1	1	1	1	3	1	GRM5,PTPRR,MMP16,RALYL,DLGAP2,NRG1,HECW1,CDH18,ZNF385B,PCDH7,SLC8A1,DSCAM,SCN2A,PID1,TUSC3,CHL1,KIAA1211L,POU6F2,CNKSR2,BMPER,GABRB3,RAB27B,SNTG1,ARHGAP26,LRFN5,MDGA2,OPCML,FGF12,ASIC2,PTPRT,SH3GL2,SOX5,CELF2,PCSK2,DNAH14,ATRNL1,KCNIP4,SLC4A10,EPHA5,DCLK1,GRIN2B,SLC35F1,ICA1,MTUS2,FRMPD4,DLGAP1,RBFOX1,XKR4,KCNQ5,GRM1,MIPOL1,CCSER1,GABRG3,TENM4,NETO1,AGBL4,SEC24D,ANO3,DPP10,PCLO,FGF14,LRFN2,FRY,SL…
M9	magenta	126	-2.14963	-1.00268	12.5301	9.08589	-1.01219	3.77334	1.38533	56	41	2	2	42	15	28	OR10A5,IGFL3,NUDT10,KIAA0408,C9orf47,LINC00961,TAS2R8,GPR52,ADAM7,LY6D,STBD1,GFY,PATE2,MYADML2,CA3,P2RY14,CCDC179,LOC730159,HSD3B2,OR14A2,MADCAM1,WNT2,CH25H,CORT,ISG15,FAM46A,GCNT4,HTR1B,RNF113B,CARD16,PAQR9,LXN,TMEM81,FABP2,KHDC3L,OR2D2,SPINK14,TAS2R7,MC4R,SPIN2A,TAS2R5,IFNE,C7orf62,GATSL3,TEDDM1,OR2AJ1,OR8D4,HIST1H4H,EGR4,CRYGD,IGFALS,ABRACL,GPR6,TAS2R42,MBLAC1,FAM132A,ARC,PYDC2,PAPOLB,GPR87,SL…
M10	purple	104	-0.813662	-0.951956	-0.204502	0.173599	-0.956878	0.38752	-0.509082	31	45	40	42	47	41	41.5	KLF2,ECM2,ERAP2,DDX53,EXOC8,BTNL9,CLEC3B,GIMAP4,PEX10,FAM69B,BTBD19,RHEBL1,PDZD11,SLC29A3,WFIKKN1,CFB,ZP1,SLC2A2,ZNF467,PALMD,XAF1,SULT1C4,TNFAIP8L3,LMO2,IL1R1,ZNF17,CGA,DUSP28,CHST15,ELL3,PRPF4,TUBGCP4,S100A10,KLK7,PTPRB,PDZRN3,SLC5A4,ETV1,COMMD8,ZPR1,ZNF607,RECQL,EAF2,CCNK,NDP,BTG1,MOSPD1,RBM15B,DNTTIP1,ALKBH8,L3HYPDH,MESDC1,TOR1A,TMEM138,KIT,ZNF484,SLC39A13,TMEM68,RORB,NKIRAS1,POPDC3,CLK2,UVSS…
M11	greenyellow	99	0.362967	0.140076	2.2881	3.29781	1.50195	2.08194	1.79195	17	38	18	27	4	16	17.5	CASQ1,USP27X,IFNA21,SH2D5,E2F1,CAMK1G,TIGD3,KCNA1,CECR6,PHLDA1,LPPR5,ALYREF,C4BPB,NREP,NRN1L,WNT7A,CHML,LRRK2,MCM4,DIRAS2,UNC119,HSBP1L1,TTC9,FAM213B,RAB15,HRASLS,B4GALT6,SCN3B,ST6GAL2,SNX10,BRINP1,FAM198B,TRABD2A,ENC1,NTN4,GPN1,EHD3,IFIT1,CNRIP1,CPNE4,CACNA1E,RASGRP1,SLC41A3,KIAA1467,MAT2B,KIAA0319,SPATA2,FXYD6,GTF2E1,GUCY1B3,MAMDC2,BIN3,GCLM,MOAP1,SEPT11,VMA21,MSL3,SLC9B2,ERLIN2,PCNA,SPARCL1,AN…
M12	tan	76	-0.0918002	0.652514	-0.650499	-0.220435	0.498581	0.712706	0.20339	28	19	34	48	25	31	29.5	TIGD5,KLHL35,FZD9,SPX,CPLX3,CCDC96,IGFBP3,HSD11B2,STEAP1,REEP6,CRH,TMEM200C,GPR12,CTXN2,ZNF485,GALR1,KCTD5,DSCC1,PNLIPRP3,BMP4,UPP2,RFX4,PCDH20,GTPBP2,CASC10,WLS,ETS1,ZBTB24,CNR1,LGI1,RNF39,GPATCH4,RPUSD2,BTBD10,SLC39A7,INA,GEMIN5,C1D,PXYLP1,SPAG8,DNHD1,FAR2,FBXO3,TMEM245,COL28A1,PURG,WDR17,MT1F,ACOT8,BAG2,TMEM189,PSMA4,SERP2,CDH26,BUB3,AAGAB,PSMA1,SCAF4,SSX2IP,GTF3C3,CAPS2,RPAP2,POT1,MAPK14,DHRS…
M13	salmon	75	-0.896712	-1.35663	-0.0895786	-0.145019	-0.766292	-0.236283	-0.501287	36	48	35	58	48	42	45	ZCCHC12,ZBTB6,FCRLB,TMEM244,TPBG,SLC27A3,AKR1C1,LYVE1,TMEM106C,CYP1B1,RARG,C14orf142,STEAP3,PARP12,PROKR2,RBM11,UNC5CL,SRSF12,SLC12A4,ZNF543,LMO3,SMIM17,SLC45A2,BTBD6,ILDR2,PEG10,HENMT1,GRB14,KNSTRN,ZNF19,FSIP1,CKS1B,PIGA,MEN1,CLGN,C1orf56,IL17RB,WBP5,ZNF561,SETMAR,H2AFJ,TMEM164,LSM1,SMIM13,GALNT18,CBLL1,SSRP1,TMEM254,EIF3M,WSCD1,VCPIP1,CRTAP,TTC32,ARL13B,ABCA6,SMOC1,LRP4,AGGF1,ZNF511,ZCCHC9,SP4,…
M14	cyan	73	-0.386969	-0.606888	0.913614	-0.168435	-1.10571	0.600985	-0.277702	26	44	27	51	41	38	39.5	ZNF304,OPRK1,HES1,P2RX5,ATP4B,LINC00094,CD52,CLP1,AKAP5,GADD45A,ZNF268,IGFBP6,NOV,SLC10A4,TMEM110,CLEC14A,PTP4A3,GPR82,RRAD,UBL4A,ZNF677,NR1H2,FAM161B,PDIK1L,BTG3,SNAPC1,GABRA2,COL6A1,FAM81A,MEX3C,POP1,TTC5,PIGC,ZNF639,ZNF684,SDCBP,FZD6,DDX25,LYSMD4,ZBTB11,TMEM19,TMEM246,PM20D2,ZFP91,ZFAND1,TMED2,ZNF32,SF3B6,TCTA,IRAK4,LRRC40,AGA,C6orf1,PWP1,NAA20,CCDC93,SUPT20H,GM2A,PSMG2,EFNA1,SNW1,TSN,SLK,TBRG…
M15	midnightblue	73	-0.668363	-0.981159	-0.542306	0.863891	-1.08788	-0.6876	-0.677982	47	41	48	30	56	62	47.5	GPR26,CYGB,MIP,BTNL2,TP53AIP1,LOC284023,GORAB,PIH1D2,IER5,CCDC86,PLEKHG4,C11orf42,RABIF,C11orf97,TIGD1,HTR2B,PDLIM2,SLC6A11,DCTD,HCRTR1,IFT22,TAF5,TES,MGP,CDH6,TXNDC17,HIST1H2BN,FAT1,SOX9,CTU2,SLC35C1,CC2D2B,C3orf70,C3orf14,EXOSC5,MSX1,SSPO,ZNF510,ELAC1,C22orf39,MAK16,HMGCLL1,COMMD9,CACFD1,RELT,NPHP1,TMPRSS11D,C11orf24,USH1C,HMGCR,NAA50,SMARCA1,POLE4,FAM8A1,MTCL1,ZNF266,COL18A1,HS1BP3,AGL,GOLIM4,…
M16	lightcyan	72	-1.03608	-0.615249	0.285334	-0.506056	0.236993	1.35545	-0.134531	56	57	32	49	20	28	40.5	FOXF2,PTTG2,STX19,HMGB3,SFRP2,ENHO,SMIM21,RDH12,UBXN10,CCDC81,MAP3K6,HCN3,PRSS55,ABHD17C,VWA2,INHBA,RGS19,TMEM99,WSCD2,RHOJ,PDLIM3,HEPACAM2,PCYOX1L,ISM1,ADTRP,ZBTB33,IL15,PLEK,ZBBX,FRMPD3,IRAK3,CCDC173,ARMCX6,PDGFC,HPR,MYT1,SEL1L3,PTH2R,PSG6,OTUB2,CRACR2A,AFF2,LAMTOR2,NLE1,CDH7,MCM6,SDC2,RRAGC,ZBTB21,ZNF879,CDH10,MPI,ZNF213,KCTD21,RALGPS2,WIPF3,PAPPA,RAB31,PRDM5,ATP6V1G2,FYTTD1,PYGL,PDE7B,ZNF334,…
M17	grey60	71	0.245493	-0.555806	-0.527252	-0.269192	-0.448529	1.03246	-0.358861	35	26	55	56	34	35	35	CCDC74B,PFDN6,AMIGO2,MYBPHL,MUSTN1,PYCRL,TEX261,GPR3,MSS51,FITM1,SCGN,C9orf117,DUSP5,C10orf82,ZNF85,RTP1,NHLH2,FKBP1B,PLP2,CA13,FAM89A,PHOSPHO2,GFRA1,RMI1,PPP1R3C,PIGO,PCOLCE2,C19orf48,ZNF394,ZBTB26,CDK5,ERCC6,ZNF18,ZNF74,ZSCAN29,C10orf88,PPIH,VEGFB,ZNF830,PRDM6,RSPH4A,NUP37,ZNF770,KIAA1191,TUBB,TOE1,SLC35F4,SMYD5,MKS1,CNN3,CDADC1,POLM,SMAD1,ENTPD4,NRIP2,C10orf32,ABI1,HSF2,TOB1,HIPK1,ZNF605,THUMP…
M18	lightgreen	67	-0.77666	-0.113123	0.538084	0.667995	-0.803992	0.325869	0.106373	29	18	39	42	43	55	40.5	LIX1,CSRNP1,PHF23,RARRES2,PRICKLE4,LY6K,ACP2,IL13RA2,PSCA,PON1,TPD52L1,CCDC37,CD58,PP2D1,ANKRD37,MED9,LSM11,C1orf216,LTK,TTC12,SYT13,HDDC3,CDH22,HMGB2,SASS6,ZNF117,FAM186B,RCHY1,ZNF662,TRADD,EMC8,ZNF805,SLC18A2,KCTD10,DAP,OSER1,OSBPL7,IGFL2,GLB1L2,TMEM222,RFC4,ADH5,CMTR2,ZNF33B,FUCA2,C6orf48,MCFD2,ECE2,DHRS7,DEGS1,JKAMP,TADA1,SLC35B4,ZFP82,MSH6,EXOC5,ZNF471,ASNSD1,HLTF,AASDHPPT,FNTA,SEC22A,G2E3,H…
M19	lightyellow	66	-1.42022	-0.613035	-0.896345	0.594814	-0.586657	-0.198949	-0.599846	61	32	56	37	38	54	46	VMO1,OR2L2,POMC,GPX7,ZNF625,SLC39A4,SLC28A2,AGPAT2,FKBP7,GRIN2C,LDOC1L,MYCL,EBPL,GADD45B,AIM2,GSKIP,CENPE,ACVR2A,TMEM56,BDNF,SLCO4A1,HAS3,EDNRA,LOC728819,CRTAC1,TMEM107,ZNF92,ANKRD7,EXOSC7,CFAP69,HMGN4,EIF3F,KCP,PGM1,GPR135,VPS25,NAP1L3,GTPBP4,RRM1,LTV1,TRIM47,TRMT10A,TFRC,TMEM179B,CD226,SRFBP1,MED8,NOL8,GLT8D1,NUDT12,MANEA,PSMD2,CDK2AP2,WDR92,CHUK,COG3,ETAA1,IFT43,ZFAND2A,SSNA1,STXBP4,SMAD5,LRRC…
M20	royalblue	64	0.626849	0.204613	-0.150297	0.214451	-0.69019	3.01237	0.209532	39	36	38	51	57	11	38.5	FGF11,HLA-F,ZC3H10,SKOR1,ANKRD34A,NTN5,C17orf107,CYP2E1,HERC5,ID3,ZNF575,TOR2A,MORN2,B3GALT2,ABHD13,WDR74,ERP29,BOD1,PPP1R32,PREB,UAP1,ARF6,GALT,RBM3,C11orf71,TMED9,HIATL1,CLNS1A,MED30,PNRC2,DPH7,DHX38,SLC35A3,TMEM147,ATXN7L3B,SPCS1,RAB1A,ANXA7,RGN,RTCA,C5orf30,METTL3,PSMD13,MTMR9,TFG,RAB2B,KCNK1,SART3,GTF2H5,NECAP1,ATP2B4,BBIP1,LPIN1,SRSF2,PDE10A,RGS16,SLC30A1,TAC3,TWIST1,IFNA1,NKX6-3,CHAD,MAB21…
M21	darkred	61	-0.0243396	0.887833	-0.441034	-0.201729	1.66329	0.94494	0.431747	28	14	59	48	10	38	33	COL20A1,RFESD,VEGFA,KCNMB2,S100P,SPRY4,TMEM132E,CEBPG,EFNB1,PRRX1,WFDC1,CDC6,PXDN,TMEM196,MOXD1,IL1RAP,ADRA1A,COL9A1,ARHGAP20,PTPRZ1,IL5,CACNG5,BCAN,FAM32A,COL11A1,DZIP1,RAD51D,LHFPL3,POP4,FAM110D,STK36,SAPCD2,ZNF350,PBDC1,SEMA3E,SCN1A,SWSAP1,DGKG,C21orf62,NOL4,ZNF620,IFT57,CLK3,ZNF235,SEZ6L,JRK,ZNF714,SCUBE3,MKRN3,CEP135,DCTN2,LRRC6,SLC4A1AP,CCDC152,ATP13A4,FAM184A,KIAA1279,ZMPSTE24,RORA,ZBTB40,…
M22	darkgreen	59	-1.04345	-0.432983	-0.472511	-0.095804	-0.494036	0.644279	-0.452747	46	28	53	49	39	28	42.5	TMEM97,SOD3,RBM7,CITED4,TNFRSF4,WNT8A,TMEM203,SLC17A6,TAP1,POMGNT2,NANP,ATP13A5,ALG1,LOXL3,CCNA2,MAGEF1,FAM50B,GZF1,ZKSCAN3,NDST2,TUSC1,SLC40A1,TP53INP1,CDK20,CFAP221,SMIM20,ZKSCAN2,NOSTRIN,ZSCAN32,BTN2A1,KLRC3,OARD1,NDNL2,ARMCX2,DKC1,POLR2G,LEPROT,SLC9A3R1,HES6,C5orf15,DHCR7,RCL1,ZNF100,UBQLN2,PPP1R15B,TMED8,CEP120,SLC35B2,KLHL8,DYNLT1,CCS,ICK,SQLE,STAM,SEL1L,C3orf17,KPNA4,TMED4,CACNA2D1
M23	darkturquoise	58	-0.733837	-0.536423	0.287459	0.222584	-0.665776	0.920338	-0.15692	43	38	41	46	32	33	39.5	FBXL6,LOC100130705,TAS2R4,VAX1,FAM81B,ZNF630,FUOM,NEU3,GYPB,CTSK,BBOX1,RILP,NUDT7,GLYATL1,C7orf25,ZNF891,SLC7A6OS,AGER,SSSCA1,TM6SF1,TTC30B,PELI3,DUSP14,SMYD2,FGFR1,C9orf131,GDA,TRMT5,MTBP,PLEKHF2,SLC35A2,GSDMB,RRP1,C3orf80,TBCC,PMVK,MED22,PLEKHA8,LINC00998,GNRHR,ZNF23,KLHL11,PIP4K2C,TMEM242,RAD51C,NPTN,PPP1CA,ATOX1,CSRNP2,IKZF5,PSMD14,MTR,VBP1,PDCD4,CCSAP,SEC63,PIGN,LSAMP
M24	darkgrey	58	-0.783399	-0.410782	0.161274	-0.315135	-1.96625	0.797325	-0.362959	33	40	46	50	42	33	41	ARG1,ID1,HES5,USP51,ASGR1,AKR1C2,RBM42,SERPINB8,PLCD4,MIS12,DLL3,METTL18,PJA1,ZNF641,NEU1,KCNA4,PPT2,RGS2,JMJD7,HIST1H2AK,CSRP2,RHNO1,PDRG1,SSR2,DPH2,SLC39A3,GPS1,KIAA0895,TAF9,ZNF275,ZFYVE21,CYB5R1,OSTC,SLC7A1,SS18L2,BDH2,TRIQK,SLC22A9,HERPUD2,TMX2,HAX1,SCAMP3,APMAP,CWC22,TP53INP2,MFSD1,DCAF6,SC5D,DNAJC18,IFT20,MTRR,EGLN1,RAB21,DHX15,TMEM161B,IP6K2,KRTCAP2,CDH20
M25	orange	57	-0.958208	-1.03757	-0.502616	0.890043	0.025098	1.42529	-0.238759	45	43	48	18	44	25	43.5	LOC100129924,CEACAM8,RMI2,PRMT5,FAM110C,SLC4A3,POLR1E,TRIM32,FAM110A,CAPN5,MEX3B,ZNF396,COL4A2,CREB3L4,CNGA4,LYPD5,F11R,TMEM251,RWDD2B,EMG1,ACSL5,KDM4D,PDCL,BLVRA,TGDS,FREM1,EIF4A3,C8orf76,GDAP2,RLIM,PANK4,GRN,HTATSF1,CDK4,PSMC3,ZNF135,TMOD1,ADPRHL2,ATP6V0D1,SCYL3,TPRKB,ADSL,RER1,PDE8B,CREG1,APPL1,BROX,KIAA0586,KDELR2,PPIB,DUSP10,AMOTL2,SRSF3,DAZAP2,VEZF1,CTTNBP2,WWOX
M26	darkorange	57	-0.332563	-0.920281	0.719032	1.47118	-0.221863	0.902086	0.248584	31	50	29	9	27	39	30	DRD5,ZNF816,CLEC4G,SERTAD1,AKR1B15,GPR61,DDX20,TUBG1,TSPYL5,DPAGT1,DRGX,MYCN,ZNF433,CEP76,ANKRD62,DYNLRB2,ZNF8,CXCL12,GLRA3,ZNF460,ZFP62,YIPF7,HTR4,IMP3,SYPL2,ZKSCAN7,DUSP1,POLR2K,NAAA,ZBTB37,MORC4,PYGO2,CBLN2,C6orf120,ST8SIA3,MYOT,JAG1,RIPPLY2,SNAPC5,BAALC,SYNM,KLRC2,FEM1C,POLR1D,ZDHHC4,FAM122A,KBTBD11,CCDC39,SPRED2,TGS1,YIPF5,RANBP6,RIT1,DYRK4,PLEKHB2,CHURC1,GOLT1B
M27	white	57	-1.00015	-0.257689	1.35929	3.94572	0.0837165	-0.0480195	0.0178485	42	39	9	6	39	43	39	C8G,MEDAG,TCHH,MAGIX,POPDC2,OR2D3,SNRPE,GDPD2,PTGS2,TIGD4,KCNJ13,FAM26F,TIGD2,CD200R1L,CFHR4,AREG,STK19,SERPINE3,KCNIP2,SLC17A9,ANXA1,BUD13,VIM,ACSM4,FBXO30,TMEM109,PPP2R5D,TDRP,SYNDIG1L,DUSP27,BCDIN3D,ENTPD3,CCDC17,RNF219,MMP21,SMUG1,ZNF470,HAUS5,C4BPA,ERCC4,TRDMT1,ERLIN1,LEPROTL1,TRMT2A,ARL6,ATG3,COMMD4,SNX3,MCM7,FAM174A,THBS4,PURB,ERGIC3,HCFC2,PPP4R1,ITFG2,RSPRY1
M28	skyblue	55	-0.899893	-1.52016	-0.426732	0.0100053	-0.545202	1.24614	-0.485967	49	46	46	44	32	37	45	WNT8B,FLG,SERINC4,GJD4,ATOH7,GMNC,TDO2,LRRC71,EFCAB1,EXOSC6,ACKR3,TNFSF18,EPGN,METTL21C,RBM12,SFTPD,ROPN1B,OR2T8,ZNF71,FGFR4,GPR63,ACKR1,GHDC,PLD6,C12orf45,PRADC1,NOLC1,ORC6,ZNF570,LAMP5,INO80C,TSPAN6,TMEM55B,TXNDC9,THAP7,QTRTD1,BHLHB9,QARS,ZNRD1,RNF7,RPGR,ZNF569,EXOSC9,TRIM52,SKP2,PIGP,IGBP1,HNRNPAB,TTN,TSPAN3,COPS8,CEP72,KIAA1377,POLI,GBE1
M29	saddlebrown	54	-0.605739	-0.439283	1.46194	0.863235	-0.778582	-0.522583	-0.480933	35	43	22	33	34	57	34.5	MGAT2,RPEL1,ZNF581,FST,KCNK15,CCNO,PNPLA5,TNFRSF18,ZNF571,IL1RL2,FANCG,ZNF426,AOC2,TP53RK,OTUD1,EGF,RPGRIP1L,HECA,C17orf58,ZNF599,DYNLL2,GHR,EFNA5,RIOK1,POLR2H,C14orf105,USP38,CPNE8,SIKE1,NUP62,ZDHHC6,ALG3,CCDC25,SEC22B,BRCC3,HDDC2,HNRNPLL,GREM1,DCAF16,ZFP2,HKR1,PSME2,PAPD7,SEC14L2,ZFP28,BIRC2,PTAR1,ATG5,TMEM50B,EIF3D,GALNT10,C5orf56,ATP6V1H,NPC2
M30	steelblue	52	0.678598	-0.820397	-0.309208	-0.539812	-0.640019	0.400302	-0.42451	32	35	47	43	29	41	38	GABRA6,MROH7,NDUFA4L2,HAPLN4,PTPN20,PGAM2,FOXP3,ARHGAP9,BRPF1,PLA2R1,SLC22A10,DGKA,ITPRIP,PPP1R1A,IGSF1,GPR20,PDGFRB,CA7,TESPA1,RBM44,S100A16,SEMA4F,COL7A1,BCL2L11,PTPRO,SRD5A1,C1orf21,ANKRD29,TIAF1,ZNF548,FNBP1L,DEPDC1,KIAA2022,CAMKV,SERPINE2,VANGL2,HTR1F,KLF9,ZEB1,GFPT2,CCDC181,PRR16,NCALD,ZMAT2,MAGEC3,CENPJ,IPO8,EIF6,CD2AP,CLEC2A,LRCH2,LRRC28
M31	paleturquoise	51	-1.19862	-0.446363	0.257586	-0.506842	-0.0245959	1.21788	-0.23548	47	41	39	53	43	21	42	SUSD2,EGR3,LRRC70,DHRS13,ZNF419,LRRC19,TMEM86B,TMEM255A,BIRC3,DUSP15,SLC12A5,PRDM4,PARVG,KY,NMD3,PDLIM4,SAYSD1,PRSS37,ZNF860,TMED1,LINC00282,FTSJ1,KRBA2,KIAA1024,TSEN54,HIF1A,CPNE6,CCNJ,EIF2S1,KCNJ11,FCF1,FKBP4,MAF1,TMEM256,C4orf3,MARCH3,ZNF283,DLL1,ZNF354C,LURAP1L,SLC46A3,AHR,DDX39A,C14orf1,PGBD1,NPM1,NELFE,PAIP2B,SELK,EPT1,GEMIN8
M32	violet	51	-0.961812	-0.827389	0.589369	-0.476023	-0.583179	1.08957	-0.529601	43	47	23	55	44	13	43.5	C17orf78,C17orf100,TMPPE,ESAM,C8orf58,HCN4,PRSS16,ZNF232,WDR55,FAM218A,GLMP,TMEM41A,NOC4L,CRYM,FBXW9,DCBLD1,ARL16,OLFML1,PDE6C,RNF139,FAM84B,TAB3,BET1L,SHC3,CRIM1,NAF1,PPRC1,SGSH,CLDN15,ZNF75D,CCNB1IP1,CDIPT,TMEM263,DCAF11,NDST3,PHLDA3,HSD11B1,NOTCH1,SLC38A1,CCT6A,CTDSP2,OTUD6B,ERRFI1,SYPL1,RPS13,ST3GAL6,TM7SF2,TUBGCP3,RBM48,EGLN3,KIF13A
M33	darkolivegreen	51	-0.600393	-0.18073	-0.355017	0.0495275	0.708509	0.942234	-0.0656012	41	30	53	37	17	32	34.5	OMD,NUDT16,PNP,CHIT1,ONECUT2,GPR75,C3orf49,HAUS7,PSG11,FAM105A,SLC10A1,C12orf71,FBLN5,C12orf60,NECAB2,LYPD1,ZNF7,RSPH3,B3GNT2,NABP1,RUNDC3B,WDR77,DNAJB5,RBM45,ATXN1L,DOLPP1,HSPA13,THAP5,RPL22L1,C11orf57,MAD2L2,EIF3I,PPIL3,G3BP2,ERI2,COPS7A,ZNF781,FAM127B,SLC20A1,ACP1,OGFOD1,AP5M1,RNF181,ATP13A3,PPM1A,SCAMP1,CTSL,EML5,ARMCX4,GNB2L1,RNF130
M34	darkmagenta	51	-1.15528	-0.94955	0.258889	0.626912	-0.841221	0.668345	-0.291166	38	31	34	31	43	32	33	CYYR1,THBS1,GDPGP1,DCSTAMP,TSPAN2,ACTA1,VSX1,B3GALNT1,LINC00238,LRRC29,TRHR,SLC22A24,ADSSL1,GSTM5,FABP12,FNDC5,CCNE1,B3GALT5,SPTSSB,RFC5,SLC38A11,LRP8,AMOTL1,EID2,FBXO5,VAV3,ST6GALNAC5,CCDC160,GALNT3,BBS12,ABCA10,TRIP6,KCNA2,FAM78B,SLC24A1,IER3IP1,AP5S1,COL21A1,TSNAX,FAM92A1,TMEM171,TTF1,GPRASP1,SRSF4,TSTD2,DTWD2,SEMA5A,LRRTM4,NOX4,ZCCHC4,CSNK1G3
M35	sienna3	50	-1.03067	0.387826	1.22262	1.18911	-0.500777	-0.106777	0.140525	47	32	7	10	50	50	39.5	HIST1H1A,PRKCDBP,MATN1,C1orf105,EPN3,NKIRAS2,PATE1,GCK,C9orf92,ADAMDEC1,KCNRG,ZFP36,LENG1,ASB5,CYP3A5,CCDC158,FUT4,LY6G5B,CXorf40A,LPL,SUMO3,C9orf24,MED20,SLC12A1,PROS1,REC8,TIGD6,IRF9,ZNF551,AKAP3,ASPHD2,TSPAN11,ADRM1,GLIPR1L2,GNPDA1,TMEM170B,OTULIN,SPINK5,CD59,CHRAC1,DDX58,PSMA5,SLC30A7,ZNF546,PEG3,FAM229B,FAM204A,AQP11,FEZ2,TNPO1
M36	yellowgreen	50	-0.163879	-0.681845	-0.07507	-0.170035	-0.700473	-0.0429738	-0.166957	36	55	33	34	51	47	41.5	CST7,DUSP4,TIFA,CLDN1,NUDT11,TRIB1,ADAMTS5,CD83,CHRM2,HLA-DQB1,DNTTIP2,MPZL3,PGPEP1L,PAPLN,IMPACT,GDF11,AMOT,ANTXR2,KBTBD12,FAM228A,PCED1B,PPM1J,MCTP2,ERICH2,SRPX,PHKA1,ST8SIA2,PCSK1,ZAK,TCERG1L,PCBD1,ZBTB7C,SLC4A9,NETO2,FAM19A1,CHST9,DENND1B,MIF4GD,KCNH5,PTCHD4,B3GALTL,PLAGL2,SLC10A3,C18orf54,C10orf128,ARL5B,ZNF701,DROSHA,NOP16,PRNP
M37	skyblue3	49	-1.04593	-0.57524	0.642525	-0.508031	0.828229	0.184479	-0.161776	42	29	32	48	33	53	37.5	MAB21L2,ZNF223,BYSL,DGCR14,CTRL,MFSD3,IL12A,C1QTNF9B,ARR3,TNFAIP6,ZNF200,RRP9,CHRM5,VWA5A,PLOD2,LRRC42,C9orf116,EFNA4,CDKN2AIPNL,TWISTNB,C4orf26,SFT2D2,MLX,MED28,CORO1B,GINS3,ZNF287,C12orf29,AKIP1,IFIT2,CYP2R1,HIST1H2AC,SOCS4,SIAE,EIF2B5,HARS,CSNK2B,GBA2,SNRNP48,AZIN1,VTA1,C14orf132,RABAC1,DIS3,BEX2,PSMD8,ZFAND5,IARS,RCAN1
M38	plum1	49	-1.0901	-1.44064	-0.383273	0.478496	0.0453131	0.596947	-0.16898	54	57	48	25	55	38	51	EID2B,EFEMP2,PLN,FOXO6,CCDC108,TEKT2,ID4,RCCD1,CHI3L1,PIGW,CYP1A1,GAS1,TSPAN19,MPDU1,CANT1,GRK6,CDKN2AIP,EIF1AY,ACD,ANGPTL2,RGMB,PIGV,ETNPPL,ZNF300,TYW3,TRPV6,FAM214B,GAN,ELP5,OCRL,ZNF841,MED10,ACAT2,CA14,PRCD,TMBIM1,C21orf91,SNAPIN,PSMC2,CTNNB1,NSUN2,RTKN,DTWD1,ARPC3,SAV1,GNPAT,CNDP2,PAPOLA,NFYB
M39	orangered4	48	-0.74966	-0.214961	0.181843	-0.635661	-0.435522	-0.878541	-0.535592	38	15	45	49	19	62	41.5	SERPIND1,B3GALT6,PGBD4,FBXL14,FRZB,RHBDF1,ABHD1,AKT1,APCDD1L,HIST1H1C,C18orf42,CCDC144NL,GALE,F11,ZSCAN23,ANGPT2,TMEM216,IPO4,GABPA,FREM3,MDC1,RNF5,ZNF12,GUCY1A2,PFKFB2,ZNF354A,ZNF789,RPS4X,TRAPPC2L,DDIT4,CASP3,UNC13B,KIAA1407,YBX1,RPE,RYK,XPO7,SEPSECS,C5,SMARCAL1,CEPT1,DPH5,TGOLN2,MAP3K4,MTMR7,SYNCRIP,ARPP21,UBE2E3
M40	mediumpurple3	47	-1.05813	-1.30269	-0.633025	1.4769	-0.210228	0.954962	-0.421626	42	51	57	12	35	42	42	FANCF,CASP1,TLR9,ACMSD,NPTX2,SOX7,HIST1H3D,ENKD1,BLID,FIZ1,CES3,PKIA,KRBOX1,PPL,FLNC,AATK-AS1,EPAS1,EXO5,TWF1,R3HCC1,STAT1,S100A13,HEY2,CLTB,POLR3C,MRE11A,SUMO1,SEC31B,NOP56,EIF2D,NME9,ARHGAP31,COPB2,HS2ST1,SMU1,ZCCHC18,AKTIP,VSIG2,CYLD,CARTPT,ANKMY1,RPS6KC1,DENND2D,WDR26,RCBTB1,NAT6,SHISA2
M41	lightsteelblue1	45	-0.832645	-0.335321	-0.614854	-0.116739	-0.732162	-0.359948	-0.487401	42	28	49	40	31	58	41	TAS2R14,LTB4R,MFSD9,KBTBD8,C1orf194,C1orf109,POLR3K,KCNAB3,PI15,COG8,RRH,YY2,POP7,GBP3,TNFAIP1,HSPA4L,SLC15A2,POLE3,NFRKB,FBXO45,GPR18,BNIP1,ITGA6,HDAC3,MED6,LZTFL1,HNRNPA1L2,RAD18,RELA,CTPS1,ALG5,EI24,C1orf162,TEK,NCAPD3,DSEL,RHOG,FARSB,STX18,CALU,FBXO4,FAM200B,SPTLC1,PPHLN1,DSCAML1
M42	lightcyan1	45	-0.71025	0.0514298	0.812928	-0.286038	-0.250173	0.75629	-0.0993715	34	43	23	54	25	25	29.5	ANKK1,MT1M,CHRNA2,FAM216B,ZNF843,RPL39L,ZNF132,LCAT,GPNMB,CDKN2B,CD36,KIF4B,PROZ,NXPH2,NXPE4,EBNA1BP2,PRKG2,GPR149,FAXC,RALB,ARL1,HECTD3,TDRD6,SMCR8,MPLKIP,ACTL6A,NOP2,PRRC1,KIAA1211,EPB41L5,RAB9B,ZCWPW2,EPS8,C9orf78,ITGB3BP,RRAGD,KRAS,PIK3R4,RAB9A,PIKFYVE,NARS,APLF,USP3,CHSY3,ZNF91
M43	ivory	45	-0.00194414	-0.426972	-0.521777	-0.240313	-0.676894	0.860962	-0.333643	34	35	46	57	48	33	40.5	APITD1,CDK1,PRSS54,IFI44,NOB1,DBP,METTL1,SLC39A1,RNF182,NCBP2,STK16,TMEM115,MINA,ZNF622,CNEP1R1,GLIPR1,UBL7,GUCD1,CDR1,ZNF667,CXorf38,ATP6V1F,SMIM10,NFKBIA,ADO,NPRL2,NUP88,RPA2,MED11,CSTB,ENOPH1,TMEM64,SLC35B1,CYP4V2,VIMP,PHF10,NCSTN,SRP9,ILK,CHMP5,PCID2,NIN,NDRG2,HIPK2,NKAIN2
M44	floralwhite	44	-0.776418	-0.618963	0.474483	-0.350172	-0.530224	0.543254	-0.440198	48	31	17	44	28	22	29.5	MAD2L1,TBC1D26,IFIT1B,ANKLE1,MAGEE1,CAV1,STON1,TSR2,TMPRSS11A,PNO1,SMIM8,C19orf73,DAXX,LPPR4,GSTM3,KPNA2,WARS,ZSCAN12,SMIM12,XBP1,URB2,TSPAN1,XKR8,B4GAT1,TMEM218,KRR1,LACC1,TDP2,PROSER1,NCBP2-AS2,DDX56,PAQR6,SERP1,CHM,CUL4B,TAF7,NLGN4X,NCL,ILF2,SNRNP200,RTCB,FSIP2,LMO7,RBM41
M45	darkorange2	44	-0.684181	-0.847404	0.11259	0.733309	-0.800419	0.956998	-0.285795	39	47	33	19	49	28	36	MCHR1,MTRNR2L3,GPR171,PEX11A,DCHS1,TAS2R20,ZNF549,TMEM72,TFPI,ZDBF2,ABCA4,C2orf40,ZNF629,NAP1L5,GJB6,HLF,LAT,MFSD4,DUS3L,DRG2,MAGOH,ZNF880,SGOL2,THTPA,TCTE3,KLHL12,NXF1,C1orf112,MRFAP1L1,PRKRIR,CCNE2,LINC00959,SDAD1,SEC23B,TNS2,ZNF415,ASXL3,AGPS,ZFYVE26,SMC5,SH3YL1,RAD50,PRUNE2,NPAS3
M46	brown4	42	-0.0890323	-0.493826	1.01724	1.13812	-1.11276	0.0915963	0.001282	13	20	14	26	28	40	23	OR1J1,PSG1,CCDC184,SAP30L,PBOV1,LTA,CALHM1,EPPIN,OPLAH,ATF5,NEUROD6,RNASEL,UPRT,SOX11,PCP4L1,UNC119B,TMEM194A,HOOK1,RBM12B,TAC1,ELOF1,TRIM45,FAM122B,ATMIN,GJA1,C18orf21,DUSP11,TBCEL,PARP11,SLBP,PRKAB2,WDR91,GTF2H1,ZSCAN26,FAM219B,SCRN3,TTC8,BCO2,DNAJB4,ELOVL7,VPS36,ACTR10
M47	bisque4	41	-0.863463	-0.361864	-0.192017	0.761619	-0.879124	0.618129	-0.276941	35	43	38	10	50	24	36.5	SELL,SP9,ARPIN,ARL4C,CD8A,C22orf46,ITIH3,PBXIP1,NXPE1,TMEM26,PUS3,FAM58A,PPP1R17,TEX22,NTSR1,OBFC1,KIAA1524,TPMT,FGF10,LCA5L,RANGRF,ZNF763,PMM1,C14orf80,ZNF775,CFAP20,INPPL1,ROBO3,PAF1,TIGD7,UTP14A,CCDC129,HINFP,TYW5,PCNP,NFYA,TMEM55A,ZNF678,CRYBG3,ERGIC2,ZEB2
M48	darkslateblue	41	-0.832116	-0.782436	0.822751	-0.13616	-0.614805	0.537678	-0.375483	26	32	20	47	14	39	29	ZBTB39,SERTAD3,ACTC1,SMPD2,VN1R1,FGF5,LRRTM1,GFAP,RAB7B,MEPE,ALDH1A1,XK,CTGF,JPH1,HLA-DMA,TRAF5,IL5RA,CENPF,CAPN14,IKBKE,LRRN3,HSPB2,DPT,MKX,MBNL3,PLS1,KCNJ6,SH3BGRL2,SPATA5L1,SLC1A1,RNF2,MAP2K6,PGRMC2,TMEM167A,SESN3,PLAG1,TOPORS,DFNB59,CCDC18,ALG6,UBE2Q2
M49	plum2	41	-0.794807	-0.327306	0.431562	0.373021	-0.00892145	0.0132155	0.00214703	39	26	23	30	23	54	28	REP15,PARP10,ZBTB45,ZNF574,C6orf165,YDJC,KLRC1,DBF4,SRF,HNRNPA0,ECM1,ZNF202,KLRB1,NR2F6,TIRAP,THEMIS,SLC22A6,TSSK4,TSHZ1,STYX,PLA2G12A,PRDM1,CCDC59,TBL3,PZP,GORASP2,ZNF208,C15orf52,TSHR,CIPC,ZNF573,CD200,CRELD2,BTF3,YTHDF1,PSMB4,NBN,UBXN2B,SH3BGRL,TTC23L,TPR
M50	thistle2	40	-0.938326	-0.790778	0.208812	-0.241696	-1.1587	0.884981	-0.516237	39	45	35	50	53	36	42	PTRHD1,CAV2,FAM127C,C6orf52,ST20,MYL1,ODC1,NXT2,SEPHS2,BHLHE40,CTSH,KIAA1456,ZNF180,BOC,ZNF454,MMRN2,FAM131C,CYB561D2,ARHGEF16,IL11RA,TCTN3,CHMP2B,EXOSC3,HPCAL1,ABHD5,NUDCD1,RWDD1,DPM2,SOWAHA,NUP107,CDKL2,ATF4,SS18,PRIM1,FAM221A,IKBKAP,USP8,STIM2,LRP1B,SCD5
M51	thistle1	40	-1.21363	-0.965552	-0.633979	0.042832	-0.581278	1.99686	-0.607628	45	46	50	38	51	18	45.5	CMTM3,C10orf113,E2F8,CA1,ZNF214,CASP7,MIEF2,SNIP1,MEPCE,SH2D4A,SALL2,C4orf46,FAM84A,DCAF4L1,ALKBH2,NOP9,C9orf135,HBE1,FZD5,COL10A1,ALG10,IQCA1,LRRC34,SPRY3,ZNF30,RSPO2,KIF25,SIGMAR1,CAPRIN2,BNIP2,TLR4,SNX2,IFNAR1,CDC42SE1,TRPC5,SHQ1,LIG3,ZNF680,OST4,ZSWIM6
M52	salmon4	40	-1.20102	-0.72864	-0.338408	0.997655	-0.563244	0.508179	-0.450826	48	39	48	22	40	37	39.5	ERAS,FNDC8,CXCR4,NLRP2P,IRF5,FPR1,KRT3,ADGRG6,NIPAL1,ZNHIT2,RSPH14,MSRB1,LUM,GNG12,TSPYL6,MAPK7,SULF1,MYL12A,KIAA1024L,MFSD5,CNGA1,EEF1E1,PGA5,VWC2L,UMPS,SMNDC1,FHL1,PTCHD1,ICMT,IFI6,TMEM220,RNF6,TSPAN31,SLC9A6,ANXA5,ZNF14,GOLGA5,RRAGA,OSTM1,MCM9
M53	palevioletred3	39	-1.29799	-0.502948	-0.421133	-0.0811273	-0.97013	2.35668	-0.462041	44	20	52	33	37	25	35	IGSF6,SLC22A1,GALR2,FGL2,NET1,PTGES3L,C6orf47,SLC50A1,KRTAP5-9,C14orf28,PCOLCE,ZNF584,CRHBP,SUV39H1,C6orf163,TRIM35,ZNF473,PRKAR2B,ZNF740,GPR22,TMEM101,SMAD7,ADAMTS17,DNAJB9,EDEM2,GPKOW,SYCE1L,FAM222A,TDP1,PHF6,LYAR,SETD4,MBD4,INPP5F,MAP1LC3B,PPP2R3C,PELI1,EEPD1,PLXDC2
M54	navajowhite2	38	-0.659654	-0.310259	-0.694537	0.0931048	-1.18778	0.882849	-0.484957	48	37	51	54	47	25	47.5	ZNF219,CCDC121,NKAPL,TMEM86A,C2orf73,PLEKHH3,RHOC,MAMDC4,C17orf59,NR2C2AP,GUCY1A3,GYPC,USF1,DIEXF,SP140,TBC1D7,C14orf178,ZDHHC13,B4GALT4,COL5A2,CHMP6,GNAL,ATG9A,WDR75,LINC00493,PSME1,ACVR1C,SOX8,SACM1L,ANKZF1,RNASEH2C,ZFAND6,SPOPL,SH3GLB1,NFKBIZ,ZNF493,STK39,GAB1
M55	maroon	37	-1.21628	-0.978165	0.613484	-0.800762	-0.122473	0.496317	-0.461618	47	34	24	63	44	31	39	SLC35G1,FRAT2,APOM,TNK1,SATL1,PSMC3IP,SBSPON,LRRC75A,DCLRE1A,DEDD2,PCTP,TNFSF9,MRAP2,LYSMD2,MEP1B,HAUS4,CSTF1,MRGBP,CCDC167,AK6,NUDT15,ATRAID,SERPINB1,LGMN,ZNF621,NPAT,RBM22,DDX47,SUPT7L,PPP2R1B,GTF3A,ATP1B3,WDR73,EIF3H,DYRK1A,HYAL3,ADIRF
M56	lightpink4	37	-1.138	0.793264	0.867815	-0.316541	-0.997866	1.88308	0.238361	29	16	18	29	49	10	23.5	SPINK6,DNAJB7,ACRV1,IL12B,FEN1,SPIN4,BARX2,KCNK7,RASL11B,RASSF7,NEK2,ALDOB,DOLK,RNF26,NPY5R,CHPF,GABRG1,AAR2,EBLN2,BARD1,PLAC8L1,PCYT2,IL26,GNL2,EFNB2,PRC1,NAB1,ZNF274,SSPN,HPS5,HDHD2,APBB3,TPPP3,EXOSC8,VPS35,ZNF133,TANK
M57	lavenderblush3	37	-0.337526	0.20769	0.0209085	-0.188458	-0.271405	1.08257	-0.0837749	25	28	28	36	40	27	28	FAM43A,LRRC17,FDXACB1,PRMT6,PABPC1L2B,SPON2,KLRG1,BTN2A2,RNFT1,CDK2,NTAN1,CCNG2,C11orf1,ADPRM,ANGPT1,OCEL1,TMEM214,SLC1A2,DUSP12,TARBP2,PATZ1,C2orf49,IDNK,ZFPL1,KLHL28,AHSA1,NUDT21,ASPA,RNF11,MURC,CPB2,VAMP3,DNAJB11,SEC23IP,FAM91A1,WRB,SSFA2
M58	honeydew1	37	-0.939039	-0.335115	0.0345327	-0.00158975	-0.687168	0.556036	-0.168352	19	18	27	43	37	22	24.5	CYP4A11,HIST3H2A,RPP25,ZNF486,SURF2,CYP2C8,PELO,BTN3A1,RNF25,IGFLR1,PABPC1L2A,ROM1,PAFAH1B3,KLHDC9,KIAA1161,MRVI1,SLC35A4,CCNC,ZBED8,TMEM60,PRKAA2,MAGOHB,PSMB9,ZNF595,MFSD8,SCRG1,POC5,STRADB,SRI,SERGEF,EIF2B1,REPIN1,TRAF6,ZNF720,GOT1,API5,MAGED2
M59	darkseagreen4	37	-0.238047	-0.38585	0.279865	-0.340473	0.2965	0.0142891	-0.111879	25	40	29	18	18	52	27	EMILIN3,OLFM4,MON1B,VSTM2A,STK26,DCLRE1B,ZC2HC1C,GGH,C9orf43,SLC19A2,UBA7,YBX3,CCDC43,LRRC3B,C11orf74,BBS10,ASPM,RWDD3,CAPN13,ZNF182,C3orf38,BRPF3,HS3ST5,DERA,ARV1,DCUN1D5,SNRPA,TXNIP,FAM217B,BCHE,TSG101,TMPRSS5,UCHL5,EFHC1,C11orf73,N6AMT1,ESD
M60	coral1	36	-0.57134	-0.600197	0.324381	0.910751	-0.22621	0.0176649	-0.104272	22	32	24	13	18	48	23	G0S2,SOSTDC1,ARL13A,BTBD18,NUPR1L,ISYNA1,OPN3,ATG101,TMEM47,SCRN2,SCN4B,ISOC1,KCNG2,GLB1L,EXD2,KCTD4,VIP,POLR3GL,ZNF614,IFIH1,LAMTOR3,DNPH1,LAMB1,SF3B4,NID2,EIF5A2,FAM98A,TMEM9,FOPNL,SETDB2,ZNF234,BET1,ARPC2,BCAS2,TBC1D15,VAPA
M61	antiquewhite4	35	-0.669521	0.51018	-0.457615	-0.268836	0.00404482	-0.379186	-0.324011	23	25	50	45	25	48	35	METRNL,LRRC46,TMEM200A,NKAIN4,NWD2,EPHX4,RMDN2,NFIL3,TRMT6,HHLA3,MORN5,ADCY8,CTBS,MFAP3,CFAP53,LNP1,NRAS,TGFB3,UTP11L,ELAVL2,TMEM5,BAMBI,RRAS2,LSM3,TMEM120A,TMX3,NTPCR,SENP1,NONO,SEC11C,CCT8,SLC5A6,NUP54,LAMP2,COBL
M62	coral2	34	-0.924342	-0.667691	0.645476	-0.651239	-0.317289	-0.108858	-0.484264	33	19	10	50	16	52	26	TRAPPC2B,GCC1,PLK3,DALRD3,GJC3,LMCD1,CDCA4,NPB,PFN4,IFRD2,LGALSL,LRIF1,ADGRA3,EIF1AD,ZNF836,WDR1,RBMX2,TTC21A,C16orf89,VPS72,UBA5,SLC8A3,RAB33A,CRYGS,CCT2,ANKRD65,GABARAPL2,MLF2,ELP3,ZNF655,TTC21B,CCDC91,BLOC1S6,PCNXL4
M63	mediumorchid	34	-0.518709	-0.70449	-0.285006	-0.728947	-0.552275	-0.327603	-0.535492	26	37	50	58	30	61	43.5	CETN2,RWDD2A,ELOVL3,MALT1,ZNF165,GTF3C4,C17orf80,TMEM176B,C2CD4A,NUBP2,AGT,FAM198A,KCNE1,SRPK3,RPUSD1,METTL9,CYP39A1,CASKIN2,FAM24B,SLC35G2,HBEGF,MET,PGD,HGF,CAMLG,ZKSCAN8,LGALS8,ZNF324,NUDCD2,C1QTNF6,TRAPPC11,RAB22A,MSANTD4,TMEM168
M64	skyblue2	34	-0.604992	-0.65344	-0.757119	0.612311	-0.620228	0.299621	-0.61261	31	28	56	35	45	15	33	ANKRD61,HIST2H2AC,MLANA,MTMR11,BNC1,AADACL2,GEN1,C2CD4D,COL12A1,OGN,ABCC12,CDAN1,KLHDC8A,ALX3,CCDC80,DDX41,ZNF597,KAT5,DBR1,CLEC4A,RBM24,PPAPDC1A,DIRC2,CMTM6,SLC4A2,LSM5,COPS6,SLC6A15,EPM2A,DSTN,FAM171B,WDR48,PARP6,SLC12A2
M65	yellow4	34	-1.10738	-0.215801	-0.645577	0.192923	-0.455897	1.06961	-0.335849	36	43	57	45	50	20	44	PARD6A,SFRP4,NPPC,GMNN,PROM2,C1R,ARHGAP19,NGB,SIAH3,CCDC97,CTNNAL1,ZNF555,MYO1B,DCN,DYRK3,BPGM,DNAAF2,ENKUR,POU3F2,SLITRK2,ZNF480,BBS4,KDM3A,SRPR,ADAMTS1,C7orf73,SHFM1,HSPB11,NKD1,SMARCE1,SGCE,TSEN15,STARD13,ERBB2IP
M66	skyblue1	33	1.14478	-0.216275	0.0462146	-0.633649	0.502489	-0.317235	-0.0850302	14	20	41	61	17	37	28.5	ZNF284,CA9,ESRP2,SMYD1,ABCC9,GAS2L3,HTR2C,MTNR1A,FAM162B,BHMT,BTN3A3,GLP2R,RRM2B,DGKH,FAM110B,OPRM1,WDR24,RSL24D1,LINC01125,EYA4,ZNF382,PEX13,FAM98B,KCND3,SOX1,C11orf68,ZNF519,DXO,SIPA1L2,LEMD3,WWC2,NTM,DNAJC6
M67	plum	32	-0.192534	-0.771976	-0.096866	-0.304312	-0.93434	1.67377	-0.248423	25	15	33	29	48	8	27	LCMT2,HEY1,ZNF408,TRIL,ZNF222,PTGFRN,HGD,C16orf86,DNAJC25,LURAP1,GAR1,HUS1,MUM1L1,UBE2F,FAM199X,PARM1,G6PC3,NAA30,PRR3,OAF,CXXC1,GSAP,YIPF3,HNRNPUL2,NAGLU,ZBTB41,ZNF138,AIMP1,NHP2L1,HEPACAM,TMEM106B,RHOBTB3
M68	orangered3	32	-0.529614	-0.782753	-0.403923	-0.0787709	-0.356069	0.190976	-0.379996	27	48	56	37	41	34	39	FZD8,ZIK1,NEUROD1,LILRA6,HAS1,GAREML,MKRN2,PNLDC1,FSTL1,ZNF646,RBBP9,SNX7,PIWIL4,TRAM1L1,MLEC,MPP1,YRDC,SLFN11,ZCCHC3,TMEM261,ZNF776,EML3,MDM1,PEX2,ITM2A,KRCC1,OTUD4,NGDN,FLII,TERF2IP,RIC1,RTN1
M69	mediumpurple2	31	-0.281435	0.145824	1.05219	1.13537	-0.24789	1.43121	0.599006	29	22	7	6	38	14	18	LRIT2,TRPC5OS,OR2H2,INSM2,TSPAN13,MCL1,NEFM,ZNF416,ALG10B,ABT1,TMEM223,RND3,HDGF,MT1G,DGKE,ZNF654,SPDL1,PDCD2,GSS,SLC15A4,DCTN3,VKORC1,BRIX1,PDCD6,CEP162,C5orf51,TEAD1,FBXO15,ATP6AP2,TCF12,PIP4K2A
M70	lightsteelblue	31	-0.640166	0.958274	-0.42245	-0.486994	-0.233774	-0.284897	-0.353673	30	22	60	57	15	49	39.5	FGFBP3,NR2F2,PCDH12,SERPINI2,RAB39B,CD300LF,SYT10,MYNN,HTR1E,CTDSP1,PANX1,NT5C3B,ALG2,ZNF576,ZNF112,STEAP2,KLHL9,JRKL,ZNF507,SUPT4H1,RPS19BP1,OLIG2,ZNF558,SFR1,ADAL,EFCAB7,TRIM23,GJC2,PDZD8,RPS6,TRAM1

## Sheet: No
moduleID	modulecolor	Number of included genes	Zsummary						Zsummary_median	Median rank						Median rank_median	Included genes sorted by gene Module Membership
			Glutamatergic neuron	GABAergic interneuron	Astrocyte	Oligodendrocyte precursor cell	Oligodendrocyte	Microglial		Glutamatergic neuron	GABAergic interneuron	Astrocyte	Oligodendrocyte precursor cell	Oligodendrocyte	Microglial
M1	turquoise	1324	21.5824	8.94766	5.6321	5.16426	2.60446	-0.160774	5.39818	6	7	9	10	11	11	9.5	DGKB,CA10,MCTP1,HS6ST3,FAM19A1,NECAB1,ADCY1,ANKRD30BL,PAPSS1,GCLM,KCNT2,SLC26A4,SNX10,SYNJ1,DCAF6,SCPEP1,PTPRB,NAPB,EPHX4,NOS1AP,COL24A1,HECTD2,EPHA7,JPH1,NDST3,CCNT2,OR14I1,HMGCR,RPAIN,UNC5C,SHFM1,KLHL2,CPNE3,PRSS3,SSTR2,SIDT1,CLVS2,LAMB1,MTF2,YTHDF3,VRK1,SKAP2,AK5,MED6,RAB3C,MPDZ,DYNLL1,PCDH17,GCA,PPM1A,AP3S1,FAM188A,SLC36A4,GPR180,MIPOL1,EDRF1,SH3GLB1,PIK3R1,SREK1IP1,CHORDC1,MARCH11,KLHL28,PEX…
M2	blue	1283	23.3945	8.07431	28.6797	22.6196	14.321	8.03552	18.4703	7	5	3	5	10	9	6	STXBP5L,SCN2A,GABRB3,RALYL,SLC4A10,NELL2,SYT1,RYR2,SNAP25,RBFOX1,ATRNL1,CSMD3,SH3GL2,CSMD1,KHDRBS2,FGF12,SLC35F3,KALRN,DCLK1,DLGAP2,SNTG1,KCNQ5,LRFN5,KCNIP4,ATP2B1,SV2B,CHSY3,DGKI,R3HDM1,FGF14,OLFM3,ARPP21,ADGRL2,MMP16,CNKSR2,PCLO,ERC2,PHACTR1,SHISA9,NEGR1,MKL2,ADAM23,RTN1,ZNF385B,PTPRD,WASF1,FRMPD4,GRM5,FRY,MDGA2,CCSER1,SYN2,DLGAP1,FSTL4,PCSK2,PAK1,MICAL2,GRIN2A,HCN1,GABRB2,UCHL1,KIAA1549L,KIAA1…
M3	brown	432	5.76612	7.25773	2.01778	0.992739	7.91684	1.58889	3.89195	8	4	8	8	8	7	8	SOX6,ERBB4,SLC24A3,MAF,KCNIP1,NXPH1,ZNF536,SLC6A1,PITPNC1,RBMS3,HTRA1,LINC01314,WIF1,GRIK1,BTBD11,DLC1,LHFPL3,LPP,ADRA1A,ALK,ADCY8,ADAMTS17,PTPRZ1,UBASH3B,SLC4A4,KIAA1211,PCSK5,TMEM132C,GRIP2,MITF,PTPRM,SEMA6A,DGKD,MCC,GLIS3,QKI,PLD5,ANK1,GAD2,LYPD6,ZHX2,ROR1,EPS8,LPPR1,MTUS1,TOX3,RERG,KIF26B,DUSP10,TIMP2,VAV3,HEG1,ZNF385D,TCF12,ZNF516,PRKCA,SPOCK3,KLHL5,SDC2,ZNF462,RASSF8,NXPH2,BCL11B,ARHGEF10,N…
M4	yellow	364	18.889	3.20568	4.68186	3.60714	9.73109	3.48958	4.1445	4	6	7	6	6	6	6	COL21A1,ROBO2,FAM135B,KCNG2,TENM1,HTR4,SLIT3,GULP1,MYO16,TMEM108,GRIN3A,PCDH15,GRID2,PRKG1,PDE4B,LUZP2,TENM3,COL4A1,PDE1C,NFIB,ADTRP,PIWIL4,COL4A2,ARHGAP12,NOX4,PID1,GDA,CALD1,RBM20,ELAVL2,EPHA6,C8orf34,L3MBTL4,SEMA3D,STK39,UNC13C,SGCZ,ROBO1,PHACTR2,TMEM117,TLL1,TYR,SPHKAP,DAB1,GRIK3,PHLDB2,WWC2,ANKRD6,ABCC12,CENPW,CAPS2,PARVA,ASTN2,TRB,OR1L8,FAM65B,FGFR1,CDH6,MKX,PGAP1,MBOAT2,TMEFF2,PTPN13,PLCH1…
M5	green	317	-4.48283	-1.44448	-1.16897	2.33504	12.6694	1.74317	0.287096	11	9	11	9	4	11	10	MYB,C5orf47,TMEM176A,RPE65,LHX9,PRIMA1,BUB1,PLSCR5,MTFR2,EPYC,LECT2,NDNF,DSG3,KL,SCGN,NOSTRIN,SV2C,SLC6A5,C1orf105,SULF1,VASH2,NDST4,GNAT3,PLK4,OXGR1,C14orf105,HEMGN,CYP39A1,ISM1,DUSP27,VEPH1,ENPEP,TNC,SLC26A3,MROH5,ADGRG6,GALR1,ANGPT1,CLIC5,ITGA1,EMILIN3,PTF1A,ZNF284,SLC22A3,PTGDR2,IL5RA,CNGA3,PCOLCE2,PRG4,TMEM182,FRZB,ASB5,OTOL1,SFRP4,STK32A,WDR49,GINS3,GPR149,MUC19,ANXA3,KRT3,ABI3BP,ADGRF5,HCR…
M6	red	98	-1.9997	-1.65365	-0.148802	0.982128	1.30091	-0.215922	-0.182362	11	11	10	8	8	8	9	MIP,KHDC3L,FOXP3,KRTAP5-10,ZNF311,POMC,LY6K,VAMP8,HIST1H3D,TFPI,C11orf45,C1orf111,TEX38,PLP2,IFIH1,HPR,ABHD1,UROC1,NPNT,SHISA2,RGS19,TMEM106A,HLA-DMA,HSD3B2,ADAMTSL4,GNG12,PLEK,KIAA1161,FIBIN,TRIM58,PSMB8,ALX4,RPL22L1,CNGA1,SIRPG,TIPARP,CDKN2A,BSPRY,ZNF275,SP140,FAM110D,CDKN1C,SLC35G1,NEK2,FOXO6,PARP12,DERA,TRHR,CYP3A43,PDLIM3,SNX18,TSSK4,XRCC3,BNIP1,SLC12A4,MYOZ2,SLC2A2,EPHB3,TNFRSF11B,HLA-DPB1,…
M7	black	95	9.14624	-0.231186	1.50588	1.26785	2.34641	2.23213	1.86901	5	8	6	6	8	3	6	POSTN,SAMD3,NR4A2,OLFML2B,SMYD1,KLHL1,SYT10,OPN4,WISP1,THEMIS,LOC389332,OPRK1,DCSTAMP,TMEM200A,CNTN6,TRPC5,AKR1C2,ITGB8,NTNG1,HSPB3,THTPA,CRTAC1,TMEM244,PBX3,KIRREL,GDPD5,PTGER3,ZNF684,PAX8,CHRM2,TNFRSF19,SYNPR,MGAT5,SLCO2A1,PDZRN4,PNP,ADAD2,CNTD2,ZNF599,CREB5,GFRA1,SLC5A8,C6orf229,FABP2,CCR6,FAM84B,EFCAB1,LAYN,LINC01125,AKR1C1,HTR1B,TRPC5OS,ADRA2A,CAB39L,GEM,NFRKB,ZBTB7C,MC1R,BTG3,RDH12,ZNF208,U…
M8	pink	88	23.1873	2.1974	7.26611	3.76612	6.6937	4.11185	5.40277	2	6	2	3	2	2	2	HTR1F,LRRK1,ANO3,KCNH5,LHFP,RORB,IL1RAPL2,GRM8,SORCS1,FSTL5,GHR,KLHL32,GPR158,NCALD,SLC44A5,FOXP2,DPY19L1,RAB27B,EPHA3,KCNAB1,NYAP2,PDGFC,GRM3,CNTN5,KIAA0319,HS3ST2,NRG1,DNAH14,KIRREL3,CDH7,OCA2,TSHZ3,CDH8,CCDC85A,ZEB1,SMYD2,STMN2,TCERG1L,GALNT7,FNBP1L,TRABD2A,MYRIP,COL11A1,NEUROD6,SCN9A,CXXC4,CDHR3,RSPO2,ARHGAP29,FAM49A,CAMK2D,LPGAT1,FAM189A1,PTPN14,ACTA2,CRIM1,MB21D2,MCF2,MAMLD1,CAMK1G,ARMCX3,C…
M9	magenta	74	22.5071	2.26714	4.14855	2.84278	4.59029	0.635657	3.49566	1	4	4	3	6	8	4	CBLN2,ZNF804A,PDGFD,ADAMTS3,SLC24A4,PDE8B,SERPINE2,EXPH5,GNAL,TESPA1,KCNIP2,ART3,ZNF804B,FAM163A,MEIS2,GNG2,PDZD2,BICC1,LAMP5,RASGRF2,COL27A1,CUX2,MYOM2,NECAB2,SLIT2,PLCB4,CDK6,ACVR1C,SEMA6D,HPCAL1,MOXD1,FBLN7,PVRL3,MAP3K5,KITLG,TEK,GLCE,ADCYAP1,ROS1,CTDSPL,PRSS12,FGF13,TMEM196,MN1,NNMT,LRRC34,KBTBD11,SPATA6L,TRERF1,TMEM132E,COL19A1,NEUROD1,ANKRD62,MPPED2,RBM24,PTCH1,HAPLN4,C9orf84,ATP4A,RBKS,IL1…
M10	purple	64	20.8702	1.0127	4.67978	2.70228	5.13653	3.58295	4.13137	2	4	4	3	3	2	3	COBLL1,DCC,SLC38A11,RARB,PLCXD3,GABRG1,TOX,POU6F2,VWC2L,PAPSS2,MET,TSHZ2,LYPD6B,TNNT2,TPBG,ABCA4,DPF3,IL1RAP,TWIST2,CNTNAP4,PTCHD4,CD53,HS3ST3B1,PKD2L1,COL5A2,SOX5,SCARA3,FARP1,BCAR3,KIAA1958,C1S,RORA,GOLIM4,KIF16B,SPARCL1,POPDC3,RTKN2,LAMA4,METTL24,COL5A1,DPY19L3,ZAK,GAB1,IGSF3,OPN5,CLPTM1L,PTGFRN,KCTD8,KBTBD12,CHI3L1,TYRP1,DMKN,NGB,POU3F2,DOCK4,SGCD,PLCXD2,SEL1L3,NEO1,CADM1,PRB2,C1R,CMYA5,KCNMB2
M11	greenyellow	42	-1.38933	-1.09053	-0.818247	-1.00153	4.60235	0.639057	-0.909888	12	12	11	12	5	5	11.5	CDKN2C,CCL27,RGS18,AIM2,PTPRCAP,OTX1,DHRS9,HEY2,GJB6,HMG20B,LEAP2,FGF20,SELPLG,CCDC17,MID1IP1,RARRES2,FAM181B,LAMB2,LCP2,IL10RA,IFI44,LAPTM5,ZFP36,BARX2,SLC17A9,HLA-DRB1,VSIG10L,SLA,MYL12A,POPDC2,TLR2,EFNB1,BTN3A1,CREB3L4,IRF5,LINC00959,FAS,PAF1,CDK2AP1,STEAP3,DUSP15,C12orf75
