# Supplementary material for: Cell Type-Specific Gene Network-Based Analysis Depicts the Heterogeneity of Autism Spectrum Disorder
Source: Front Cell Neurosci. 2020 Mar 19;14:59. doi: 10.3389/fncel.2020.00059 (PMC7096557; doi:10.3389/fncel.2020.00059)
Supplement: Supplementary Table 2 — The definition of cell classes and the calculated cell class specificity of genes. [file Table_2.XLSX]

## Sheet: Cell class
Cell class
Astrocyte
Endothelial
GABAergic interneuron
Glutamatergic neuron
Microglial
Oligodendrocyte
Oligodendrocyte precursor cell
No

## Sheet: Astrocyte
symbol	specificity
GFAP	48.6198
ID4	29.6705
FZD7	28.8756
GJB6	27.5681
SLCO1C1	24.9625
MT1M	24.7896
AQP4	24.1602
IL33	23.8866
EMX2	23.7783
GJA1	22.6918
ETNPPL	20.311
MT1F	19.9791
ZIC5	18.9969
SYPL2	17.5833
MTNR1A	17.5394
ADM5	17.0607
F3	16.9283
GRIN2C	15.9125
SLC14A1	15.8915
AGT	15.6591
ADGRV1	15.5252
EFEMP1	15.0366
LIX1	14.4433
RANBP3L	14.4227
OTX1	13.8305
PAX6	13.6148
SLC1A2	12.8302
PYGM	12.7725
SLC4A4	12.1671
PAPLN	12.0409
CASP7	11.8747
PDLIM4	11.8387
AEBP1	11.7645
RNF182	11.5309
CHI3L1	11.5082
LGALS3	11.3011
BBOX1	10.8345
CBLN3	10.7372
PRDM16	10.6254
LAMB2	10.5071
FGFR3	10.3414
FAM181A	10.1234
PPP1R3C	10.0269
DIO2	9.90074
GLIS3	9.89786
SDC2	9.65844
WDR49	9.62441
DDIT4L	9.60219
RGR	9.04235
SLC13A5	8.84179
RLBP1	8.79672
AMZ2	8.66576
GSTM1	8.61306
FZD8	8.40422
DGAT2L6	8.37826
MT2A	8.25802
POU3F1	8.13849
FAM107A	8.11408
MSX1	8.02306
CACHD1	7.54334
GPC5	7.48031
RPE65	7.45829
SCARA3	7.00959
GBP7	6.82405
S100A13	6.81875
OPLAH	6.81815
WIF1	6.70214
SHROOM3	6.64942
BOC	6.63017
SMOX	6.62967
SERPINI2	6.56658
CHRDL1	6.55806
RYR3	6.53962
CNTFR	6.52916
LRRC3B	6.49131
AKR7L	6.45925
TRIM47	6.45678
IGSF1	6.44815
ARHGEF26	6.41288
SLC4A11	6.3688
C1orf110	6.19312
GDPD2	6.00827
VIM	5.83539
CYR61	5.82546
GSTM5	5.75314
GEM	5.74714
TSPAN12	5.65291
GATSL3	5.5273
IFITM3	5.45669
TTC34	5.44899
SPX	5.38769
ELOVL2	5.33284
GAREML	5.22376
MEIKIN	5.20753
PDLIM3	5.11482
MROH7	5.08594
ROBO3	5.01325
KRTAP5-10	5.00269
TRIB1	4.97501
KCNN3	4.96887
FAM205CP	4.96145
MAPK4	4.75138
KLKB1	4.74046
MT1X	4.62432
IQCA1	4.62155
ALDH1A1	4.50173
PIH1D2	4.47288
NFATC4	4.37564
FGF11	4.37016
CDHR3	4.35246
F11	4.30929
OR2H2	4.29847
CCDC103	4.2505
PEX11A	4.24254
ZMYND10	4.22555
PITPNC1	4.22455
INTU	4.18862
CTNNA2	4.18403
TNFSF4	4.15931
GMNN	4.10199
VAV3	4.04241
ATP1B2	4.02145
DNAH7	4.01933
TNIK	4.00545
ERP27	3.99391
DYNLRB2	3.96299
NDRG2	3.96031
GAN	3.90214
S1PR1	3.87755
ATP13A5	3.86449
FAM184A	3.85014
FAM181B	3.83784
AGER	3.80385
RFX4	3.80112
LOC730159	3.80024
KIAA1161	3.76262
CDKN2C	3.75585
TMEM176A	3.70982
MUC1	3.68185
COLCA2	3.64452
MBLAC1	3.61199
TPD52L1	3.59888
ASAP2	3.59731
SNX33	3.57364
FAM167A	3.56379
TNFRSF11B	3.55838
MT1E	3.54909
DOCK7	3.52516
HES1	3.51511
NUDT7	3.50101
WFS1	3.49251
TEX15	3.49103
LOXL1	3.43882
FAM198A	3.43659
MCC	3.42279
TNC	3.42056
HSPB8	3.41303
GABRG1	3.3993
LRRC55	3.36635
LENG1	3.358
ASPH	3.35369
NR2E1	3.34004
VILL	3.31093
LGI1	3.30817
C12orf49	3.28451
PRSS37	3.27603
GYS2	3.26985
GRAMD1C	3.25867
ZSCAN5A	3.24141
DTNA	3.20934
CLU	3.19629
ABCC9	3.19089
DCHS2	3.17038
CCDC25	3.16107
CAPN2	3.1349
SLC7A2	3.13244
PACSIN3	3.11351
MAP3K6	3.10097
ABHD1	3.08842
DOK5	3.0547
GRK1	3.03988
FEZF2	3.03589
MOXD1	3.02074
ENHO	3.01228
RRS1	2.99936
B3GALT5	2.99235
RWDD3	2.99186
C2orf73	2.95096
CACNB2	2.9335
PROC	2.92186
FUT9	2.90837
TRIP6	2.8963
GRAMD3	2.86329
RHOBTB3	2.86278
MMRN2	2.85091
NDP	2.8502
NXT2	2.83672
HHLA3	2.78469
CP	2.77933
C1orf194	2.77334
FAM189A2	2.76226
EPHB1	2.75918
C6orf229	2.75811
LGR4	2.7573
CNGA3	2.7533
ZNF680	2.75033
ARHGAP5	2.7474
CPE	2.74739
NTN5	2.73183
PRSS50	2.70708
SLC22A6	2.7025
TP53RK	2.69287
PTH1R	2.69274
C3orf22	2.6902
DHX58	2.68614
MRVI1	2.66596
NXPE4	2.66585
SPATA4	2.66214
FGF2	2.65144
IRF1	2.64748
ATP13A4	2.63757
GBP3	2.62071
RAB13	2.59771
ERVW-1	2.5918
PON2	2.58955
GABRA2	2.56711
KLF15	2.55905
S100A16	2.55143
CORO1B	2.54763
AGL	2.54214
FAM171B	2.532
PREX2	2.52779
ANGPTL1	2.51738
PRICKLE4	2.51476
PLN	2.50898
KRBA2	2.48181
C11orf95	2.47185
LRRC70	2.46697
OLFM4	2.46515
C8G	2.46359
ZNF530	2.45863
MYL1	2.44985
C1orf168	2.44382
RXRG	2.43209
TTPA	2.42568
TIGD4	2.41784
RERG	2.4168
WEE2	2.40992
SPARCL1	2.4082
HPR	2.40566
ZNF8	2.40479
ASF1A	2.39613
SERTAD1	2.38697
WASF3	2.38585
LMO3	2.38517
BAALC	2.367
LRIG1	2.36304
PLSCR4	2.35906
LPIN1	2.35864
GPR171	2.35583
TRPM3	2.35062
IGDCC4	2.3394
DBP	2.32747
PLCD4	2.32609
CC2D2A	2.31915
BTBD19	2.31288
RNF113B	2.30586
KCTD15	2.30114
S100P	2.29327
TRIM21	2.28601
NUDT17	2.26546
GPR75	2.26485
IL5	2.25277
PRDM6	2.25037
FRAT2	2.24401
RGS17	2.24037
FERMT2	2.23684
CEP85L	2.23493
ZSCAN32	2.23487
ABLIM1	2.23469
C8orf48	2.23302
MGLL	2.22673
TMEM47	2.22133
OVCH1	2.20866
IGFLR1	2.20439
RASSF4	2.20382
OR10AD1	2.20176
ZNF630	2.19237
ERMARD	2.19066
MYH15	2.18002
PGAM2	2.17892
TRIL	2.17794
NPPA	2.17519
STEAP4	2.17417
RPS6KA2	2.16692
B3GALT1	2.16604
POU3F2	2.16538
BIRC3	2.16077
PINLYP	2.14738
FOXG1	2.14619
ACSBG2	2.14457
TMEM249	2.14427
C6orf52	2.13351
PGBD4	2.13213
BRINP2	2.12337
CYP3A43	2.11809
SEC14L2	2.11636
NEK1	2.11382
IL11RA	2.09916
DENND1B	2.08088
SLC6A11	2.07942
CSRP2	2.07712
NPAS3	2.07062
SPHK1	2.06189
MEP1B	2.05798
CPNE6	2.05546
ENO1	2.05388
ALDOC	2.05202
PPAP2B	2.0473
GSPT2	2.0417
PTGDR2	2.04015
ZNF213	2.03812
SENP8	2.03452
NRN1L	2.03239
LY6K	2.03112
ROM1	2.02978
PTRHD1	2.02976
NKAIN3	2.02892
RIT1	2.02412
TXNL4B	2.02186
TIMP1	2.01843
DDIT4	2.01328
CADM1	2.00406
HS2ST1	2.00218
WNT7A	1.98742
PCOLCE	1.98105
ESRP2	1.97975
E2F7	1.9751
MAST4	1.96761
NUDT18	1.95884
GLUL	1.94782
PPP2R1B	1.94196
MEIS2	1.93597
LONRF3	1.93468
C1QTNF7	1.92462
SLC18B1	1.92222
POLR2H	1.92114
DPP10	1.90495
OAF	1.89847
APOE	1.89837
ADGRA3	1.89323
SPINK14	1.89103
PTCH1	1.88975
ADAL	1.88433
IL17RB	1.88341
THAP3	1.87883
NDST2	1.87373
PAPOLB	1.87372
LIX1L	1.87007
CYP3A4	1.86292
ZNF404	1.86068
COL28A1	1.86011
RORB	1.85988
PPP1R1B	1.85233
ORAI3	1.85202
SNCAIP	1.85074
WDR6	1.84931
C1orf61	1.84852
CNGA4	1.84462
FAM179A	1.84235
SLC38A3	1.84109
PTAR1	1.83926
C9orf50	1.83829
RGL4	1.83521
C7orf25	1.83208
PARP10	1.83088
HSBP1L1	1.82895
NXF1	1.82667
CTDSP2	1.82626
RRAD	1.82245
PPP1R36	1.81921
ZNF551	1.81841
ZNF584	1.81069
CRB1	1.8043
CASC10	1.80001
BDH2	1.79645
STEAP3	1.79053
C9orf116	1.78801
GALR2	1.78693
LSAMP	1.78029
TGDS	1.77831
TAS2R30	1.76982
FILIP1	1.76089
MYBPC1	1.75967
KCNA2	1.75794
GLB1L	1.75441
PSMC5	1.75212
NXPE2	1.74722
C2orf66	1.74367
CDH24	1.74015
MAT2A	1.73656
NFRKB	1.72911
ZNF19	1.72352
SGCD	1.7205
TMEM81	1.71661
PLOD2	1.71582
CNN3	1.71428
BTN2A2	1.71363
SLC9A3R1	1.71318
DLC1	1.70903
UGP2	1.70757
HAUS7	1.70346
ZBTB37	1.7017
UNC5CL	1.70094
SERPINE3	1.69849
SFTA3	1.69357
RHOJ	1.69133
KBTBD11	1.68991
TIGD6	1.68919
C9orf24	1.68194
CFAP53	1.68187
BBS2	1.67398
EIF2B2	1.67243
HGF	1.65913
AMPD2	1.6545
MAMDC4	1.65002
PTPN13	1.64532
INSL5	1.64508
ETNK2	1.64281
DAPK1	1.64212
SOX2	1.6421
HES5	1.64173
ZNF543	1.63684
MSMO1	1.6338
LRRC19	1.62663
TRPS1	1.62636
LSM6	1.62432
GSTM3	1.62334
SPAG8	1.62182
SAMD15	1.61818
ACKR3	1.61642
ZFHX4	1.61493
FAM219B	1.61347
CIART	1.61223
DSC1	1.60325
HAUS4	1.59695
FAM217B	1.59554
KLHL31	1.59428
B3GALTL	1.59276
OSBPL7	1.59003
FAT1	1.58574
SFTPD	1.58035
CYP46A1	1.57823
KIAA0319	1.57757
PCTP	1.5632
DHX38	1.56253
SMCO3	1.56189
FJX1	1.55364
PTCHD1	1.55167
FZD1	1.54913
RNF32	1.5462
LYPD6	1.54391
CCDC28B	1.5371
SCML1	1.53454
GBP2	1.53333
SLC16A6	1.5282
INHBB	1.52798
GAGE10	1.52522
PYGO2	1.52479
MEPCE	1.52412
SWSAP1	1.52399
SOX5	1.51809
FARP1	1.50867
EIF3D	1.50413
OSER1	1.50291
ZBTB14	1.50208
LRIF1	1.50081
POMC	1.49875
S1PR3	1.49776
DTNBP1	1.49662
KLHL21	1.49532
CLEC4A	1.49124
RAPGEF3	1.48457
LRRC46	1.4808
CTDSPL	1.4785
FBXL7	1.47307
NTPCR	1.47162
FBXO30	1.46538
NTM	1.4613
TGM1	1.45502
C9orf92	1.44602
ERI2	1.44093
STX18	1.44008
ZNF45	1.43669
ATG4A	1.4363
TTC38	1.43458
NAGA	1.43363
RBAK	1.43075
SPRED2	1.42762
PDE7B	1.42642
FRAT1	1.42431
TTC30A	1.42358
HIF1A	1.41814
SPRY2	1.41427
NUPR1	1.41413
UBA5	1.41064
NPAS2	1.41046
NOB1	1.40908
PTF1A	1.40829
CA3	1.40825
AASDH	1.40699
CDH26	1.40636
ZNF575	1.39986
CHST9	1.39834
IGFL2	1.39807
ZNF155	1.3978
NFIA	1.39492
GEN1	1.39459
FBXL6	1.39265
HYI	1.39186
RNF212	1.3892
CDH20	1.38874
ING1	1.38532
ZNF202	1.38525
HMGN3	1.38431
RDH5	1.38159
IQUB	1.38055
TMEM218	1.3786
NOTCH1	1.37834
BLID	1.37777
HERPUD2	1.37568
ZNF334	1.37557
FEM1C	1.37226
FAM110D	1.37206
LSM5	1.37154
GLRA1	1.37153
MOV10	1.37128
EIF3G	1.36991
ZNF467	1.36931
MROH5	1.36838
MAEL	1.36759
HEBP2	1.36593
EWSR1	1.36579
CHIT1	1.36211
ITPKB	1.36127
TRAPPC2B	1.3611
RRAS	1.35571
CSTB	1.3541
STK36	1.35353
ZNF277	1.35338
CXorf38	1.35277
FES	1.35018
APCDD1L	1.35002
SRSF9	1.34883
SMIM20	1.34817
LIG4	1.34762
FBXO43	1.34578
VIPAS39	1.34263
CYP2E1	1.34106
ABHD17C	1.33819
GFPT2	1.33726
TMEM136	1.33383
LINC01314	1.33014
ELP4	1.32849
HIST1H4H	1.32808
PLP2	1.32709
OR6A2	1.327
USP21	1.32696
EFR3A	1.32444
C3orf18	1.31936
TSSC4	1.31462
MLANA	1.31425
ZNF180	1.31378
CDS1	1.31344
RDH10	1.31165
SIGIRR	1.30647
FITM1	1.30395
KIAA1407	1.30063
RS1	1.29785
DET1	1.29642
LRRC42	1.29422
ZNF555	1.29068
CCDC81	1.28966
REEP6	1.28931
SLC19A2	1.28882
MAMDC2	1.28584
PANK4	1.2849
INPPL1	1.28457
NPHP1	1.28425
FUOM	1.28161
ZNF74	1.27929
ERLIN2	1.2791
SIKE1	1.27637
PROKR2	1.27557
TDRP	1.27446
SAXO2	1.27051
UBFD1	1.2698
C17orf107	1.26973
UBE2F	1.26939
PON1	1.26768
FGFR4	1.26227
NFIB	1.26165
GALE	1.26165
RGP1	1.26
TSPAN6	1.25845
FMO5	1.25513
FAM92A1	1.25452
FABP12	1.25388
SUV39H1	1.25342
KIAA0895L	1.25309
KLHDC9	1.25193
ZSCAN20	1.25173
C12orf71	1.2487
ADD3	1.24686
GPS1	1.24661
CLCN2	1.24622
DNHD1	1.2445
TAS2R20	1.24297
ANGPT1	1.24297
ZIK1	1.23704
CCDC160	1.23517
SOX21	1.23378
ZSCAN23	1.23373
TARBP2	1.23231
P2RY14	1.22719
TRDMT1	1.22685
TRMT1L	1.22672
THTPA	1.22428
FAM131C	1.22282
NR2F6	1.22072
ZNF256	1.2202
CREB3L4	1.22018
ST20	1.21977
GDPGP1	1.21939
ARNTL	1.21755
PPP1R3F	1.2173
MANBAL	1.2161
PLCD1	1.21389
EPM2A	1.21172
ZXDA	1.20961
DNALI1	1.20953
CASQ1	1.20731
COL27A1	1.20668
C1orf162	1.20545
ZMYND19	1.20007
HIST1H1C	1.19796
C22orf46	1.19698
ZNF862	1.1949
TMEM254	1.19216
BBS10	1.19194
DPCD	1.19146
ACKR4	1.191
LIFR	1.19028
EIF3H	1.18994
VSIG10L	1.18944
TMEM216	1.18942
SMPD2	1.18789
RBM42	1.18781
ADCYAP1R1	1.18775
FAM132A	1.18604
DKK3	1.18535
TMC3	1.18179
PURG	1.18171
DMAP1	1.17769
FBXL14	1.17673
USF1	1.17517
C10orf113	1.17502
DNAJC27	1.17296
HBE1	1.17161
PDGFRB	1.16724
ZNF471	1.1654
SPAG1	1.16383
VEPH1	1.16341
ASTE1	1.16236
LRIT3	1.16179
PMM1	1.16113
DHRS11	1.15543
PSCA	1.1534
C12orf60	1.1528
PFKM	1.15241
HDDC3	1.15187
HEPACAM	1.15102
ACSM6	1.14973
MTX3	1.14726
C14orf28	1.14629
NR4A3	1.14498
SH2D4A	1.14467
MT1G	1.14294
BRPF1	1.14185
NELFE	1.14143
TCTN3	1.14067
ZNF221	1.13979
DSCC1	1.13909
DYNC2H1	1.13861
SOX1	1.13675
GALT	1.13478
CLK2	1.13447
GALNT18	1.13405
SCG3	1.13276
AKT1	1.13153
NRXN1	1.13082
STRADB	1.12968
ID2	1.1271
CASP8AP2	1.12679
ZNF622	1.12667
CCDC96	1.12605
TRIB2	1.12359
MED9	1.12348
SLC5A12	1.12325
FAN1	1.12287
PTTG1IP	1.12161
WDR73	1.12133
ADRA1A	1.12076
ZNF419	1.12069
INTS12	1.12023
PBXIP1	1.11934
RAB4A	1.1193
MIS12	1.11886
NOP2	1.11872
TSHR	1.11837
ZFYVE21	1.11832
SEC22B	1.11647
CST3	1.11501
MIER3	1.11421
TXNDC17	1.11414
RRH	1.11392
ZNF684	1.11386
DYRK3	1.11354
IFI27L1	1.11312
GLO1	1.11182
SNAPC2	1.10966
CCDC37	1.10962
AQP1	1.10893
DPF3	1.10583
PCIF1	1.10422
C15orf65	1.10303
ROR1	1.10229
SNAPIN	1.10162
ZNF502	1.1011
APBB3	1.09948
NPFF	1.09806
TFRC	1.09788
ZCCHC18	1.09761
TYW5	1.09744
PRSS54	1.0966
COPZ1	1.09632
GDAP2	1.09392
AIRE	1.09351
PRDM5	1.09344
EMP1	1.08952
CCR6	1.0895
ZNF429	1.08915
QARS	1.08652
TMEM251	1.08479
ZNF134	1.08443
LTB	1.08315
WWOX	1.0803
STYX	1.07891
PPAT	1.07874
ZNF671	1.07757
ZNF780A	1.07677
ORC4	1.07491
C9orf9	1.07472
ABI1	1.07465
PZP	1.07352
PRKG1	1.06756
PPP1R9A	1.06634
C14orf169	1.06579
ADCY8	1.0652
SMAD1	1.06367
MXD1	1.06313
MFSD3	1.06259
BCL9	1.06205
STIM2	1.06117
PMVK	1.06097
PLXNA3	1.06041
COPZ2	1.0602
SHFM1	1.05832
HIRIP3	1.05781
EIF2A	1.05714
PCSK5	1.05453
PLD5	1.0544
CEP162	1.05409
ZNF880	1.05168
GDF11	1.05164
C2orf74	1.05078
PER3	1.0496
EML3	1.0486
LAT	1.04817
RBBP6	1.04768
TMEM56	1.04661
ZNF613	1.04617
CCDC89	1.04539
AAAS	1.04518
KRT23	1.04514
TAS2R31	1.0417
ZNF83	1.0406
BARD1	1.03981
PHACTR3	1.03857
ZNF714	1.03606
DGCR14	1.03544
CTRL	1.03483
DPH7	1.0343
CDKN2B	1.03333
PELI2	1.03242
RAMP1	1.03216
CLK3	1.03196
THAP11	1.03191
LYAR	1.03118
EIF2B4	1.03059
ZNF426	1.02793
HGH1	1.02745
CEP192	1.02628
C19orf24	1.02585
EPHB3	1.02567
RELA	1.02475
CANT1	1.02469
SIAE	1.02442
EPB41L5	1.02237
LOC100129924	1.02217
ZNF285	1.01908
MDC1	1.01906
PNPLA4	1.01888
NOG	1.01787
SORCS2	1.01689
PRSS55	1.01649
ZNF91	1.01336
LRP4	1.01296
BBS4	1.0129
ATMIN	1.01238
WDR55	1.01235
DYRK4	1.01179
NRBP2	1.01018
GOLIM4	1.00964
SIRPG	1.00959
CCNA2	1.00764
ZNF547	1.00722
C6orf226	1.00681
TMEM209	1.00621
ZSCAN26	1.00405
ARPC5L	1.00361
SH3RF1	1.00277
ZNF214	1.00174
ROPN1B	1.00126
CD5	0.999458
ZKSCAN3	0.99867
TEKT2	0.996173
GAR1	0.996143
UTP23	0.994849
MSANTD1	0.994748
LRP2BP	0.993293
COPRS	0.991272
HES6	0.990718
ZNF646	0.990537
RBM3	0.99038
ZNF250	0.990315
CRYBG3	0.98921
PLEKHS1	0.988979
SFT2D3	0.988015
SURF2	0.986788
SERPINE2	0.986396
CDC26	0.98573
CDH2	0.985618
HAS3	0.984592
IP6K2	0.984077
POP4	0.983575
CIPC	0.982586
PRTFDC1	0.981644
GPX7	0.981505
SF3A1	0.981086
NXPH3	0.980873
NOTCH2	0.979757
B3GNT2	0.978683
ZNF17	0.977709
ERLIN1	0.977191
UAP1	0.976882
TMEM138	0.976618
OTUD6B	0.97496
FAM213B	0.974004
KIAA0586	0.973437
SOD3	0.973374
SAMD10	0.972929
RAD51AP1	0.972702
SFRP2	0.97183
FAM204A	0.971743
CRYBB3	0.969717
PTPN20	0.96967
POLR1D	0.968745
BLOC1S4	0.968709
GPN1	0.968401
DONSON	0.967665
ARR3	0.966433
SLC22A13	0.965359
TMPRSS11D	0.965026
MYL6	0.964541
C21orf62	0.963945
CYP4V2	0.962782
PFKFB2	0.961276
ANTXR2	0.961261
HSPB11	0.960909
SELL	0.960061
DDX56	0.959382
RNF44	0.958747
GLA	0.958665
ZNF852	0.958463
NCKAP1	0.956923
SLC20A1	0.956781
ZBTB2	0.956053
TRIM45	0.953253
UTP11L	0.951911
SREK1	0.951743
USH1C	0.950015
MDH1B	0.949096
FZD4	0.946861
ACAT2	0.946786
ESRRG	0.946742
MBOAT2	0.945706
CACFD1	0.945008
TP53BP2	0.944248
HNRNPA0	0.943846
TAS2R4	0.941847
PAQR6	0.940837
SLC2A12	0.940618
MEGF10	0.936763
LRRC34	0.936005
PEX2	0.934776
LRRC75B	0.933423
METTL3	0.933309
PHKA1	0.932477
MOSPD3	0.93129
APOM	0.930842
FABP2	0.930684
VAMP4	0.929224
PGBD1	0.928893
TMED1	0.927412
ZNF569	0.927411
PRPF38A	0.925638
SLC35B4	0.925475
POMGNT2	0.92483
PHF23	0.924232
MSANTD4	0.92301
WDR33	0.922024
SLC10A1	0.921585
TRIM4	0.920272
BUD31	0.920004
SPINK5	0.919957
AMOT	0.919935
RBM7	0.919614
TTI1	0.917944
NR2C2AP	0.917256
CAB39L	0.916456
GGH	0.916075
CCDC59	0.915879
EFNB2	0.915356
EGLN1	0.915212
FAT3	0.913913
POP5	0.912233
RBM45	0.912157
FANCG	0.911563
SEC23IP	0.911552
MSRB1	0.91122
SALL2	0.911187
ASB2	0.910489
MORN2	0.910146
POLR3GL	0.907433
PARP11	0.907169
SLC30A1	0.90678
STK16	0.906042
ZNF829	0.90586
GABPA	0.905437
BLVRA	0.905208
RIC8B	0.904918
MROH6	0.903979
PRKD1	0.903844
LAMTOR2	0.90326
TMIE	0.903083
NR3C2	0.902362
IFI27L2	0.90183
CDAN1	0.901204
HMGB2	0.899036
KCTD6	0.898061
CDC23	0.896964
SMKR1	0.895212
ABHD5	0.893585
DYNC2LI1	0.893403
PAMR1	0.892943
RAB41	0.892674
RSL1D1	0.892089
SLC46A1	0.891459
ELOVL3	0.89098
JMJD4	0.889603
PHPT1	0.889448
GCLM	0.889351
SCPEP1	0.889118
EIF1AY	0.888305
C14orf132	0.888206
CFAP126	0.887157
RAD54B	0.886546
FAM76B	0.886052
ARHGAP19	0.885455
LSM1	0.885138
MEN1	0.88435
MED4	0.884189
SLC5A3	0.883552
WDR31	0.883513
SEMA3D	0.883129
CAMKMT	0.883054
ATP2B4	0.880494
CEP152	0.880408
ADRA1D	0.879354
SELENBP1	0.879042
ANKRD6	0.878964
C9orf43	0.878941
PHF10	0.878407
PSD3	0.877534
ACOT4	0.87517
BRINP1	0.875009
FAM199X	0.875009
AMIGO2	0.874195
MBIP	0.873388
THPO	0.873107
ZNF16	0.872265
SLC26A1	0.871673
CSRNP2	0.871506
C8orf76	0.871424
EGLN3	0.871167
CYB5D1	0.87102
DFNA5	0.869839
HSPB2	0.869816
FTSJ1	0.86956
PPP1R26	0.869054
ZBTB45	0.868621
CHUK	0.8683
UAP1L1	0.867446
HDDC2	0.866464
TMEM223	0.866064
ZUFSP	0.86496
VEGFA	0.864408
ZNF100	0.863936
SRPK3	0.862574
TMEM214	0.862531
TRIM52	0.861528
THAP6	0.860535
MRE11A	0.859624
WDR17	0.859592
NPRL2	0.859488
USP3	0.859235
PPM1A	0.856808
ZAK	0.856472
TXNRD3	0.85498
CASP3	0.85374
ZNF30	0.853597
KLHL20	0.853421
SPATA2	0.853175
ALX3	0.851629
PGD	0.851162
C16orf89	0.850573
ZNF605	0.850215
ASB5	0.847421
MGAT4C	0.846447
YIF1A	0.845052
TAB3	0.844732
ZNF354A	0.844323
GPR146	0.843265
GALK1	0.843139
FANCF	0.841629
MCM4	0.840209
DNAJB5	0.839717
AKR1B15	0.838668
PPP2R1A	0.838187
ZBTB20	0.836917
MFAP3L	0.836604
ZNF165	0.835438
FAM229B	0.835204
ZNF561	0.834936
EIF2S1	0.834886
PSMB7	0.833617
GABARAPL2	0.833114
ZNF195	0.832713
PIGO	0.832654
DDRGK1	0.832427
ZNF599	0.828494
ARHGEF40	0.828122
DALRD3	0.828037
ADAM21	0.827427
PAPPA2	0.827426
AHSA1	0.82714
TUBGCP4	0.826226
DIS3L	0.826036
DUSP15	0.825548
PIAS3	0.825184
PTGFRN	0.822759
MUSTN1	0.821382
CCDC97	0.821035
SCGB2B2	0.820637
TIGD5	0.820478
TTN	0.819868
MOCS2	0.819775
STK19	0.819193
FAM46A	0.817581
SCRN3	0.816958
ZNF470	0.815805
COG2	0.815782
PRMT3	0.814789
NKAIN4	0.814178
ZCCHC9	0.812523
PAF1	0.812435
CAPRIN2	0.812378
GPR3	0.812136
MORC4	0.811674
MN1	0.811202
PRDM4	0.810257
CDC73	0.810161
ZBED6	0.810044
RGL2	0.809572
ZNF581	0.807855
ZNF669	0.80784
TSEN54	0.806621
PHGDH	0.806461
C12orf4	0.806123
SLC28A2	0.806077
RGS5	0.805619
ZNF223	0.805387
SLC4A1AP	0.805048
CD59	0.80443
CCDC102B	0.804032
OSTM1	0.803847
CEP70	0.803591
FABP7	0.803504
LRRC16A	0.803364
ZNF720	0.802913
PCNXL4	0.802143
FHOD3	0.801494
SUPT20H	0.801289
GADD45A	0.800775
ZNF585A	0.800447
ZNF484	0.799541
SLC38A1	0.798432
CHMP2A	0.79757
MBD1	0.79744
EMG1	0.797143
LRRN3	0.797106
PLXNB1	0.797
C5orf56	0.79663
CCNG2	0.796228
PCMTD1	0.795956
ZNF460	0.79589
NRAS	0.794747
EMC8	0.794098
ULK3	0.793691
DPYSL3	0.793264
GMPPB	0.792805
C19orf80	0.792784
TAS2R14	0.792
DHX32	0.790935
CYP2J2	0.79063
C5orf34	0.790331
ZNF37A	0.789456
C14orf178	0.789266
ZNF841	0.78899
PI4K2B	0.788906
RCL1	0.788858
C7orf73	0.788776
ZNF396	0.787905
APH1B	0.787426
SLC15A2	0.787205
RGN	0.786278
DBX2	0.786022
ZSCAN30	0.785929
HTR2B	0.785368
PPP3CC	0.784956
BCL6	0.784528
ZNF827	0.784511
PDE3A	0.784465
MC1R	0.784172
EXTL2	0.784124
ACD	0.782862
ZNF486	0.781
ATP6V1D	0.780994
ZNF454	0.780705
VANGL2	0.780635
SLC35C1	0.779556
DDX41	0.779385
PLEKHH3	0.778355
PPIC	0.778111
LRRCC1	0.777373
ZBTB41	0.777332
KLHDC8B	0.777019
SLC6A13	0.776098
ALG2	0.775863
PPP2R3C	0.775722
SEC61B	0.774165
ANKAR	0.77184
CD101	0.771777
AP2M1	0.771426
FZD6	0.771068
DPP8	0.770538
CCDC181	0.768883
TRPT1	0.768205
VAMP7	0.767138
SSPN	0.765049
TMEM219	0.764985
TEAD1	0.764822
ZNF438	0.764348
SNRK	0.763559
GOLGB1	0.76207
GGPS1	0.761773
ZNF418	0.761219
PIM2	0.760827
IFT88	0.760289
NME9	0.760015
ANTXR1	0.759283
RNF217	0.759247
SLC1A3	0.758904
CCDC167	0.758283
NCAPD3	0.757115
WDR24	0.75709
C6orf47	0.755748
TIGD3	0.755261
PPP4R4	0.755238
CFAP20	0.755164
ZNF395	0.755007
METTL14	0.754903
ZNF574	0.754303
TRMT10A	0.753419
BHLHE40	0.753087
MYADML2	0.752356
MYO6	0.752174
PSMB8	0.751855
ARFIP2	0.751766
NTRK3	0.751195
CASKIN2	0.751028
COL16A1	0.750926
MTMR11	0.749369
MCFD2	0.749031
HSPB6	0.747834
LMBR1	0.747525
RCOR3	0.746085
PDCD6	0.745987
TGFB3	0.745836
SETDB2	0.745698
SPAG16	0.745643
DYNLL1	0.745622
ADAM33	0.74537
ETV3	0.744908
PIGA	0.744231
RNF169	0.744014
SASS6	0.743525
TBC1D32	0.743297
RORA	0.742368
UPRT	0.74191
PSMD7	0.741806
PROM2	0.741192
CKAP5	0.739525
ZC3H15	0.739154
NEO1	0.738754
TMX1	0.738137
MAP10	0.738136
SLC35B1	0.737288
AAR2	0.73697
ALYREF	0.736668
ARAF	0.7361
TAP2	0.73598
PCGF5	0.735914
LRP6	0.735574
PSMD1	0.73486
ZKSCAN2	0.734828
ZNF521	0.73375
NEU1	0.733496
PPP4R1	0.732843
ZNF883	0.732012
EGFR	0.731785
TMEM55A	0.731205
ADIRF	0.730366
ABI3BP	0.73024
ZNF511	0.729944
MAATS1	0.729758
TNFAIP1	0.729654
TOR1A	0.729639
ENKUR	0.729624
PRKRIR	0.72711
SALL3	0.726856
THAP7	0.726314
IFT22	0.726181
C19orf48	0.72558
ZNF595	0.725509
ZNF112	0.725176
DUSP28	0.725152
SRSF3	0.724918
SAMD4A	0.724825
KIAA1467	0.724227
HSD11B2	0.724205
PLK4	0.723995
ACTRT3	0.723828
UVSSA	0.723437
EIF2D	0.723242
CDCA4	0.723073
TMEM199	0.721776
PAFAH1B3	0.721655
NRP1	0.721638
ZBTB10	0.721592
EXOC5	0.721448
PIGF	0.720878
TFIP11	0.720336
SNX16	0.718935
RFX3	0.718578
TMEM232	0.718512
ALDOA	0.717894
TRMT6	0.717331
COIL	0.717279
TOPORS	0.717078
ZDHHC13	0.716492
C2orf49	0.715928
PLCH1	0.715325
ZCRB1	0.715227
LRRC49	0.714941
KIAA1715	0.714123
MSTN	0.713135
LRRIQ1	0.712497
EXD2	0.711521
C20orf202	0.711115
S100B	0.710044
IK	0.709207
DPH2	0.709196
EZR	0.70903
TNKS2	0.70809
PCBD1	0.707807
PTPRCAP	0.707428
KDM3A	0.706962
RAB34	0.706796
CCDC186	0.705111
CTR9	0.704136
ZNF239	0.703831
FNDC5	0.703272
KLRG1	0.703189
HMGB3	0.702348
PRDX1	0.701506
2019-09-11	0.701201
WDR11	0.700843
LOC728819	0.700487
FAM228A	0.700216
PCDHB@	0.70002
METRNL	0.699845
EIF1AD	0.699517
SRA1	0.699422
TMEM234	0.69859
KDM4D	0.698408
TAS2R13	0.698012
KLHL28	0.697858
PNMT	0.697673
GOLT1A	0.697608
PBX1	0.697466
FTSJ3	0.696923
SSPO	0.696682
SERGEF	0.696434
ADAMTS17	0.696274
CUL4B	0.695643
NAPB	0.695454
SLC39A13	0.69538
RPAP2	0.695152
ZBTB21	0.695033
ACOT8	0.695013
ZNF229	0.694315
EXOSC2	0.694274
HPX	0.692944
SYT17	0.689643
PPP2R5D	0.689326
LSM10	0.689296
LRIG3	0.688937
RSBN1	0.688392
MPDZ	0.687956
ZNF629	0.687319
GTF2H1	0.687245
CD47	0.686318
CREB3	0.686054
VN1R1	0.685543
UPP2	0.684984
REC8	0.684948
ZNF678	0.684915
IMPDH2	0.683316
NPL	0.683277
ZNF225	0.682456
GPR84	0.681401
PCDH10	0.681341
ZNF75A	0.681139
ZNF596	0.680135
WWP1	0.679877
PIGP	0.678967
ILVBL	0.678771
FN1	0.677986
ITIH3	0.67772
GPKOW	0.677499
MAGOHB	0.677484
ENKD1	0.677481
ARPIN	0.676319
PYCRL	0.675827
JKAMP	0.675423
OGFOD1	0.675118
LONRF1	0.674199
NOL11	0.674178
TUBE1	0.674139
SYCP2	0.67358
CYP7B1	0.673505
DCBLD1	0.673401
ZNF138	0.673058
NHLH1	0.672772
NAALADL2	0.672525
TRMT5	0.672276
TAF9	0.672201
SLC5A6	0.672167
BRF2	0.671951
CHMP2B	0.671899
GLT8D1	0.671684
C11orf30	0.671169
NLRP14	0.671056
MEGF9	0.670649
ADSL	0.670232
SLC36A4	0.669454
PSMD13	0.669393
DNAJC21	0.669162
EIF5	0.668878
SAYSD1	0.667968
PPIL1	0.667907
ZKSCAN7	0.66783
PSMA5	0.667696
PTN	0.667615
ZNF761	0.667604
HHATL	0.667541
SRSF4	0.667513
CCDC47	0.667442
POLR2G	0.666926
ERCC6L	0.666692
GOT1	0.666542
SLC35D1	0.66649
PMP2	0.666446
TIPARP	0.666173
RAB40A	0.665622
UFSP2	0.665574
GSDMB	0.665571
OSGIN2	0.664876
ARMCX4	0.663948
MPI	0.662305
STK17B	0.662264
TLE3	0.662262
HMG20B	0.661119
EXOSC9	0.660788
GRM3	0.658919
BTF3	0.658816
GRIK4	0.658768
C17orf80	0.658744
GTF2A2	0.658729
LOX	0.658651
ZC3H12C	0.657924
DZIP1	0.65789
IGFL3	0.657452
CHMP6	0.656671
MKS1	0.655803
PSMD2	0.655285
ARHGEF10	0.655082
RPS19BP1	0.654046
TBK1	0.653794
GLIPR1L2	0.653593
DYRK1A	0.652945
PDZD11	0.652112
DCTN2	0.652071
H2AFV	0.651747
PSAT1	0.651102
DZIP3	0.650801
PHF7	0.650241
HAP1	0.649792
UFD1L	0.649723
TMEM245	0.649252
MPP1	0.649068
PGAP1	0.648878
DCAF13	0.64874
ZBTB9	0.648672
RBKS	0.648275
PPP2R3B	0.648022
HLTF	0.647139
HEY2	0.64705
ISOC1	0.646693
ZNF549	0.646478
SRP14	0.645724
RARG	0.644719
SLITRK2	0.644588
RRP9	0.643713
RAB23	0.643202
LCAT	0.642675
PATZ1	0.640945
C1orf21	0.640904
L3MBTL1	0.63985
NSFL1C	0.638818
SRI	0.638466
SUPT7L	0.638381
NEK11	0.638174
GPR37L1	0.637255
BHMT	0.637148
CLDN15	0.636964
CCDC173	0.636596
ERVFRD-1	0.635414
TAF9B	0.635002
NACA	0.63499
ZNF181	0.634973
ZBTB6	0.634869
COPS4	0.634758
FGF5	0.633962
ZNRD1	0.633879
ATP1A2	0.632928
FBXO45	0.632471
ZNF789	0.632465
POLR2B	0.632358
APCDD1	0.632221
INTS5	0.631744
BLZF1	0.631204
FAM69B	0.630191
EIF2B1	0.63016
DBR1	0.630065
BTC	0.629973
MCMBP	0.629966
C4orf3	0.62969
FIGN	0.629452
PLEKHF2	0.629335
VTN	0.629309
SPATS2L	0.62926
CYTH2	0.628933
PNRC1	0.628924
ARFGAP2	0.628801
TMEM108	0.628721
MFSD8	0.628496
RASSF7	0.627104
DGKG	0.627084
ZNF597	0.626984
SKOR1	0.626429
SLX4IP	0.625603
THAP9	0.625433
TOX	0.625376
CMTR2	0.62537
SNX3	0.624004
MAD2L2	0.623795
ZNF441	0.623215
ITGAV	0.623117
GJC3	0.623006
IFT43	0.622899
VSTM4	0.622835
RSPH1	0.622472
PAPPA	0.622345
FKBP3	0.622295
PPME1	0.622251
UBXN2B	0.621967
RNF2	0.621725
SNX17	0.621625
ADI1	0.621448
PAAF1	0.621113
TOE1	0.621083
ZNF781	0.620329
NBN	0.620245
TRIM66	0.620235
RALA	0.620095
BTBD18	0.619252
TMEM237	0.618888
ZNF621	0.618565
BAG5	0.61853
ZNF784	0.616863
PPP1R32	0.615288
FAM135B	0.614649
AKTIP	0.614417
HIST1H1A	0.614335
PDLIM2	0.613856
INPP1	0.61354
KCNJ13	0.613086
C4orf33	0.612861
LRRC17	0.612678
ACYP1	0.612655
SMIM8	0.612474
HSF2	0.612464
LRP1B	0.61199
DSE	0.611611
PSMD5	0.611213
DDR1	0.610828
EFCAB7	0.61071
ZNF608	0.610153
GOPC	0.610129
IFIH1	0.609862
STARD5	0.60912
ZNF24	0.608182
INTS6	0.608168
ZNF35	0.608053
SMARCAL1	0.607894
COL4A2	0.607534
FNDC4	0.606615
KCNJ10	0.606368
OST4	0.606113
PRR26	0.605772
SPAG5	0.605311
IGSF11	0.60473
RBBP9	0.60473
USP47	0.604158
CEP135	0.604111
RHBDD1	0.604078
TMEM110	0.603539
FKBP7	0.603387
KIAA1958	0.60307
PARP2	0.602755
CEP76	0.602203
NEDD1	0.601734
CAPS2	0.60151
LTA	0.60148
NOX4	0.601103
HILPDA	0.601029
PI15	0.600536
ZCWPW2	0.599964
TNS2	0.59916
PUS3	0.598806
FAM91A1	0.598742
RRAS2	0.597514
IFNG	0.597282
ZNF681	0.597034
RGAG4	0.595888
SETD4	0.595734
AKIP1	0.595623
ERAS	0.595374
WBP5	0.595123
FIGNL1	0.59509
ZNF583	0.595083
ZBTB39	0.595028
ZFPL1	0.59487
ANKRD37	0.594806
KIAA0753	0.594616
DNAJC7	0.593158
DUS3L	0.593109
CUTC	0.593032
TTC21A	0.592926
RPS4X	0.592905
AOC2	0.592863
DUSP14	0.592741
PREB	0.592703
FBXW2	0.592683
C2orf76	0.591753
DXO	0.591342
DGAT1	0.590562
CEP120	0.590404
HMGCS1	0.590219
TOR2A	0.590181
HSPA14	0.590089
IPO8	0.589725
BHLHB9	0.589402
ZDHHC12	0.589284
PRKAB1	0.588836
FBXO3	0.588828
SLC39A7	0.58825
IARS	0.588157
HRASLS5	0.587267
ITGB8	0.586987
SNRPA1	0.58681
DCAF4L1	0.586455
PIAS2	0.585789
ACVR2B	0.585732
YIPF7	0.585495
LAPTM4A	0.585382
IFRD2	0.584898
HIATL1	0.584656
MED31	0.584416
MAGOH	0.584252
YTHDF1	0.583997
ZNF576	0.583612
ZNF776	0.582617
FAM43B	0.582542
ARMCX1	0.582344
OR14A16	0.582131
VPS33B	0.582111
MON1B	0.581829
C12orf29	0.581423
SLC41A3	0.581366
LY6G5C	0.5813
PRADC1	0.581215
U2AF1L4	0.581068
DPY19L3	0.580562
NSUN2	0.579923
LMBRD1	0.579241
ZNF132	0.57891
XAF1	0.57886
GNL3	0.578597
KIDINS220	0.578574
CHKA	0.578072
TSEN34	0.577967
PDCD5	0.57756
NOP56	0.577067
MLLT3	0.576519
CYP2R1	0.576271
GPANK1	0.576221
CLDN2	0.575357
EDEM3	0.575313
ELP3	0.574519
ARL13A	0.574403
SLC7A6OS	0.574353
ZNF763	0.573748
SRP9	0.573737
EPM2AIP1	0.573696
NASP	0.573534
ECT2	0.572817
ADAMTS16	0.572463
TENM2	0.572206
SPIN4	0.571671
C11orf96	0.571583
RIC8A	0.570656
ATF5	0.57056
C1orf52	0.570329
LYSMD2	0.569781
ADAMTS9	0.569264
SPATA6L	0.569245
LMF1	0.56882
NXPE1	0.567522
TMEM60	0.567301
TTC23L	0.567285
PHF13	0.566447
FBXO15	0.566429
ZC2HC1C	0.566226
TPT1	0.56604
EBP	0.565719
CLP1	0.565528
SPATA5L1	0.565081
VPS41	0.565027
TYW3	0.564974
C15orf39	0.564632
C14orf1	0.564442
SCRG1	0.563827
STX19	0.563722
FGFBP3	0.563675
PLAA	0.563508
ZBED3	0.563495
ILK	0.563433
JRK	0.56247
SNX7	0.562402
TIGD1	0.562173
IL18BP	0.562143
FSIP2	0.561819
KCNIP2	0.561565
ERGIC2	0.561531
WDR92	0.561192
PNRC2	0.560835
HTATSF1	0.560801
MTTP	0.56076
SMUG1	0.560311
NOC4L	0.560241
UFL1	0.560211
VPS54	0.559572
LRRTM1	0.559451
NUBP2	0.559343
DPH6	0.558532
PSMD14	0.558528
PPIH	0.558524
WDR1	0.558167
SLC1A4	0.557955
TSPYL5	0.557146
SRSF12	0.557015
CAAP1	0.555972
SNRPC	0.555441
RAD50	0.55539
MOSPD1	0.554661
DCTN6	0.55433
ADAM8	0.554314
COPS8	0.554063
ID3	0.554009
HACL1	0.553916
ASB8	0.553122
CENPBD1	0.553103
LEO1	0.552588
VCPIP1	0.552432
RLIM	0.551746
PLEKHG4	0.551341
YRDC	0.551187
HAX1	0.550906
PP2D1	0.550807
PDCD2	0.550614
MAK16	0.550437
TP53AIP1	0.550346
NAF1	0.549979
ARMT1	0.549926
IGIP	0.54954
CENPE	0.549029
HS3ST3B1	0.548711
UCK1	0.548611
DCTN3	0.54859
DNAJC25	0.548168
SCYL2	0.547946
PPIL3	0.547139
ARAP2	0.547055
NRBF2	0.546974
IFT57	0.546644
CSTF2T	0.546619
MTMR1	0.54659
PPP1R1A	0.546577
LOC100130705	0.546464
PSMD6	0.546108
ZNF607	0.545995
SMAD4	0.545907
ASPN	0.545866
POU3F4	0.545633
TMEM263	0.544957
TCTE3	0.544854
C1R	0.544224
MAP9	0.54403
CPNE8	0.543882
FYCO1	0.543781
TSSK4	0.543667
FSD1L	0.543482
ZMAT1	0.543176
STAM2	0.54305
LYPD1	0.542128
AZIN1	0.541912
MTMR10	0.541764
ASNSD1	0.540398
RNF25	0.539761
DAAM2	0.538569
BIRC2	0.538568
KNOP1	0.538269
IMP4	0.53826
NT5C3B	0.538011
GCLC	0.537822
DHRS7	0.537324
SMPDL3A	0.53644
MKRN1	0.536325
ASAH1	0.536271
CCS	0.536049
GNPNAT1	0.535498
TMEM97	0.535433
RAVER2	0.534275
AKR1C3	0.534043
FBXO48	0.534021
RNF5	0.532621
AP4B1	0.532208
SLC35B3	0.531757
EID2B	0.531291
ZBTB16	0.531231
PPP1R15B	0.530432
PROSER1	0.530417
HTRA1	0.529554
EIF2B5	0.529355
RIOK1	0.529256
MIF4GD	0.529226
TMEM17	0.529118
THAP2	0.529094
PA2G4	0.528824
MPP6	0.52822
CEP290	0.52809
VTI1B	0.528059
MMGT1	0.527973
PUF60	0.5278
C6orf120	0.526957
TRAPPC13	0.526332
MAGED2	0.526018
SLC24A1	0.525536
SGSH	0.525371
CCT2	0.525182
C5orf15	0.525042
POT1	0.525004
ATP6AP1L	0.52426
TMTC1	0.523675
AK6	0.523316
CYP3A5	0.523223
LINS	0.522836
DRD2	0.521996
CCDC121	0.521781
PSMG2	0.521633
HKR1	0.521309
PPRC1	0.521187
ZMAT2	0.520594
HLA-A	0.520305
ETV1	0.519833
ZBTB26	0.519535
RNF19A	0.519003
GSKIP	0.518736
ANGPTL3	0.518525
PNP	0.517892
WDR12	0.517512
MGP	0.516767
ZNF222	0.515927
C14orf37	0.515847
TP53INP1	0.515398
TTC1	0.514826
FOSB	0.514749
WDR41	0.51437
HEPACAM2	0.514251
PHF20L1	0.51384
DNAJB11	0.513828
PIGC	0.513515
ANP32B	0.5135
ICE2	0.513498
NEDD4L	0.513485
ZNF548	0.513461
CYP51A1	0.512866
GORASP2	0.512757
ANO5	0.512539
MRFAP1L1	0.512367
USP51	0.512225
SPG20	0.511969
CNOT8	0.511752
2019-03-09	0.511552
NMB	0.511373
USP16	0.510573
ALB	0.510302
CSRP1	0.510266
SMARCAD1	0.509823
ZNF792	0.50962
PPM1L	0.509361
IDI2	0.509115
SEL1L3	0.509078
GRK6	0.508668
SSFA2	0.508662
CPQ	0.508591
AMOTL1	0.508534
CMYA5	0.508463
IFIT3	0.508409
C2orf88	0.508259
ATG3	0.508031
ERICH2	0.507946
EPRS	0.507935
SLC6A1	0.507777
ZNF510	0.507229
RAB7B	0.507113
RNF113A	0.507101
YOD1	0.507001
DMXL2	0.506995
COG8	0.506992
PAPD7	0.50697
SMAP1	0.506484
EFNA5	0.506422
POLR2K	0.50618
RSPRY1	0.505815
ACKR1	0.505477
IL5RA	0.505399
TRIQK	0.505011
KLRC1	0.504823
ADRA1B	0.50464
C11orf57	0.504366
CERS5	0.504308
SH3YL1	0.504199
GNRHR	0.504083
HNRNPLL	0.503991
PLEKHB1	0.503929
METTL24	0.502836
LRRC6	0.502207
TMEM86A	0.502138
ZBED6CL	0.501475
EIF6	0.501464
OXSR1	0.500707
SUPT4H1	0.500667
ZNF175	0.500225
PFDN6	0.500141
PDE3B	0.499874
TCP1	0.499307
ASB7	0.499257
FIBIN	0.498519
KBTBD3	0.498464
MLST8	0.498342
NUP88	0.497798
PPP1CA	0.497757
DDX58	0.497744
XKR8	0.49747
ART4	0.49739
AGBL3	0.497333
EDNRA	0.497188
HSD17B7	0.496992
IRS1	0.496921
AP3S1	0.4964
CALM2	0.495943
ERRFI1	0.49583
TAPT1	0.495778
CCNK	0.49574
PPAPDC1B	0.495689
DFNB59	0.495546
COPS6	0.495191
RRP8	0.495125
DPAGT1	0.494809
SGOL1	0.494777
FOXO6	0.494471
ZNF546	0.494433
WDR35	0.493505
ZMYM6NB	0.49325
ZBED4	0.493199
EXT1	0.492862
MORN5	0.49281
FTCDNL1	0.492712
SNAPC1	0.492669
PSMB6	0.492321
ZNF891	0.491919
SAP18	0.49183
RNF138	0.491704
TRIP13	0.491477
PGA5	0.491027
TMEM256	0.491014
SSU72	0.491005
CDC42SE1	0.49089
FGFR2	0.490808
CD226	0.490762
FAM150B	0.490749
LTA4H	0.49068
ZNF740	0.490642
CHTOP	0.49021
[truncated: 5,012 more rows]

## Sheet: Endothelial
symbol	specificity
CYP1B1	249.847
LHCGR	78.3586
MPZL3	78.3202
ALX4	76.6992
ZNF319	73.3202
ABCA4	69.9468
SNAI1	69.8876
EMILIN1	64.582
IGFBP4	64.3496
DNASE2B	64.1124
ZNF408	54.8274
ISLR	54.794
ANXA3	52.4723
NODAL	51.0285
TAGLN2	47.7039
CLEC3B	46.0179
OR52N4	38.2959
ABCB1	37.0085
CEMIP	34.1343
CCDC80	32.6114
WNT4	30.2935
IL15	27.8655
IL1R1	27.4651
TUBG1	25.7663
ASPRV1	25.5271
PALMD	25.5009
DACT1	24.5108
NOSTRIN	23.3823
AKR1C2	22.6897
ZNF287	22.4466
BGN	22.1893
PCGF1	22.1256
PIM1	22.0221
AKR1C1	21.8264
S100A10	21.7309
COBLL1	20.4744
SLC6A20	19.9695
GRP	19.9252
EID3	19.7545
RBM20	19.6114
CCDC74B	19.4554
NET1	18.6439
CHPF	18.5862
ZNF654	18.5143
ZSCAN29	17.901
SRPX	17.6933
EDN3	17.5832
SMYD5	17.3804
ITGA11	17.3261
SULT1C2	16.8482
WNT5A	16.4967
PM20D2	15.8404
C1QTNF6	15.1698
BHMT2	14.9116
CLIC5	14.8767
RBMS3	14.6993
PBDC1	14.5361
ABCA6	14.2359
ADGRF5	13.9539
PERP	13.8495
IMPG2	13.614
RMDN2	13.4058
NOP16	13.2894
ANKRD29	13.0125
IL16	12.9422
ARHGAP29	12.7273
CCDC68	12.6789
GEMIN4	12.614
ZNF12	12.5119
TWF1	12.4639
PROS1	12.1755
HIST1H2BK	12.04
LIN37	11.7678
COL4A1	11.698
TM9SF1	11.6947
C1S	11.609
ZNF485	11.5178
BCL2L11	11.3968
TRAF5	11.3561
RBM12	11.2821
C1orf109	11.2049
RPL39L	11.2037
PPT2	10.5562
CSF1	10.5273
WISP1	10.3539
DCN	10.3466
CDKN2AIPNL	10.2778
MAB21L1	10.2282
JAG1	10.214
NKD1	10.1936
NRARP	10.1755
ELOVL7	10.0286
WNT16	9.97195
SRP68	9.88284
AKAP7	9.63602
ESYT3	9.57832
FAP	9.46382
MKKS	9.42908
PXDC1	9.31341
FOSL2	9.23714
SLC7A1	9.00965
ZNF615	8.91875
NID2	8.85292
MEDAG	8.7557
EEF1E1	8.74755
EXOSC7	8.73257
BLMH	8.6699
DRG2	8.54591
TNFRSF19	8.31943
OMD	8.26552
ABCA10	8.19899
PDZRN3	8.14564
PEX12	8.1335
COL6A2	8.12891
MRGBP	8.06367
KLF2	7.88063
DDR2	7.86254
CDH11	7.85012
EBLN2	7.83905
ISM1	7.78422
EOGT	7.78198
ADGRG6	7.70151
RPL30	7.70028
ECM2	7.67538
KDELC2	7.53483
THBS1	7.47589
BAG2	7.45619
FLRT2	7.44733
SMC2	7.15674
TADA2B	7.12949
CENPJ	7.08481
BMP4	7.08012
ING3	6.94242
ALDH1A2	6.849
RIN1	6.76755
ZBTB49	6.68984
ZNF433	6.63363
IER3IP1	6.58838
MYO1B	6.53723
TMEM194B	6.53491
ZSCAN12	6.50894
HLA-F	6.4654
SSR3	6.32419
YBX3	6.3119
BAP1	6.30591
SERTAD4	6.27454
MYOZ2	6.21514
CCNJ	6.17865
DDAH2	6.12
EPAS1	6.05491
SHISA6	6.00525
CDK2AP2	6.00301
MDFIC	5.98073
TSPAN2	5.97764
TBCEL	5.95218
PARVA	5.89903
FGF1	5.67968
OBFC1	5.5571
TIMP3	5.50873
ZC3H10	5.47614
KLF8	5.42407
HERPUD1	5.38286
CRIM1	5.35382
RARRES2	5.34258
GSS	5.33499
ZNF805	5.33185
UBR7	5.28593
BECN1	5.28164
LCA5L	5.26211
CHMP5	5.17891
DCTD	5.08639
WDR78	5.08275
PARP3	5.0742
ZMYND12	5.06885
IGFBP6	5.06806
C5orf22	4.9892
PTP4A3	4.94403
EFNA4	4.92839
ZNF135	4.92495
UNC13B	4.92181
BICC1	4.91376
CPNE3	4.90532
GADD45B	4.8959
TTC12	4.86116
RNF139	4.8268
ATG9B	4.78034
TMEM55B	4.77474
GID8	4.77293
C11orf1	4.73863
LMCD1	4.68258
LOXL4	4.66653
SLC7A11	4.64471
TMEM87B	4.61884
ODF2L	4.59654
SLC16A4	4.59071
PDIK1L	4.5787
PYROXD2	4.57085
CBLL1	4.55624
CCDC138	4.54375
NHSL2	4.53263
PLCB4	4.51719
TANK	4.51011
ZNF649	4.49319
TIGD7	4.48557
KLHL41	4.4223
C14orf119	4.3924
FBXO8	4.37299
MYOM2	4.33825
SLC39A1	4.33545
DBF4	4.29268
DACH1	4.28234
ILF2	4.26596
KLF6	4.23578
TTC8	4.2042
KCTD9	4.1876
KPNA5	4.17709
DHX35	4.16142
HYAL2	4.12979
TRABD2A	4.12626
IFT74	4.10022
PIK3IP1	4.07741
DLL1	4.02571
GPER1	4.01122
NCSTN	3.99305
PIK3C3	3.93346
JTB	3.91787
LAMA4	3.90611
SFT2D2	3.89736
XRCC3	3.88722
SPRY3	3.88206
TMEM14A	3.86505
RAB15	3.85708
SLC35G2	3.85382
PTPN21	3.84514
EFHC1	3.83319
LAMA2	3.82211
FAM186B	3.81477
SPARC	3.76934
NES	3.76352
GBP4	3.7389
SLC9A7	3.73329
TRAPPC11	3.72545
COL6A1	3.72421
SGTB	3.71942
CRTAP	3.71092
SSR2	3.68776
GMPPA	3.65294
WDR74	3.6501
SENP1	3.64969
SSRP1	3.64184
KIAA1377	3.61715
ZW10	3.60915
LRRTM2	3.59212
SOX9	3.5876
CDKN1B	3.5785
NAPRT	3.55838
PSMB3	3.55445
PRICKLE2	3.53803
FAM160B1	3.52826
PGM1	3.51754
TMPRSS5	3.51633
EMC1	3.50824
KIAA0895	3.50202
CCNC	3.49329
ZNF354B	3.49172
SYNM	3.45348
ZNF274	3.42875
CTNNB1	3.40541
MLEC	3.40365
ABLIM3	3.38444
REP15	3.35201
COMMD9	3.34372
GTF3A	3.32774
SCN5A	3.29558
TNS1	3.28287
ST3GAL5	3.27352
RCBTB2	3.26869
SPRY4	3.24163
PRPF4	3.23407
GART	3.23294
PHKB	3.22158
PIGN	3.18441
PIK3R4	3.17755
FSTL1	3.16579
RTFDC1	3.16135
COL5A1	3.14657
YPEL5	3.14156
KLHL9	3.11994
CUEDC2	3.11932
TAF10	3.10281
LPAR4	3.09863
VEGFB	3.07907
TMEM39A	3.06482
TGFB2	3.05899
MARVELD1	3.05334
GNG12	3.04358
PRSS48	2.9834
TAS2R10	2.97247
CLDN20	2.97168
SIDT1	2.96892
EBF3	2.96367
EED	2.93248
CTDSP1	2.92643
TSPAN33	2.92334
TEK	2.92049
FIG4	2.90181
HEG1	2.89922
VSIG2	2.88808
ATP6V1G1	2.88233
ABHD14A	2.86614
WLS	2.85656
KPNA2	2.80821
C3orf17	2.80801
MZT1	2.79815
CEP112	2.78619
TMF1	2.7757
RAMP2	2.77013
ENTPD4	2.75848
FAM89A	2.75767
ALG10B	2.75535
IFI44	2.74496
POP1	2.7318
ERCC8	2.72514
PARP12	2.72508
UNC119	2.7189
TRAK2	2.71524
LSM8	2.71334
FOXP1	2.70578
PSMC3	2.68685
FAM173B	2.67929
VWA2	2.67595
COL18A1	2.6575
C16orf52	2.65623
RNF103	2.64868
DOPEY1	2.63278
SLC22A3	2.62589
ZHX2	2.61331
CWC22	2.60292
ZNF10	2.60116
ZNF32	2.597
VWA9	2.56772
TOR1AIP1	2.5669
HEY1	2.56478
LAMB1	2.56383
ADARB1	2.55617
UBLCP1	2.54378
SLC26A4	2.51642
DEK	2.51633
HIVEP1	2.50466
NAA16	2.49399
AIMP1	2.49309
RAB30	2.49186
CHM	2.48577
PSME2	2.47597
CYB5R1	2.46896
ZEB1	2.46161
TFG	2.46081
EIF3I	2.44469
SYF2	2.42557
CDC37L1	2.41963
TUBGCP3	2.41607
SNED1	2.40514
NR3C1	2.39235
SMAD7	2.36667
ITGA6	2.35824
PPFIBP1	2.35063
TNPO1	2.34771
CLOCK	2.34136
SLC50A1	2.32721
WASL	2.32271
GPR108	2.28085
CALU	2.28033
CCDC30	2.27795
ZBTB7C	2.27788
IRAK1BP1	2.27778
GYPC	2.2643
PAWR	2.24503
ELOVL1	2.24224
DDX39A	2.23699
HNRNPA1L2	2.22363
ARL13B	2.21056
GRB14	2.19702
C21orf59	2.19649
TRIM23	2.19054
COL7A1	2.17974
ARNT2	2.17926
FUCA2	2.16153
KIF26B	2.1485
ID1	2.14683
BTNL9	2.13236
ARL14EP	2.12815
ZMYM6	2.12478
EDRF1	2.12181
SRPX2	2.11865
ADRM1	2.11828
SMC5	2.11802
HINFP	2.11779
ADAM9	2.11315
C1D	2.11306
PEX16	2.08904
RILP	2.08037
CSNK2B	2.07918
PRDM1	2.0777
FRMD6	2.07431
RHBDF1	2.07272
PCF11	2.07162
ATHL1	2.06878
ZNF226	2.06329
PRPF3	2.06216
NAMPT	2.04757
LHFP	2.03308
RNF6	2.02717
ANXA1	2.02511
PRKRA	2.02045
ASS1	2.01958
CXCL12	2.01947
PPAPDC1B	2.01739
TRMT112	2.01573
FEM1B	2.01079
DDX58	2.00906
KCNK2	1.99233
KIAA1328	1.99057
RPL3	1.98757
STARD13	1.98244
TSNAX	1.97544
C2orf88	1.9675
IFI6	1.96649
SPDL1	1.95416
RRAGB	1.9457
PTGS2	1.935
METTL21A	1.92524
MAGI3	1.92451
FBXL2	1.91955
ZDHHC17	1.91842
EPHA3	1.90244
DSEL	1.89048
FAM189A1	1.88163
NPHP3	1.87859
MMAA	1.87837
CMTM8	1.87769
SUMO4	1.87663
RAVER2	1.8717
BBS9	1.86971
DHX15	1.8517
PRKD3	1.84852
ZNF280C	1.84471
RPS3	1.83565
ZNF607	1.83152
ZSCAN31	1.81695
DROSHA	1.80946
TMEM38B	1.80777
ANKRD34A	1.80571
ID3	1.80503
SOCS2	1.80398
PEX13	1.79744
RAP2B	1.79547
WDR1	1.79158
CFAP69	1.79012
FOPNL	1.78418
CNOT7	1.77319
KANSL1L	1.76946
MAPK14	1.76653
RRP8	1.75744
ADAMTS9	1.75666
TMBIM6	1.75454
SNX5	1.74705
XPO7	1.74004
RARB	1.736
MIPOL1	1.73305
NR1D2	1.72796
PABPC1L	1.72308
KCNT2	1.72241
HPRT1	1.72209
NUDCD1	1.71107
RND3	1.69832
ING4	1.69348
UBE2J1	1.69297
C12orf73	1.69249
CACNA1E	1.69042
STXBP6	1.68364
RUNX1T1	1.67378
ZCWPW2	1.66677
CAPS2	1.66248
MAGED1	1.66159
SLC5A4	1.6475
CD58	1.64371
NUP37	1.63592
SMARCE1	1.63523
C3orf58	1.63368
ENOSF1	1.63193
RHOBTB1	1.62546
PPP1R32	1.62526
CASP2	1.62382
CPD	1.61591
TOE1	1.61009
ANXA5	1.60594
C6orf48	1.60114
INVS	1.60089
SOCS5	1.59631
DNAJB14	1.58877
FRAS1	1.58612
NADSYN1	1.5832
SLC6A1	1.5813
ATP1A2	1.57996
FAM206A	1.57556
VTA1	1.57133
PURB	1.55977
EPDR1	1.55923
MAGED2	1.55896
MAP1LC3B	1.54355
WDR35	1.53793
HSPA5	1.53234
RABAC1	1.53063
AP1S2	1.52558
MKS1	1.52485
HLTF	1.5198
GHR	1.51807
ZNF25	1.51722
DDOST	1.50907
CADPS2	1.5085
PINX1	1.50616
SLC1A1	1.50603
SELK	1.50436
KIAA1958	1.50411
BRPF3	1.50293
EFS	1.49816
PTN	1.49787
NME7	1.49652
PRIMPOL	1.49542
POLR3G	1.48905
FBXO38	1.48898
TMEM189	1.48755
HBP1	1.48197
DRAM2	1.48024
ARL6	1.47006
PSAT1	1.46952
APIP	1.46929
NAE1	1.46621
XBP1	1.45878
GALC	1.45448
EXOSC8	1.45446
PDS5B	1.44599
PIP4K2C	1.44325
CEP83	1.44317
TRIM27	1.44254
VPS37A	1.44189
CDC5L	1.44078
PPIP5K2	1.43824
AGGF1	1.4361
SERP2	1.4356
RAB9B	1.43539
PIK3CA	1.43459
PBX1	1.43376
THYN1	1.43231
NUS1	1.42867
PPCS	1.41585
RAB34	1.41483
TNKS2	1.41225
SDK1	1.41148
UNC50	1.41034
CREB1	1.4018
ZC3H12B	1.39665
PTEN	1.39627
DCTN2	1.39118
TFIP11	1.38824
TSHZ2	1.38331
MYO7A	1.38081
SERPINB1	1.37562
EGFR	1.36652
TMEM132C	1.36467
LIG3	1.36314
ZNF521	1.36286
DYRK1A	1.36283
COG3	1.36113
APLF	1.36039
ANKMY2	1.36023
DSE	1.35741
XAF1	1.35252
PNO1	1.35154
RORA	1.34704
PID1	1.34439
PITPNB	1.34383
MPP6	1.33972
NOL12	1.3395
CFB	1.33711
TMEM222	1.33678
BUB3	1.3332
EML5	1.3308
PCBD1	1.33044
SLC39A10	1.32994
ANKHD1	1.32813
BHLHE40	1.32787
ARHGAP18	1.32598
SLC5A6	1.31833
GMPS	1.31683
DGAT1	1.31066
TEAD1	1.30749
SLC35D1	1.3004
SESTD1	1.29978
C3orf35	1.29881
MCL1	1.29525
TMEM5	1.29435
RECQL	1.2925
TRIM62	1.28634
PLEKHH3	1.28476
BTN3A3	1.28363
PDE3A	1.27475
KANSL3	1.27112
METTL23	1.26709
EIF1B	1.26671
CCDC93	1.26152
COPS2	1.25776
TMEM182	1.25442
APOD	1.24999
ELOVL5	1.24824
MED17	1.23087
TLE4	1.22893
SH3YL1	1.22499
NGDN	1.22291
FRY	1.21924
FIP1L1	1.21897
ENOX2	1.21476
RANBP17	1.2117
SLC46A3	1.20885
ZNF33B	1.20877
XRCC5	1.20841
AMOTL1	1.20164
UBA3	1.1992
ZNF561	1.1977
SF3B4	1.19727
HELQ	1.19386
KIZ	1.19099
KIAA0753	1.18966
ASUN	1.18657
EIF5A2	1.18621
DPY19L1	1.18552
PDE10A	1.1844
SRA1	1.18404
PACRGL	1.17957
SRP54	1.1784
NPM1	1.17774
C16orf89	1.17568
ALX3	1.17422
AZI2	1.16788
ZNF689	1.16551
ANXA7	1.16204
NMD3	1.15902
SNAPC1	1.15862
CAPN7	1.1585
SPEF2	1.15616
SETDB2	1.15122
SNRK	1.14534
ABI3BP	1.13825
FBXL5	1.13487
SYNCRIP	1.13485
MCTP1	1.13124
CBLB	1.13087
GOLGB1	1.13079
TMSB10	1.12618
EPHA5	1.12134
PAMR1	1.11989
UBXN4	1.1196
CALCRL	1.11913
HLA-A	1.11776
BTG2	1.10983
PRKD1	1.10639
SCARB2	1.10543
SLC30A1	1.1028
KRAS	1.08939
VSTM4	1.08672
ZNF438	1.08568
ENAH	1.08299
FANCL	1.08176
SALL1	1.08004
POC5	1.07972
SEPSECS	1.0749
PHKA1	1.07241
KCNIP1	1.06913
MEGF10	1.06174
CHSY3	1.06148
TRPC1	1.05714
PPIL4	1.05573
THOC1	1.05199
GPATCH2	1.05152
ARID4A	1.04935
NR3C2	1.04888
DIRC2	1.04432
SESN1	1.04182
ZDBF2	1.04135
CYP4V2	1.03866
TOX	1.03698
MAP3K4	1.03669
CLEC2D	1.03431
ARHGEF40	1.03136
ZNF37A	1.03105
MLLT11	1.0287
C18orf21	1.02563
PDZD2	1.02518
SH3BGRL3	1.02397
PHF6	1.02322
DKC1	1.01597
MTF2	1.01514
MTMR2	1.00439
MAP3K7	1.00141
SH3RF1	0.997242
CDC40	0.996549
CENPC	0.994839
FBXW8	0.989388
BBS4	0.98726
MIOS	0.982628
EXTL2	0.982163
SNAP23	0.981923
TSC1	0.980299
SNRPB2	0.978048
PTPRK	0.971908
LCORL	0.971702
DDRGK1	0.971035
TMEM50B	0.969337
2019-09-11	0.968386
ARMCX4	0.96805
ZNF546	0.96603
SPRTN	0.965271
TACC1	0.964629
MKL2	0.963675
PLXNC1	0.963332
PAM	0.962999
EXOC1	0.962327
EML3	0.953651
NCBP1	0.951916
NAA35	0.95031
RNF20	0.949733
PLRG1	0.942704
FAM178A	0.942634
STIM2	0.942358
ESAM	0.938114
PRKG1	0.936718
WWC2	0.934024
NSMAF	0.932547
SLC38A2	0.93108
MOB3B	0.930096
MEGF9	0.929583
MAT2B	0.92834
GAB1	0.927016
BCLAF1	0.920405
POT1	0.918922
EMP1	0.917837
ANKRD28	0.917362
DHX9	0.914947
IGBP1	0.914828
CLIP4	0.913268
TM6SF1	0.909695
ROR1	0.907203
FBXW7	0.901094
BCL9	0.89789
CRIPT	0.895079
ZFYVE21	0.894195
RAB4A	0.893417
CRNKL1	0.891594
EPC2	0.889566
CACNA2D3	0.889499
PPM1H	0.887322
CYB561D2	0.88666
ZNF655	0.885711
ASB8	0.878728
ALDOA	0.877408
RPS23	0.87354
UBE2N	0.871583
PIAS2	0.870409
VPS33B	0.866375
GALNT7	0.862387
SLC26A6	0.857532
PDGFRB	0.856719
SEC23B	0.854945
PLCH1	0.853823
PRDM5	0.853477
CREG1	0.851754
HELB	0.850691
FOCAD	0.847705
SOWAHA	0.844725
UBE2A	0.844145
PARP14	0.841957
FAM32A	0.839574
SMCHD1	0.838894
ERGIC2	0.837629
EFTUD1	0.83761
RASGRF2	0.836331
DKK3	0.82966
FGFR1OP2	0.828921
AKR1B1	0.826561
ITGAV	0.819932
MXD1	0.819316
CPNE8	0.818355
LRP6	0.816632
GALNT18	0.815945
CUL3	0.814364
EGLN1	0.814301
RIC8B	0.814238
SLC20A1	0.813542
DDIT3	0.813466
DZIP1	0.811663
TSG101	0.811195
OST4	0.81005
MYO6	0.809591
METTL25	0.804019
ADD3	0.802015
KLHDC2	0.80188
MPDZ	0.800204
ARL8B	0.799759
KPNA4	0.789637
KDSR	0.789066
CYB5R4	0.78905
ENDOD1	0.785731
RNF138	0.783006
REEP5	0.782703
TRAPPC4	0.782657
CYP7B1	0.781309
CAPZA2	0.780424
KCTD3	0.779507
HNRNPH3	0.779491
DMTF1	0.777441
SAMD5	0.777217
PTPN14	0.773548
RAB2B	0.77335
TRERF1	0.773013
SORBS2	0.772321
PHF11	0.771532
TTC1	0.770391
SEC16B	0.76828
B4GALT7	0.767837
TMX4	0.767214
TXNRD3	0.766488
INHBA	0.762788
COL27A1	0.761098
C11orf30	0.758405
DIXDC1	0.756381
ZNF7	0.755737
USP40	0.752998
ZBTB6	0.751748
ZNF266	0.748728
PCIF1	0.743957
KCTD8	0.741149
DENR	0.738872
PDE7A	0.737422
C21orf91	0.735869
HACL1	0.735747
ADAM33	0.733968
TBC1D32	0.733718
NR2C1	0.729388
ESD	0.728372
PFN4	0.726047
ZBTB20	0.724756
AMOT	0.723072
FN1	0.721505
CSNK1G3	0.720578
UST	0.720338
SEC24D	0.719787
INPP4B	0.719236
CAST	0.718382
FAN1	0.716476
KLF12	0.716167
EVI5	0.714653
NFE2L2	0.714305
TTC32	0.714136
WWOX	0.711681
RAPGEF2	0.708734
LRP8	0.705939
GPALPP1	0.704746
AGBL3	0.704462
UPF3B	0.703624
CALD1	0.697813
INTS10	0.697197
PKD2	0.69545
NUP133	0.695428
VAX2	0.694377
RCAN2	0.693529
LMO2	0.692325
DYNLT3	0.691216
CDC42	0.689542
KLHL20	0.684874
ATRNL1	0.68454
GYG1	0.679766
HOMER1	0.678104
ATF2	0.677849
CTDSPL	0.67636
CMTM6	0.673319
MED23	0.672015
MTMR9	0.670945
TROVE2	0.668668
TMEM123	0.665695
ARL6IP6	0.663987
PCBP1	0.662733
ARPC5	0.662273
CD63	0.661891
CCDC66	0.659994
PROSER1	0.659764
TOP2B	0.659048
CUTC	0.656652
NPAS2	0.656151
EIF3D	0.655192
FRZB	0.652303
GBP2	0.652176
VPS36	0.651485
COL12A1	0.649185
ZDHHC2	0.648154
TXNIP	0.64591
ADH5	0.644122
CCNI	0.6437
NR2F2	0.640255
TMEM68	0.640042
MAN1A2	0.638719
RCHY1	0.638014
LNPEP	0.637966
CD2AP	0.637612
TRIM22	0.634762
CCDC50	0.63432
RGS5	0.632102
ROBO1	0.631783
M6PR	0.631578
FAT1	0.63062
C1orf54	0.630086
MITD1	0.626931
CCDC18	0.625564
ST3GAL6	0.624431
SFRP4	0.620736
HLF	0.620066
ACKR3	0.618651
GSTM3	0.616013
TRPS1	0.614868
MN1	0.612801
NCL	0.611331
RBM3	0.610978
SMAD1	0.609556
MTSS1	0.605778
SEMA3B	0.603012
OSTC	0.601701
CFLAR	0.6013
FARP1	0.598964
GBE1	0.596042
SPAG7	0.593717
RHOJ	0.59125
AAAS	0.58996
PPP1R12A	0.588992
PVRL3	0.586386
TSC22D2	0.5863
DPM1	0.586236
DAB2	0.586184
SLC39A8	0.585385
APCDD1	0.584453
NGFRAP1	0.582877
ZNF558	0.582765
BRMS1	0.580446
AIG1	0.579875
SELENBP1	0.57981
COPB1	0.579546
UBQLN2	0.578997
ADPRHL2	0.576078
GPBP1	0.574995
PPP3CC	0.572989
ZKSCAN8	0.57225
UBE4A	0.571999
LDB2	0.571466
UBE3D	0.563726
SMAD5	0.562026
PLAGL1	0.561979
PTBP3	0.560685
CAPRIN2	0.560552
ZFP28	0.559483
EIF4A2	0.55921
ZBED5	0.558747
SAAL1	0.558529
PRTFDC1	0.557251
BDH2	0.556652
ZCCHC6	0.555806
GPX3	0.5548
SYPL1	0.550424
VPS41	0.550194
TMEM59	0.548235
ETNK1	0.547787
PKP4	0.547174
PAPD4	0.546537
NT5E	0.546379
NCALD	0.5455
RAMP1	0.543797
GABPA	0.54337
PGAP1	0.541719
EPB41L3	0.540929
PRPF40A	0.540907
GCLM	0.539156
PDCD6IP	0.535372
UNC5B	0.535246
SPATS2L	0.534454
WWP1	0.533998
UBE2D1	0.531718
GULP1	0.528953
ADGRA3	0.528199
OAF	0.52674
ETAA1	0.525447
NAPB	0.523828
PPP1CC	0.522639
MCTP2	0.520473
CYP46A1	0.519839
LRRFIP2	0.518824
PHLDB1	0.518644
SYNGR2	0.518062
PTPRB	0.517684
EPS15	0.516341
ANKAR	0.516224
SAPCD2	0.516017
TEX9	0.515863
CRADD	0.512604
ARSK	0.511076
FUBP1	0.510785
RNF13	0.510413
CEPT1	0.510123
SGCE	0.509669
ZFPM2	0.508882
USP16	0.508708
MAST4	0.50823
CSTF3	0.507159
STK4	0.506893
LYSMD3	0.506866
MLF2	0.503052
FNBP1L	0.501918
ZNF507	0.500925
LAYN	0.499938
LPIN2	0.499661
PTPRM	0.499656
HS2ST1	0.499457
ZZZ3	0.499365
RNASEH2B	0.499204
UTRN	0.498484
LRRC1	0.497488
DLC1	0.496384
KIAA1755	0.492831
FHL1	0.489087
SERPINI1	0.488479
TMED10	0.485313
TTC21A	0.48487
NTRK3	0.484511
FAM120A	0.484287
PCGF5	0.483965
MICU3	0.48368
DCAF16	0.482721
MAP9	0.482467
TSPAN5	0.48229
ZFAND6	0.479757
IFRD1	0.477423
INSL6	0.475036
SLC29A3	0.47264
KLHL8	0.472541
PAK1	0.469335
OSTM1	0.468725
OXSR1	0.468147
ENO1	0.46546
WDR17	0.464463
TMTC1	0.464145
NOTCH2	0.461663
KLF9	0.460711
ANKRD32	0.460523
SMU1	0.46033
RNF144A	0.458772
GTPBP8	0.457739
BCAR3	0.455567
ZNF395	0.455347
ARHGAP12	0.454839
DNAJB9	0.454618
NREP	0.450729
PIAS3	0.448822
SLC12A2	0.448248
ABLIM1	0.447489
SREK1	0.447258
SEL1L	0.445367
BBX	0.445198
ETS1	0.442537
ANKZF1	0.441642
RNF32	0.439619
LOXL3	0.439571
PPA1	0.438708
GNRH1	0.437661
LZTFL1	0.434765
YWHAH	0.433698
ZNF18	0.431579
SERPINB6	0.429841
ASB7	0.428855
PTCH1	0.427128
TRPM3	0.42542
C1orf27	0.424967
ARNTL	0.424829
PAN2	0.424078
LPIN1	0.423973
PLSCR4	0.423898
AMN1	0.423437
TMEM242	0.420652
DPH6	0.419822
PSMB1	0.419703
SDCBP	0.418189
ACP1	0.417441
MLLT3	0.415806
GNB2L1	0.415248
SPARCL1	0.415248
RAB28	0.414856
ZSCAN9	0.414019
CAAP1	0.412705
C17orf67	0.410964
GIMAP4	0.410929
GNAI3	0.409443
WARS	0.408547
UMAD1	0.404692
BTAF1	0.404248
FEZ2	0.401871
2019-03-07	0.401794
WDR41	0.401581
BBIP1	0.400382
ARHGEF10	0.400131
ZNF385B	0.399996
RANBP2	0.396449
SETD7	0.395749
RALGPS2	0.393318
NEO1	0.392097
KDM7A	0.39173
CPNE2	0.390915
RPS13	0.390826
EPT1	0.389234
PLAT	0.387205
CPQ	0.384832
MARCKSL1	0.384599
UBL3	0.384434
MTAP	0.383789
SEPP1	0.383447
RGN	0.382563
DNAJC9	0.381343
DNAJC10	0.381193
TMEM184C	0.380819
ZMAT1	0.380611
PIKFYVE	0.379213
LRRC58	0.378617
GNB4	0.378394
MAMLD1	0.376645
MYRIP	0.376245
EXT2	0.376061
MLIP	0.375852
DCBLD2	0.375666
IRF2BP2	0.37541
MRVI1	0.375099
SEC31A	0.374362
CC2D2A	0.373428
UFL1	0.372756
IDNK	0.372149
ZNF518A	0.371759
FAM188A	0.371468
CHN2	0.371002
ABHD16A	0.370075
MINA	0.36943
NIN	0.369393
CNOT6L	0.368984
NR1H2	0.368852
HMGN1	0.368563
ZNF800	0.366555
NTN5	0.366055
MTUS1	0.364721
UFD1L	0.364624
SCAMP1	0.363896
TACR1	0.36357
TDRD7	0.362415
FAM189A2	0.362022
EFCAB13	0.361367
SEMA5A	0.359746
USO1	0.359704
RIC1	0.359542
MED14	0.358626
SCN2A	0.35836
STYX	0.357772
ACSL3	0.357729
TPK1	0.356742
XRN2	0.356336
ZNF462	0.355998
CRBN	0.355734
STK39	0.353826
ITPRIPL2	0.352561
NCKAP1	0.351777
CFAP97	0.351104
MORF4L2	0.350026
VPS29	0.349208
TRIM25	0.348347
FBLN5	0.347661
TMEM168	0.347278
SPTLC1	0.34675
LIN7A	0.343643
PSMF1	0.342875
NEK7	0.342729
CNOT2	0.342593
KIAA1217	0.341969
SAXO2	0.340638
BET1	0.340551
CAND1	0.340096
ADAM10	0.339854
HNRNPD	0.338642
MAP3K8	0.338203
C9orf84	0.338149
RAB11FIP2	0.336521
FAM49A	0.336414
EIF2A	0.335822
TBC1D15	0.333247
MAPK8	0.332341
ZNF91	0.330911
KHDRBS2	0.33065
TCEAL1	0.329566
GORAB	0.32895
UBA6	0.328947
ATR	0.328481
ST8SIA1	0.32809
CTSL	0.32746
SERINC1	0.326561
PCNXL4	0.326057
CDC23	0.325174
NAALADL2	0.324807
TUBB	0.324565
VEGFA	0.324464
ZMPSTE24	0.324265
RFX7	0.324256
IFNAR1	0.323235
HSD17B12	0.323155
NCOA2	0.322
MOB3C	0.319522
ILDR2	0.316963
PPP1R3E	0.316883
FTSJ3	0.31665
CDK4	0.316315
KRTCAP2	0.316172
RERG	0.315881
C18orf8	0.314264
PBX3	0.314263
ARF1	0.313148
N4BP2L1	0.313069
UBE2E3	0.31279
PMP22	0.312659
C2orf74	0.312433
SORBS3	0.312261
ITM2A	0.311649
CEP70	0.311391
ADAM23	0.309359
CDADC1	0.308689
SF3B1	0.307869
REV1	0.305686
ERGIC3	0.305591
RGCC	0.304898
ELP2	0.303979
ST6GALNAC3	0.303855
POLD2	0.302803
KIF13A	0.301801
B2M	0.301042
SESN3	0.300734
CD46	0.30051
AGPS	0.300266
SNRPG	0.299893
LMBRD1	0.299751
RYBP	0.299522
CAMKMT	0.297743
PPIL3	0.297735
ZNF608	0.297048
GLCE	0.296581
PTGDS	0.296495
GABARAP	0.296348
TMBIM1	0.296315
DOK5	0.296188
ZNF83	0.294772
ATP6V1H	0.293972
FIGN	0.293648
DUSP22	0.292465
EXT1	0.291783
OR1L8	0.290341
CEP192	0.290339
IP6K2	0.288889
YAE1D1	0.288475
SLA	0.288209
SLX4IP	0.287502
PCNP	0.284903
COG6	0.283905
DCP2	0.281863
TRMT5	0.281526
HOPX	0.280119
FOXP2	0.279324
SETX	0.279115
PDE3B	0.279002
APOBEC2	0.278763
STX7	0.27863
SCAF11	0.278604
PJA2	0.278358
RSBN1	0.278155
SLC4A8	0.278054
ASAP2	0.277986
TCF12	0.277907
TPD52L1	0.277864
DNAJC1	0.277619
OPN3	0.277471
ARID5B	0.275695
SMAP1	0.272753
ZNF680	0.269726
RB1CC1	0.269615
KAT2B	0.268615
CBX3	0.268279
SYNPO2	0.267782
ZBTB5	0.267356
MAN1A1	0.266847
WASF1	0.266637
KNSTRN	0.264976
TPD52	0.262931
PAPOLA	0.262895
HUS1	0.262714
SULF2	0.261781
SLC38A11	0.261193
IRS1	0.261014
CHKA	0.260926
DOCK9	0.260335
SGMS1	0.260055
TSEN54	0.259909
TMEM232	0.258315
NONO	0.256851
CST3	0.255277
RYK	0.254385
TTC21B	0.253102
FARSB	0.252463
FRMD3	0.252384
RPL4	0.252241
ACTB	0.251875
TSTD2	0.251351
RAPGEF5	0.25103
PIP5K1B	0.250085
C9orf40	0.250014
C6orf1	0.249554
METTL9	0.249516
ZNF451	0.249305
ZNF124	0.248421
DICER1	0.248141
HSP90B1	0.247687
FBXL7	0.245666
ZNF740	0.245648
ANKRD50	0.244297
RASSF8	0.243596
YWHAB	0.243288
RAB1A	0.242418
TMEM220	0.241034
TAX1BP1	0.240705
SLC47A1	0.240697
SEMA6A	0.240091
GNPAT	0.239847
RPS27A	0.239696
ZNHIT6	0.239587
GIN1	0.237906
ZMYND10	0.236656
FABP3	0.236559
PLEKHG3	0.23643
ESCO1	0.23579
FRYL	0.235359
PAQR8	0.234371
APPL1	0.234304
AUP1	0.234268
LINC00998	0.233058
USP15	0.232289
PSMB4	0.231221
ATP6V0B	0.230965
ZNF678	0.230592
LINC00961	0.229621
NKRF	0.228872
FAM208B	0.228817
NFATC4	0.228538
CAPN2	0.226908
DUSP11	0.225005
SHOC2	0.224858
NXF1	0.224161
RAD54B	0.223308
TRIP11	0.22327
APBB3	0.222834
ZNF138	0.221354
MFSD8	0.22097
TBC1D23	0.22075
DHRS7	0.220219
TMEM260	0.219891
HECTD1	0.219831
HERPUD2	0.218574
ACER3	0.21835
XRRA1	0.218293
NFIA	0.218244
RPS6KC1	0.216595
NFIB	0.216141
UBA7	0.214876
BMP2K	0.214328
OSBPL9	0.21395
CHMP2A	0.211712
THBS4	0.210694
TTC13	0.208995
C14orf37	0.208753
KIDINS220	0.208117
CCSER1	0.20783
PRKAA1	0.207781
TUSC3	0.20771
GAB2	0.20753
ASCC3	0.206932
ERP44	0.206079
PAG1	0.204798
AFTPH	0.204762
MXI1	0.204443
STXBP3	0.203976
PSMB10	0.202489
ARL15	0.202434
COL3A1	0.202067
SUSD4	0.202065
ARHGAP31	0.201884
PCTP	0.201447
LINC01125	0.201233
FZD6	0.200565
IRF9	0.199568
TM2D3	0.19943
POLR2B	0.199284
ZNF704	0.199058
FAM179B	0.198762
LPAR1	0.198242
WDR26	0.197872
INTU	0.197269
MAPRE2	0.195351
ARPC3	0.194836
ABI1	0.194668
CACNB2	0.194487
RALGAPA2	0.193946
HSPA8	0.192922
EIF5	0.192222
PMS1	0.191811
HSP90AB1	0.191089
CLSTN2	0.190314
ZSCAN30	0.189748
BACH1	0.188966
YTHDF1	0.188297
KIAA1468	0.187426
RAC2	0.187097
ITSN2	0.18683
PSMD13	0.186215
MGLL	0.186125
CERS2	0.186029
RPAIN	0.185975
UXT	0.185101
TMEM33	0.184928
TBC1D4	0.184905
LPP	0.184654
TMX3	0.184481
FKTN	0.182668
CEP152	0.18141
GATSL3	0.18092
CD164	0.180477
TENM4	0.180463
VSIG10L	0.180442
TRIM13	0.180423
SPATA7	0.18005
EIF3E	0.180007
PLEKHS1	0.179279
ACTG1	0.179274
FAM149A	0.178652
GRIA4	0.178427
ZNF280D	0.176509
PRKCA	0.175381
ZDHHC9	0.175103
RANBP6	0.174981
RSG1	0.173768
SNX19	0.173547
MAML2	0.173405
KIF16B	0.173118
SAT1	0.172991
ETV5	0.172887
RUNDC3B	0.172797
CDK8	0.172003
VIM	0.171368
SAMD9L	0.171308
LAT	0.171036
AP3B1	0.170269
ANK1	0.168488
AKIP1	0.168387
EEPD1	0.168105
MTM1	0.168056
DR1	0.166165
GRM1	0.166141
RAB18	0.165902
METTL3	0.16573
NRBP2	0.16564
ZNF214	0.165164
UBE2V2	0.164449
ADGRL2	0.163455
WDR77	0.163285
IFI16	0.162637
RPS6KA2	0.162485
ASPH	0.162288
QKI	0.161309
A2M	0.161232
POC1B	0.160685
AK5	0.159902
MBNL2	0.159881
DLG1	0.159492
CCDC144NL	0.159009
USP8	0.158202
CHN1	0.158046
DNTTIP1	0.157951
SLC40A1	0.157885
ZNF75D	0.156263
TAB2	0.156047
OTULIN	0.155344
DDX26B	0.155076
KAT6A	0.15485
HK3	0.153924
NLK	0.153723
DDX56	0.153242
FBXO7	0.152204
KRBOX4	0.152116
ZNF33A	0.15183
CPED1	0.150548
PNRC1	0.150325
LTN1	0.149831
ATP13A3	0.149809
DCLRE1A	0.149749
HNMT	0.14969
LRCH1	0.149102
NOS1AP	0.149046
CNIH1	0.148786
CCT5	0.148772
NGF	0.148268
SRSF7	0.148181
SLK	0.148015
RAP1A	0.147921
PSMA1	0.147475
JAM2	0.147137
ANKLE1	0.146264
UBE2Q2	0.145505
NAPEPLD	0.14509
ZNF512	0.144399
PLK2	0.143853
BAALC	0.143729
PCDH7	0.143461
ZBTB40	0.143363
PSD3	0.143247
PTPRE	0.142814
PPIH	0.142691
TUBA1A	0.142641
ZNF641	0.142501
CDK6	0.141663
ETV6	0.14157
CACNA2D1	0.140611
SMARCAD1	0.140452
TRMT1L	0.140294
CREB5	0.13986
TMEM230	0.139803
EMC7	0.139758
PGBD1	0.139526
RNF19A	0.139241
VPS54	0.139223
RBBP6	0.138275
TDRD3	0.138224
TPP1	0.137907
CNN3	0.137453
SEC63	0.137426
UGP2	0.137014
ALS2	0.136624
KIAA1211	0.136587
RAPGEF3	0.135644
LRP12	0.135626
PSMG1	0.135126
PLSCR1	0.134645
SLC22A15	0.134266
CCDC186	0.133322
ZDHHC14	0.133205
HSP90AA1	0.132923
FAM91A1	0.132696
DIP2A	0.13252
SIGIRR	0.132029
THOC2	0.13151
THSD7A	0.131178
COMMD4	0.13099
LANCL1	0.130816
FERMT2	0.130449
GNL2	0.129722
LRRC8C	0.129612
OTUD4	0.129408
GTDC1	0.129072
RFX3	0.128769
CSMD2	0.128718
BOD1L1	0.128716
SGCD	0.128486
CYYR1	0.12809
HAX1	0.127862
C4BPB	0.127018
ANKRD44	0.126867
ANKRD10	0.125539
IKZF5	0.125354
RNF130	0.125337
CBR1	0.125177
THUMPD2	0.125175
EPYC	0.124809
FAM107A	0.123243
NFKBIA	0.123162
FCHO2	0.122261
MIS18BP1	0.122092
ASNSD1	0.122055
FAM19A2	0.121935
RBM12B	0.121519
KAZN	0.121236
ATM	0.121027
SULT1C4	0.120937
ZNF407	0.120455
C15orf41	0.118898
PHTF2	0.118753
BPIFB1	0.118711
ALG10	0.118546
ELMO1	0.118512
CD59	0.118503
DPY19L3	0.118467
STAT1	0.117998
NUPR1L	0.117574
LPGAT1	0.116981
PHF20L1	0.11647
MCMBP	0.11598
ZCCHC24	0.115748
SNX13	0.115144
SERINC3	0.115067
CEP95	0.11492
EFEMP2	0.114471
DPYD	0.114024
COL16A1	0.113592
RHOBTB3	0.113488
SRSF2	0.113127
CPE	0.111915
PRRX1	0.111382
R3HDM1	0.110913
SPRED1	0.110347
EHD3	0.110224
MFSD5	0.10982
FAR1	0.109426
SSBP2	0.108964
PRKRIR	0.108869
IFT43	0.108604
ZNF763	0.108466
CTTNBP2	0.10836
GARNL3	0.107932
ITGB3BP	0.10793
VPS4B	0.107736
EPM2A	0.107593
CRB1	0.107432
KLHL5	0.106985
GALNT1	0.106912
KBTBD2	0.105942
SLC30A7	0.105878
SPRED2	0.105834
RPP40	0.105408
RCL1	0.10525
TARBP2	0.104906
CORO7	0.104554
TECR	0.104003
PKNOX2	0.103666
ARHGAP28	0.103622
CSDE1	0.10348
SPATA1	0.103237
CAMK2D	0.103028
NAA20	0.101922
IL6ST	0.101399
SEC22A	0.101376
CLTC	0.10101
GRB10	0.10073
TRPT1	0.100408
SYT17	0.099043
HMG20A	0.0989971
PSMC6	0.0989083
SLC10A7	0.0986182
RESP18	0.0980356
LPCAT2	0.0980026
LRRC4C	0.0975875
WFS1	0.097368
FAM69B	0.0970378
UBE3A	0.0959554
ADRBK2	0.0955872
ARAP2	0.0955801
BIRC2	0.0955267
SLC1A3	0.0947778
CELF2	0.0947322
ZNF616	0.0945382
TRIM45	0.0944169
COPS4	0.0938668
USP1	0.0937304
KIAA1324L	0.0936683
USP47	0.0936485
ACTR3	0.0936142
CSRNP2	0.0922288
SCFD1	0.0917213
RBKS	0.0915146
SRFBP1	0.091505
C7orf60	0.0914732
DCHS2	0.0914498
CCNT2	0.0913222
MBNL1	0.0910637
ZNF326	0.0908051
TMEM161B	0.0907705
TRO	0.090126
ADPGK	0.0900793
PTPN2	0.0894956
SH3BGRL	0.0893152
RUNX2	0.0886224
SOX5	0.0883227
PELI2	0.0881214
FADS1	0.0878783
FMN1	0.0878166
AMZ2	0.0877915
SMARCA2	0.0877702
SRRM1	0.0877673
RLN2	0.087431
ARFIP2	0.087316
LSM1	0.0872658
NASP	0.087247
HNRNPR	0.0867441
TYW3	0.0866912
LCP2	0.0866884
PRPF39	0.0865575
RNASE1	0.0863781
HPCAL1	0.0859235
HIPK2	0.0858057
GAREM	0.0857782
GTPBP2	0.0856041
FBXO43	0.0854944
ZBTB16	0.0852107
SUB1	0.084534
IGFBPL1	0.0843177
LGALS3	0.0842568
HSD17B7	0.0841774
BLOC1S2	0.0841263
PDE1C	0.0839262
HBS1L	0.0839161
ANTXR1	0.0827883
SMAD4	0.0824954
BMPER	0.0823665
TRAPPC13	0.0822509
KRIT1	0.0822087
CASP8AP2	0.0820456
PNN	0.0808613
CALM2	0.0805784
METTL7A	0.0796624
AFF1	0.0785149
HSPBAP1	0.0780159
MYOZ3	0.0775706
RABGGTB	0.0774628
PIP4K2A	0.0766716
FAM127B	0.0763693
VMO1	0.0761959
NAV3	0.0761735
DUSP12	0.0759743
VPS8	0.0753031
MLH3	0.0752975
PPP2R3A	0.0752359
OTUB2	0.0748378
2019-03-03	0.0746883
ANKRD6	0.0738322
STK26	0.0736843
FGF13	0.0735874
ATG2B	0.0732042
KIAA1456	0.0730187
FCHSD2	0.0729751
SLC4A7	0.072946
DRD2	0.0729277
ATG9A	0.0725062
DUSP28	0.0721551
TPH2	0.0717651
GORASP1	0.0701025
USPL1	0.0697389
SH3RF3	0.0692955
AGBL4	0.0686999
RANBP3L	0.0684724
DDHD1	0.0681533
SLC35A5	0.0679369
MKRN1	0.0669812
MT1X	0.065948
WISP3	0.0656804
SPG20	0.0653664
KIAA1524	0.0645313
ABRA	0.0639404
PLAG1	0.0634426
SGCB	0.0633664
ZFP36L2	0.0631895
C9orf50	0.0629021
NLGN4Y	0.0627603
SLFN11	0.0626405
USP24	0.0626134
KIT	0.0624467
SORT1	0.0624
UFM1	0.0622766
SUPT16H	0.0620247
ARL2BP	0.0619847
FAM221A	0.0617895
LIPJ	0.0616124
NACA	0.0615333
TAF9B	0.0615162
TTC14	0.0610047
GNPNAT1	0.0606599
GRAMD3	0.0605989
TMTC2	0.0604986
SATB1	0.060261
METTL22	0.0599713
ALG13	0.0595249
PRCP	0.0588712
ARMC8	0.0586322
ATP2B1	0.0582997
PIGC	0.0578257
YTHDC2	0.0575763
ZNF24	0.0575491
DAAM2	0.0575089
PRMT2	0.057046
REV3L	0.0569172
FTL	0.0563256
ZNF644	0.0561403
TSN	0.0561318
KITLG	0.0559996
NT5C3A	0.0558235
PLXDC2	0.0547535
CASQ1	0.0543056
SUN3	0.0539218
CSGALNACT1	0.053364
PGBD2	0.0533135
LYST	0.0532649
C16orf95	0.0531712
INTS6	0.0531439
HACD3	0.053139
RAPGEF6	0.0531038
COL4A2	0.0530315
VSIG1	0.0529877
SEMA3C	0.0528847
H3F3B	0.0525109
SNCAIP	0.0523178
ZBTB38	0.052302
C12orf4	0.0521703
COL24A1	0.0519157
SMC1A	0.0517179
CNGA1	0.0517065
C1orf123	0.0514685
TRIM26	0.0514373
FAM134B	0.0512493
FNIP2	0.0512433
CEP57	0.0510982
ZNF337	0.0510793
FGF2	0.0510235
LPAR6	0.0508729
MT2A	0.0508563
CHD1	0.050849
PSMD6	0.0507407
SECISBP2L	0.0505797
UBA1	0.0504934
RGS16	0.0504413
RAP1GDS1	0.0498722
PRPF38B	0.0497601
PCMTD2	0.0497594
FNDC3A	0.0495885
SIRPG	0.0495706
SYT1	0.0491402
C11orf97	0.0491219
ATP1B3	0.0490928
NAT6	0.0484659
ZNF518B	0.048443
DAK	0.0482755
KIAA2026	0.0482605
CCP110	0.0481894
PDE6C	0.0477204
ASAH1	0.0476997
DUSP6	0.0476873
MUC1	0.0476475
MSL3	0.0475465
WDR11	0.047448
ACYP1	0.0473805
C9orf116	0.0470203
PDGFRA	0.0469776
PDE8A	0.0467539
PIK3R1	0.0467035
CNBP	0.0467011
RPE	0.0457845
LDLRAD4	0.0456254
RFX5	0.0454686
LAPTM4A	0.0450885
NHLRC2	0.0448709
E2F7	0.0448004
CCNL1	0.0447976
ARPC2	0.04478
CDC73	0.0446115
ELL3	0.0443685
TRPC4	0.0440629
CDR1	0.0438506
PREX2	0.0433295
SCRN2	0.043071
CRYBG3	0.0428812
DIAPH2	0.0427109
CD226	0.0426843
AQP9	0.0426019
WASF3	0.042263
EPB41L2	0.0422011
NUPL1	0.0418886
ARHGAP26	0.0418043
NPTN	0.0416975
TTN	0.0416899
HTR2B	0.0416315
RBM41	0.0415922
SIPA1L2	0.0414617
ZNF84	0.0409507
ARHGAP5	0.0409075
FAM13A	0.0409049
NDRG2	0.04053
TBC1D9	0.0404786
SMARCA1	0.040374
YWHAZ	0.0402801
ZSCAN26	0.0402479
KRCC1	0.040191
SATL1	0.0400634
RPS27L	0.0399939
ZSWIM6	0.0399912
DGCR14	0.0397498
FAM104B	0.0395965
RGS12	0.039511
FGL2	0.0388254
PAQR3	0.0386441
MTMR10	0.0386043
MEF2C	0.03847
WDR33	0.0379532
SLC6A13	0.0375956
PUF60	0.037557
TAF5L	0.0373684
TMEM244	0.0373181
SRP9	0.0372917
PTGFR	0.0370659
WDR6	0.0367204
NPFFR2	0.036688
CWC27	0.036506
ACTR6	0.0361343
LRP2BP	0.0361303
CCDC14	0.0359934
RDH10	0.0357805
ZNF543	0.0356952
CWC15	0.0354982
PMM1	0.034905
CKAP5	0.0348956
C9orf135	0.0347144
KLF3	0.0338543
CEP63	0.0336702
MYL12B	0.0335755
RNF150	0.0335009
ENTPD1	0.03349
CLU	0.0333375
STAMBPL1	0.0332985
ZEB2	0.0325811
KCTD15	0.0323337
IQCB1	0.0321454
SHFM1	0.0321047
SP3	0.0320706
PPHLN1	0.0317886
SRGAP1	0.0317076
COMMD10	0.0315688
HSD17B11	0.0315518
ZNF804A	0.0311654
EIF1	0.0308406
KIF5B	0.0308304
SAMD3	0.0307599
ZNF354A	0.0306062
PLCL1	0.0304269
SLC2A13	0.0301791
RPGR	0.0299129
THAP11	0.0298776
PSMD1	0.0298043
ZNF429	0.0297721
FGF14	0.0295488
PRKAR1A	0.0292472
SF3A3	0.0290469
ERAP1	0.0288399
TYW5	0.0287566
NRBF2	0.0287045
FOXO1	0.0287028
USP25	0.0285191
FAR2	0.0283411
APMAP	0.0282605
ORC5	0.0282077
AP5M1	0.02811
NOC3L	0.0280825
LRRCC1	0.0278672
ERBB2IP	0.0278192
ALDOB	0.0277935
SHC4	0.027579
MYBPHL	0.0275071
FAM208A	0.0275068
ARFIP1	0.0274459
GALNT10	0.0269956
C2orf44	0.0267644
C10orf90	0.0267614
IKBKE	0.0266913
LRP4	0.0266809
SLC24A1	0.0264942
CCDC82	0.0264825
HS3ST3B1	0.0264372
C8orf58	0.0262323
TDP2	0.025987
IFNGR1	0.0257446
PCSK2	0.0255115
NEDD4L	0.025376
PPL	0.0253688
IRAK3	0.0249835
[truncated: 5,012 more rows]

## Sheet: GABAergic interneuron
symbol	specificity
NPY	88.8294
SP9	40.505
GJD2	17.3585
PCDH18	15.3397
SLC32A1	14.029
SLC7A3	13.8196
DLX6	12.9125
PRLHR	12.3034
LECT2	11.7383
TAC1	11.2451
LGI2	11.2039
SHISA8	11.0341
SP8	10.0237
SLC10A4	9.71076
LHX6	9.46687
NKX6-3	9.15871
SST	9.086
GAD2	8.73971
DLX2	8.67274
DLX1	8.4908
DLX5	7.9341
ZCCHC12	7.77553
FGF13	7.49704
CORT	6.99811
HGFAC	6.93922
KIT	6.86729
GPR149	6.64911
BTBD11	6.62396
PCP4L1	6.5756
THBD	6.35424
PVALB	6.31503
CXCL14	6.28543
NDNF	5.96865
SV2C	5.81274
CDCA7	5.70145
C18orf42	5.6845
PRRT4	5.65347
FAM43A	5.37838
PNOC	5.2435
NRIP3	5.2109
SCG2	5.19816
ZAR1	5.11339
C10orf82	5.05481
BMP3	4.92908
TAC3	4.85679
NPPC	4.82009
ZNF385D	4.69912
MEPE	4.60093
GRIP2	4.56233
TH	4.5275
PLSCR5	4.47831
CYP26A1	4.4742
NDST4	4.41868
SYNPR	4.36821
GRIP1	4.3523
GRIN3A	4.31773
COL25A1	4.29441
RPP25	4.22672
SPHKAP	4.20517
RAB3B	4.19762
MYO5B	4.16388
CHRNA2	4.1354
LMOD3	4.11643
AREG	4.11258
CRABP1	4.11164
FREM1	4.09546
ANKRD34B	4.01516
ARL4C	4.00968
SLC47A1	4.0069
NXPH2	3.89201
VIP	3.88271
CYP1A1	3.85826
IRS4	3.82731
CCDC184	3.81257
SNRPN	3.79047
OPN5	3.78177
VSTM2A	3.77531
PTHLH	3.73279
ACTC1	3.69311
MC4R	3.68612
KCNC2	3.61553
SULF1	3.55866
C2CD4A	3.46571
VAX1	3.41723
ASPM	3.39955
SLC35F4	3.38324
ADRB3	3.34724
RGS16	3.34146
SLIT2	3.3274
ANKRD55	3.3157
PTGFR	3.26821
TRPC6	3.23932
ST8SIA2	3.22405
ENTPD3	3.20106
CALB2	3.19116
PENK	3.15257
CALB1	3.10734
C8orf34	3.0956
NSG1	3.06698
DEPDC1	3.0622
NHS	3.06036
VWA5A	3.03169
MAGEL2	3.02899
CDC42EP3	3.01831
KCNA3	3.01313
BCL11B	3.00393
C1QTNF9B	3.00327
EPPIN	2.97399
AARD	2.9592
SYT10	2.92487
KIAA1217	2.92424
PCDH8	2.90539
NECAB2	2.88504
CRH	2.8687
IGFBP3	2.86714
GALNTL6	2.86007
PPP3R2	2.84863
NPW	2.84135
RGS8	2.84021
BSPRY	2.81447
GPRIN2	2.77672
RASD2	2.7729
RET	2.75039
LAMP5	2.74903
ELAVL2	2.74179
NPAP1	2.72695
SYTL5	2.71762
FRMPD3	2.70535
CITED1	2.69896
CPLX3	2.66614
NDN	2.63448
B4GAT1	2.61372
NETO2	2.60526
MYB	2.60404
TNFAIP8L3	2.57507
CHRM2	2.55368
SIAH3	2.55256
KCNJ5	2.52756
HCN4	2.51038
ISYNA1	2.5014
COCH	2.4902
CNTNAP2	2.47655
ANK1	2.46962
C8orf4	2.44836
ADM	2.43634
ZMAT4	2.42515
KIRREL	2.42352
CD24	2.42268
NYNRIN	2.41818
EYA4	2.39327
PTTG1	2.39279
ARX	2.39103
LOC284023	2.38225
ARHGAP28	2.37959
FXYD6	2.37729
SLC4A3	2.36928
HCRTR1	2.35961
ECE2	2.35912
SEMA4G	2.34507
SERTM1	2.32848
LYPD6B	2.31725
RAB3C	2.31245
TENM3	2.30763
CRYGD	2.29421
NAP1L3	2.28498
SCGN	2.25724
COL21A1	2.24882
IGSF3	2.22693
IL13RA2	2.20853
RHOXF1	2.20331
TMEM52	2.1976
MYOZ3	2.18612
GPR12	2.18226
C2orf16	2.16599
TOX2	2.16459
HPGD	2.15677
NIPAL1	2.1533
EPHA6	2.14195
AMIGO1	2.12471
ADRA2A	2.11201
KLF5	2.11052
ITGA1	2.10993
ERBB4	2.09991
KCNAB3	2.08323
CNR1	2.06805
2019-03-11	2.05571
SCG5	2.05259
ACSM4	2.05008
HCRTR2	2.0316
UNC13C	2.02946
DEFB134	2.02209
ABCG4	2.01661
ADARB2	1.97785
C1orf233	1.96565
SLC5A8	1.95774
HAPLN1	1.95375
KITLG	1.94747
CBLN1	1.94166
CHST2	1.93994
CBLN4	1.93615
GDPD5	1.92341
FSTL5	1.91293
CYP3A5	1.91123
GRIK1	1.91034
CYYR1	1.90786
B3GALT4	1.90043
HSPA4L	1.89927
PTX3	1.89751
BEND4	1.88555
FAM65B	1.87451
GAD1	1.87402
RPH3A	1.87384
ARL6IP1	1.86968
THSD7A	1.86492
GNAT3	1.86046
RAB17	1.85742
GRIK2	1.85716
HRH3	1.85307
SCN7A	1.84221
FBN2	1.83826
SYNGR3	1.83729
NAP1L5	1.79685
FGF9	1.77991
DUSP4	1.77681
AFF2	1.7734
OR8S1	1.77251
TRPC3	1.77101
TACR1	1.7641
PAQR9	1.761
KCNAB1	1.75545
PEG10	1.74663
LOC100130705	1.7433
GAL3ST3	1.72605
STBD1	1.72085
FAM43B	1.71662
LNP1	1.70777
CBX8	1.70545
TTC9	1.69988
TCTEX1D1	1.69835
HAPLN4	1.69719
ROBO2	1.69233
2019-03-04	1.68875
WFDC2	1.68623
SMIM17	1.68527
QRFPR	1.68462
TMEM97	1.68423
NYAP2	1.68356
RSPO3	1.66875
MYZAP	1.6507
NFKBIE	1.64782
COL4A2	1.646
CDR2	1.64549
HSPA8	1.63742
MYRFL	1.6243
RBP4	1.62337
KAZN	1.61907
AVPR1A	1.61257
HTR5A	1.60518
CDH9	1.60433
DGKE	1.60076
COMMD8	1.59576
PEG3	1.59237
CNTN5	1.58816
UBASH3B	1.58522
ROBO1	1.58282
RUSC1	1.56311
NR2F2	1.56188
TMEM35	1.55477
NT5C3B	1.55297
FBLN7	1.55135
ABRA	1.5499
CDR1	1.54898
PNMA2	1.54553
RGS13	1.54418
CNIH1	1.53867
NANOS1	1.528
SLC44A5	1.52784
CHGB	1.52607
WISP3	1.52536
KIAA1107	1.5249
ATP6AP2	1.51938
AKIP1	1.51834
GPRASP1	1.5183
GABRA1	1.51174
RIMBP2	1.51165
C15orf39	1.5106
COL19A1	1.50992
CCNE1	1.5039
N4BP3	1.50155
KCNIP2	1.49336
DLGAP1	1.49269
MYRIP	1.48739
GABRB2	1.48108
TBC1D30	1.47962
SYNDIG1L	1.47922
DKK1	1.47887
SPATA6L	1.47864
RNF152	1.47586
FAM3C	1.45932
CDKN3	1.45821
DERL3	1.45802
RNF175	1.45692
CDIPT	1.45635
OPRK1	1.45479
CD200	1.4533
EPHA7	1.44633
GALNT14	1.44185
DKK2	1.43754
GPLD1	1.43712
CCK	1.43584
FNDC8	1.4348
SLITRK4	1.4304
METRNL	1.42889
PATE4	1.42689
UBE3A	1.42679
HMGB3	1.4238
KCNJ11	1.42123
ZNF239	1.4208
CHRNB2	1.41705
LRP8	1.41655
HSPB3	1.41602
ZNF804A	1.41509
FAM20A	1.41358
PRNP	1.41231
C7orf72	1.41224
PPIL1	1.41137
DCAF12L2	1.40954
FAM58A	1.40688
C20orf202	1.40624
PANX1	1.40402
PLA2R1	1.40331
PSMD10	1.39946
SLC35A2	1.39482
GLB1L2	1.39373
CTGF	1.39209
INPP4B	1.39036
LDHA	1.39017
VWC2	1.38483
FAM134A	1.38359
RASGRF1	1.38055
ARTN	1.37207
TAS2R13	1.3705
GPHB5	1.36463
FCRLB	1.36193
GRPR	1.36071
TAP2	1.35873
CA9	1.35858
HMP19	1.35588
FAM69B	1.35392
NRXN3	1.35269
PNPLA5	1.34989
ADAM33	1.34162
KIAA0408	1.34097
INA	1.34077
ZDHHC13	1.34055
CNTN4	1.33916
CDH7	1.33864
TMEM106B	1.33832
HSPB6	1.33719
KCNJ3	1.33619
ADRA1B	1.33088
BEST4	1.32985
MYADML2	1.32916
SLCO4A1	1.32569
SPAG5	1.32516
HSPA13	1.31373
COL12A1	1.31243
KHDC3L	1.31036
F7	1.29989
LEO1	1.2978
INTS5	1.2968
IRS1	1.29465
PHF20L1	1.29167
SAMD5	1.28664
MOCS3	1.2843
ZNF540	1.28336
ARL4D	1.28195
MAGEE1	1.28097
TRERF1	1.28065
GPR176	1.28051
GLRA2	1.27783
LRRC39	1.27677
CES3	1.27489
OC90	1.26952
TOR1A	1.26882
LINC00094	1.26811
GRIA1	1.2631
MTUS2	1.26307
C19orf80	1.26138
TMEM242	1.26018
TACR2	1.26012
RSPO2	1.25861
EBP	1.25628
CCNG2	1.25592
RPS19BP1	1.25561
TAF9B	1.25539
TRB	1.25431
SRXN1	1.25422
FAM78B	1.25374
SLC38A1	1.25245
BRF2	1.25241
PTPRO	1.24684
CCDC169	1.24025
HSP90AB1	1.23834
MMGT1	1.23822
ZNF581	1.23785
FAM216B	1.23659
COLQ	1.2356
PLS1	1.23417
GPR3	1.23132
MYL7	1.23123
PAF1	1.23087
GRIN2B	1.23
PDCD5	1.22906
CLVS2	1.22589
FRMD3	1.22551
SERPINI1	1.2247
SPINT2	1.22282
CDO1	1.22234
GCHFR	1.21928
MTMR6	1.21873
ERAS	1.21793
MUSTN1	1.21746
VMA21	1.21678
TMTC1	1.21662
HCN1	1.21451
PPP1R2	1.21372
ZNF761	1.21058
KIAA1467	1.20971
RGS7BP	1.20801
TOX3	1.20499
CREB3	1.20432
MAN1A2	1.20299
CEP120	1.2029
LYSMD2	1.20269
NHP2L1	1.20221
QPCT	1.19998
NGFRAP1	1.19986
SLC41A3	1.19878
CADPS	1.19797
RASGRF2	1.1957
RPL15	1.1949
NTAN1	1.1944
ACTR6	1.19374
PPP2R1A	1.19305
SATB1	1.19304
KIAA1456	1.1924
NEU1	1.19168
POPDC2	1.18919
LRRTM1	1.18892
MANEAL	1.18846
GABRG3	1.18664
EXOSC2	1.18654
CUTA	1.18597
CCNA1	1.18526
TSPYL5	1.18437
MTCL1	1.18274
MGAT4C	1.18141
MYCN	1.17736
CKS2	1.17734
ASNS	1.17696
ANKLE1	1.1769
NAP1L2	1.17603
B3GALT2	1.17571
EID2B	1.1745
PLCH1	1.1712
FRZB	1.17004
RNF11	1.16852
FAM133A	1.16732
NLRP2P	1.16586
CRTAC1	1.16451
THAP2	1.16401
KLHDC8A	1.16368
SEMA6D	1.16209
LY6G5C	1.16119
ITGBL1	1.16055
SGCZ	1.1597
SMIM18	1.15934
ANKRD30BL	1.15824
USP51	1.15604
TMEM60	1.15512
TMEM223	1.15465
ZBTB6	1.15371
FLRT1	1.15127
LBH	1.15027
DFNA5	1.14964
ZNF672	1.14683
SLC12A5	1.14394
TRPC4	1.14317
FAM135B	1.14305
ATF5	1.14286
ALDOA	1.13972
TCEAL2	1.13874
CHAC1	1.13837
LSM11	1.13807
TRIM67	1.1374
ADRA1D	1.1372
LRRC17	1.1361
CLGN	1.135
C2orf15	1.13493
RNF113A	1.13412
SLC7A4	1.13406
PLK4	1.13333
TMX4	1.13303
RAB39B	1.13246
SLC5A3	1.1318
ZNF574	1.13001
REC8	1.12945
EXT1	1.12944
FEN1	1.12867
FLRT3	1.12706
OR2L3	1.12545
TUBE1	1.12529
CCT2	1.12378
GABRA4	1.12367
RIPPLY2	1.12344
MAP1A	1.12269
ELOVL4	1.12055
MOAP1	1.12025
ABCG8	1.1197
NARS	1.11816
RSL24D1	1.11784
HIST3H2A	1.11625
CTPS1	1.11599
TMEM17	1.11582
PATE2	1.1148
ROPN1	1.11287
HMGB2	1.1123
RAB23	1.11128
CCDC179	1.11038
GRIA4	1.1099
C1orf74	1.10825
LAMTOR2	1.1071
HPX	1.10571
GDF10	1.10512
BLVRA	1.10472
TMED2	1.104
XKR4	1.10309
GOT1	1.10188
PTPRM	1.10166
PTGER2	1.0989
HSF2	1.09807
TTN	1.09749
WDR12	1.09646
C14orf142	1.09559
CTXN2	1.09512
IMPACT	1.09448
USP27X	1.0933
ZBTB21	1.09195
ARMCX3	1.08994
FBXO45	1.08938
GPR61	1.08573
FAXC	1.08533
CKAP2	1.08519
PKNOX2	1.08227
ANKRD6	1.08064
SLC35B4	1.08053
B4GALT6	1.0795
RTN1	1.07811
KIAA1715	1.07798
GGH	1.07785
SLC36A4	1.07729
TUBB	1.07599
TMEM86B	1.07479
MFSD9	1.07471
MOSPD3	1.07378
EIF4E1B	1.07345
TAS2R46	1.07332
TSHZ3	1.07312
ITGB1BP2	1.07285
SEPHS2	1.07241
MCF2	1.07184
ASNSD1	1.07112
CDK5	1.07009
CCNI	1.0684
PCLO	1.06812
GNG3	1.06742
SLC24A4	1.06671
SERGEF	1.06659
TRHDE	1.06608
LMBR1	1.06586
GCLM	1.06238
ABHD5	1.06073
ZNF233	1.05955
RGAG4	1.05925
UNC5D	1.05788
PGD	1.05689
KLHDC8B	1.05632
SLC39A7	1.05515
PRR16	1.05368
TMEM106C	1.05166
CA1	1.05063
SYT14	1.05051
ACD	1.05021
VAMP4	1.04983
ASAH2B	1.04924
ZBTB45	1.04882
PELI3	1.04848
ZBED6CL	1.04807
ACP2	1.04731
EGF	1.04555
SMIM12	1.04411
LOX	1.04394
MBLAC2	1.04329
GLA	1.04312
RNF44	1.04303
TCEAL8	1.04092
PLXNA4	1.04005
TMEM237	1.03956
ACMSD	1.0392
LSM10	1.03892
PAM	1.03842
SPAG16	1.03837
PLXNC1	1.03806
CCDC85A	1.03794
TENM2	1.03788
PCDH11X	1.03774
ZNF195	1.03773
FNDC5	1.0364
TMPRSS11D	1.03624
CXorf67	1.03545
DOK6	1.03378
DONSON	1.03342
C14orf1	1.03289
SARAF	1.03037
TUSC3	1.03009
KLF11	1.02963
NETO1	1.02961
SFRP2	1.02899
ZNF223	1.02892
SYN2	1.02782
PDGFD	1.02657
RPS4X	1.02609
ZNF593	1.02399
TMEM138	1.02394
ZC3H15	1.02377
ZNF484	1.02345
DGKD	1.02235
CD59	1.02122
LRRC40	1.02086
GABARAPL2	1.01892
PRKAA2	1.01846
H2AFZ	1.01609
HAS3	1.01565
NEK10	1.01538
TAF9	1.01361
SURF2	1.01339
GMPPB	1.013
VWC2L	1.01218
IGFL4	1.01197
G3BP2	1.01146
MFSD8	1.01124
GRIN2A	1.01122
ZCCHC9	1.01111
MAGEC3	1.01086
SLC2A13	1.00902
COPRS	1.00881
LPPR4	1.00849
RBM11	1.00788
SLC9A6	1.00709
LDOC1	1.00653
SUN3	1.00602
VPS33B	1.0055
MSANTD1	1.00528
UTP23	1.00518
TMEM9	1.00507
XK	1.00489
ATP6V0E2	1.00406
PACRG	1.00311
ZKSCAN3	1.00133
PHF23	1.00132
OSTM1	1.00074
TMEM199	1.00024
EIF4A2	0.999602
PDCD6	0.998699
SRSF12	0.998135
POP4	0.997725
BEX2	0.997433
KIAA0586	0.997339
AOC3	0.996767
PAFAH1B3	0.996445
ICMT	0.995076
SAMD10	0.993839
MYH4	0.99352
FBXO22	0.992906
SLC6A15	0.992837
CCNA2	0.992422
MORF4L2	0.992083
EPX	0.991673
KIAA1024	0.991496
OPRM1	0.991143
ANKRD37	0.991079
ZNF646	0.990378
AKTIP	0.988451
ZNF91	0.986811
PRMT8	0.98657
KCNJ6	0.986299
SLC4A10	0.985073
CDKL2	0.984984
C7orf57	0.98304
NOG	0.982448
FAM228A	0.981949
CDK5R1	0.980621
TAS2R4	0.97919
SUMO3	0.978197
ASPN	0.976545
FAM81A	0.975342
PGAP1	0.975079
EPHB3	0.974977
ZNF454	0.969536
MTMR11	0.969514
RUNDC3B	0.967427
CKAP5	0.967177
CERS6	0.965977
UBL4A	0.965841
DGCR14	0.965774
GALK1	0.965469
SYT13	0.963917
KIAA1211	0.963907
HTR2C	0.963435
SMIM8	0.962915
IGF1	0.962199
LMBRD1	0.962155
CHMP2B	0.961303
AHSA1	0.960842
ANO5	0.959546
DNAJB9	0.959365
CAPRIN2	0.957995
CCDC89	0.956578
HOOK1	0.95612
ASAH1	0.956018
PHTF1	0.955657
ECM1	0.955526
VWDE	0.953926
ZNF547	0.953907
CNRIP1	0.953809
BEX1	0.953255
FKBP3	0.953057
MRAP2	0.952739
MYL6	0.952526
ATP1B1	0.951214
SLC9B2	0.949299
SUSD2	0.94919
DAB1	0.948994
TMEM209	0.94897
LSM1	0.948359
ZSCAN26	0.948224
KRT222	0.946367
RPS6KA6	0.94618
C1orf111	0.945986
HIRIP3	0.945345
SHISA2	0.945061
SNRNP25	0.944179
CDC26	0.944135
AQP9	0.943376
AOC2	0.942591
ATMIN	0.942427
HTR1E	0.94239
MPDZ	0.941715
WSCD2	0.941499
HCN3	0.941398
CFAP126	0.941316
MFSD3	0.941098
ZNF711	0.940385
NME1	0.940358
CLDN12	0.938607
PRPF38A	0.938272
MTMR7	0.937559
GSTA4	0.937312
GRIK3	0.936645
DMKN	0.935908
ICA1	0.934227
SMKR1	0.934208
IMPAD1	0.934024
CCDC186	0.933968
PARP2	0.932847
PLD5	0.93242
ENO2	0.932273
PNPLA4	0.931656
ARMCX1	0.931626
YIPF5	0.930818
PPP4R1	0.930469
CCSER1	0.930303
FANCF	0.930002
ELMOD1	0.929598
PIGC	0.929102
GUCY1B3	0.926475
FGF14	0.926291
DSTN	0.92619
PABPC1L2B	0.925876
SRD5A1	0.925229
FBXW9	0.923697
MCM4	0.923293
MAP9	0.923037
JKAMP	0.922391
PSMA5	0.922384
CDC23	0.922109
TMEM251	0.921834
HACL1	0.920707
CERS5	0.920692
BUD31	0.920592
C12orf29	0.920207
CLP1	0.91969
KIAA1524	0.919448
SLC35G5	0.919199
EFNB3	0.919004
C6orf120	0.918835
PRKAB1	0.918681
DNER	0.918573
IGFBPL1	0.916837
PPP2R5D	0.915342
TCTE1	0.91456
GNL3	0.91414
PDCD4	0.913601
WNT10A	0.913284
DNAJC25	0.913073
CYB5D1	0.912917
COPZ1	0.912145
PLAA	0.911767
LRRN3	0.911744
SLC35A1	0.911567
STAT4	0.911175
KY	0.91102
ATP4B	0.910538
DCTN3	0.91035
CABLES2	0.909174
LYPD5	0.909084
SPIN4	0.908785
PRSS12	0.908523
NPTN	0.908259
MCHR1	0.907175
LRP11	0.905826
KCTD16	0.905029
C11orf57	0.904676
C11orf97	0.90433
DCHS1	0.903685
UBXN2B	0.903372
BBS7	0.903201
CTRL	0.902229
MARK1	0.901175
POLR2K	0.899922
FNDC4	0.899321
PHF10	0.899184
PPARGC1A	0.899176
RPS6	0.899018
SYT4	0.898862
RSBN1	0.898647
ZNF605	0.898348
CCDC70	0.898316
PSMD7	0.897126
TTC21B	0.896693
NEU3	0.896097
C9orf131	0.895601
GPR135	0.895141
EDNRA	0.893963
CKAP4	0.893432
MAGOHB	0.893419
PAPPA	0.892421
DRD5	0.892412
PPME1	0.89195
SOHLH2	0.89188
SOWAHC	0.891513
MIER3	0.890917
PDE8B	0.890771
RBM7	0.890309
TXN	0.888178
ALK	0.887632
CASP8AP2	0.88748
PRC1	0.887381
HAS1	0.886558
GRIA3	0.886479
SLC9A2	0.885732
SNRPC	0.88528
DDX56	0.88505
EIF2S1	0.884359
BEND6	0.884201
PCMTD1	0.883452
TEX30	0.882939
SUMO1	0.882406
ASB8	0.882297
MAATS1	0.881569
C15orf65	0.88153
NOC4L	0.881319
MSS51	0.88089
RRH	0.880702
AP4B1	0.880691
PIAS2	0.880313
SOX1	0.879697
HMGN4	0.879174
ABI3BP	0.878545
KLHL35	0.878265
TRHR	0.878031
GGPS1	0.877941
DSCC1	0.877891
EPB41L5	0.877654
RBFOX1	0.876973
PMVK	0.876665
CAPN14	0.876512
ZNF165	0.87563
FTSJ1	0.875539
SLC10A5	0.875446
ZNF138	0.875338
ABHD13	0.874948
TMEM261	0.874235
SNRK	0.873104
UPK1B	0.872753
GAS2L2	0.87263
GAS2	0.871913
CNTN6	0.869509
MOCS2	0.869309
LIPI	0.868708
PFKM	0.867744
ORC4	0.867578
LEFTY1	0.867051
CACNA2D3	0.866524
POMGNT2	0.866165
MRE11A	0.865952
ZBED9	0.865865
BCAP29	0.865616
DHRS11	0.86548
AHNAK2	0.864882
GPR22	0.864832
ZNF250	0.864618
GLYATL2	0.864504
NUP88	0.864146
NDUFA4L2	0.863414
CFP	0.863079
CAMLG	0.862791
GRM5	0.86229
CEP19	0.862094
C3orf14	0.861969
CSRNP2	0.86067
ANXA7	0.860552
RNF180	0.860191
PPP1R1C	0.858538
LINC00176	0.856757
NAPB	0.856521
ZNF449	0.855875
ODC1	0.855209
PCDH11Y	0.853825
MEN1	0.853663
ZFP92	0.853201
RBP2	0.852759
ZBTB22	0.852747
KIRREL3	0.852558
NRBF2	0.852319
TAGLN3	0.851471
PCDH10	0.850235
TSPAN13	0.850127
LDOC1L	0.849911
FBXL14	0.84981
ENOX1	0.849717
GABRA6	0.849359
NPM1	0.849087
TMEM178A	0.849043
BUB1	0.848709
EFCAB7	0.848582
FGF12	0.848302
ADCY8	0.847904
TAB3	0.847813
IQCC	0.847433
C6orf165	0.847185
ARG1	0.846701
PTPN20	0.846623
NRSN1	0.846201
TMC3	0.846172
SH2D5	0.845076
CYP4X1	0.844688
PDE10A	0.84431
SBSPON	0.844228
DDX25	0.84396
DKK3	0.843636
TCTN3	0.84344
UBE2QL1	0.843329
FAM132A	0.84314
TM2D2	0.842107
ADCYAP1R1	0.841926
RALA	0.841541
CCDC97	0.841349
SUSD4	0.840595
EIF3H	0.840381
ZNF549	0.839822
VTN	0.83978
PIM2	0.838786
ACOT4	0.837427
ZNF625	0.837252
GDAP2	0.837155
MPP1	0.836921
HTR2B	0.836854
SHFM1	0.835083
PPID	0.833603
AMOTL1	0.832194
NANP	0.831843
PXYLP1	0.831022
ZCRB1	0.829881
GNPNAT1	0.829396
MADCAM1	0.829062
ZUFSP	0.829009
CPSF6	0.827441
TRPC5OS	0.82718
CHRM3	0.826768
PSMD2	0.826702
DMAP1	0.826454
ADAMTS19	0.826201
LAT	0.82588
FAM81B	0.825568
PSMG1	0.825406
SCN2A	0.82535
RANBP17	0.825289
SEC23IP	0.825134
SRA1	0.825094
NCKAP1	0.824604
CEP70	0.824583
GULP1	0.823688
PPAT	0.823486
RHBDD2	0.822735
GLT8D1	0.822471
MANBAL	0.822303
MYO16	0.821914
SF3A1	0.821753
MED9	0.821527
GCK	0.821343
PPM1A	0.821311
SFTPA2	0.821058
EXD2	0.820873
NOP56	0.820654
WWP1	0.82035
TSPYL1	0.820349
ACTA1	0.820141
SLC45A2	0.819684
ZNF256	0.819537
NCBP2-AS2	0.819067
P2RX5	0.818937
MOSPD1	0.817966
CEP76	0.81782
MC1R	0.817806
NXPH3	0.817652
POLR3GL	0.817611
GNRHR	0.817233
VRK1	0.816943
MBD1	0.816902
GRM8	0.816893
FARSB	0.816734
ZNF583	0.815814
PITHD1	0.815026
RAI2	0.814834
PPM1J	0.814832
FRMPD4	0.814701
SCG3	0.814583
SLC12A1	0.814527
EXOC5	0.814446
YDJC	0.814185
EXOSC3	0.812741
PLK3	0.811975
MAD2L1	0.811808
ZNF880	0.810987
UCHL1	0.810478
FNDC9	0.81019
TMEM246	0.810094
ZNF714	0.809884
UAP1	0.809488
SNTN	0.809483
GIF	0.808846
AMER1	0.808757
FSD1L	0.80842
ZNF502	0.808367
CDH8	0.807726
MBIP	0.807687
HNRNPA0	0.807108
GABRG2	0.806737
SLC8A3	0.806059
KNSTRN	0.80573
LONRF1	0.80538
FBXO40	0.805275
SCOC	0.805182
ANGPT1	0.804527
WDR75	0.804238
PRPF39	0.803542
ZXDA	0.803352
MAP1B	0.80313
NTN4	0.803069
AHR	0.802524
TENM1	0.801117
ZMAT2	0.800501
NPRL2	0.800298
TPT1	0.800296
ZNF681	0.799756
STEAP2	0.799475
FNTB	0.799109
REEP5	0.799045
STMN2	0.798993
ZNF382	0.798914
RIC8B	0.798902
MORC4	0.798741
KCNN2	0.798388
AGPAT2	0.798344
METTL24	0.798233
TRIM52	0.798095
KIAA0895L	0.798028
WDR92	0.797797
ACSM6	0.797776
HSPB11	0.797194
TMEM182	0.797179
PLG	0.796527
RPAP2	0.795932
SLC12A8	0.795703
C11orf91	0.795597
RNF25	0.795466
DUSP5	0.795029
AP2M1	0.794584
HSBP1	0.792999
SMIM13	0.792802
GALE	0.792615
ZNF860	0.79257
IMPDH2	0.791778
PFDN6	0.791644
PRMT6	0.791432
PJA1	0.791372
B3GALNT1	0.79094
TRMT6	0.790863
LYAR	0.790068
EIF1B	0.789448
ADAM21	0.788547
ZNF37A	0.788389
BTF3	0.788268
HEXB	0.788135
C17orf107	0.787568
AK6	0.787171
GAR1	0.786548
HMGCR	0.786546
PRDM4	0.786078
DUSP28	0.786056
STX3	0.786002
OVGP1	0.785545
ZNF622	0.785172
TDRP	0.784644
PAPSS2	0.784517
TSR2	0.784456
COPS2	0.784124
PROKR2	0.783964
ALG2	0.783893
KDM4D	0.783075
C9orf47	0.782715
C10orf35	0.782677
PARD6A	0.78222
LONRF2	0.781963
C9orf9	0.781268
SMARCAL1	0.780977
FUOM	0.780268
OTOF	0.779542
CTR9	0.779466
TMEM108	0.779464
TAS2R14	0.779259
BTN3A3	0.779043
RGS5	0.778797
SNAPC5	0.778753
ADAM8	0.777879
C1orf216	0.777658
WDR55	0.777373
SLC19A2	0.775906
CCDC81	0.775396
THAP11	0.775315
PARP11	0.774348
SPATA2	0.77401
CCDC66	0.773893
POLR1D	0.77367
ZDBF2	0.77353
2019-03-09	0.773145
FAM162B	0.771948
AP5S1	0.771262
PDYN	0.771098
KCTD8	0.770545
NLE1	0.770387
ARMCX2	0.770363
DNAH14	0.770313
REEP6	0.769626
HIATL1	0.769308
GABRA5	0.769064
LIPJ	0.768498
ZNF789	0.768351
CSTF3	0.766997
TBK1	0.766927
DUSP11	0.766358
CCDC47	0.765578
COG8	0.765275
ZSCAN23	0.765082
NOV	0.7648
DDX41	0.764419
DALRD3	0.763671
FHOD3	0.7636
GLTPD2	0.763304
LRRC59	0.763227
PODN	0.762516
FST	0.762444
PPARG	0.761595
UBFD1	0.761564
FAM71C	0.761494
CDS1	0.761359
MNS1	0.760992
MLANA	0.760892
TSSC4	0.760676
TMX2	0.760659
RAD1	0.760152
TMEM55A	0.759583
ERICH2	0.759514
NDST3	0.758975
VN1R1	0.758873
SLC5A6	0.758538
PBOV1	0.758124
TMEM254	0.758053
DYNC2LI1	0.75804
C3orf18	0.757943
C16orf59	0.757819
BCL11A	0.757589
ZNF804B	0.756918
ACAT2	0.756519
ZNF740	0.756054
ADSL	0.75565
PGM2L1	0.755471
BCL2L10	0.755299
EFR3A	0.755039
MLLT3	0.75492
PPP4R4	0.754862
ANKRD1	0.754624
C2orf80	0.754587
ARMCX4	0.754585
DYRK4	0.754163
ARHGAP18	0.754159
SPCS1	0.753562
PLP2	0.753527
CCT3	0.7533
SLC24A5	0.753294
EPM2AIP1	0.752882
SLC26A1	0.752663
PCBD1	0.751631
EML5	0.751428
DZIP1	0.751393
SASS6	0.750792
SLC4A1AP	0.750748
PNMA1	0.749618
SUPT20H	0.749574
EGLN1	0.749042
CYP4A22	0.748695
RBM42	0.748482
TMEM107	0.748341
ZNF595	0.748232
ATP6V1F	0.748122
FBXO3	0.748003
CDC73	0.747691
FAM218A	0.747094
TMEM9B	0.7468
ZNF569	0.746729
CENPW	0.746676
MPP6	0.746427
L3MBTL1	0.746303
C2orf44	0.746077
TIPRL	0.745533
EIF2B5	0.744974
NUDT11	0.744931
ULK3	0.744906
LRTM1	0.744888
ALS2CL	0.744703
CDAN1	0.743823
C17orf80	0.743223
COPS8	0.743191
NCALD	0.743176
TOPORS	0.742724
NOL11	0.742693
CAMK1G	0.742496
SPAG1	0.742136
RALGPS2	0.742009
CYP2C8	0.741628
FAM199X	0.741614
MYOT	0.740553
YWHAB	0.739464
ATP6V1D	0.739438
CDK20	0.738779
ZNF501	0.738642
SUPT16H	0.738482
AMN1	0.738272
NAT8	0.738268
SRSF4	0.738129
HERC6	0.736957
MED31	0.736921
C1orf162	0.736892
EIF3M	0.736838
C1orf53	0.736582
RGS7	0.736564
KIAA0825	0.736444
CDH2	0.736348
GTF2A2	0.736058
NR3C2	0.735934
RSL1D1	0.73585
LRRC34	0.735826
SIX4	0.735407
ZNF30	0.735292
ADRA1A	0.735001
CMAS	0.734701
TRAPPC2B	0.7347
NFIL3	0.734413
ZNF112	0.734356
SLC10A1	0.733161
COIL	0.732784
AP3S1	0.732501
RBM3	0.732485
MED4	0.73239
DUSP19	0.732289
DHRS7	0.732121
ST8SIA3	0.731301
RRAGD	0.731001
ZIK1	0.73092
TIGD5	0.730807
PGBD1	0.73073
CNTNAP5	0.730092
EIF3G	0.729975
C3orf49	0.729797
MSTN	0.729272
FAM110D	0.728831
ANKEF1	0.728261
ERGIC2	0.728165
ERLIN1	0.727931
RCL1	0.727895
B4GALT3	0.727589
SMC3	0.726952
PTPRT	0.726559
TMEM86A	0.726268
GTF2H1	0.726173
PCNXL4	0.725867
MLST8	0.725687
COL3A1	0.724691
PLA2G12A	0.723772
HIVEP2	0.723389
ADGRL2	0.723079
LMBRD2	0.722278
ZNF667	0.722262
FAM92A1	0.722139
CACFD1	0.72159
GNPDA2	0.721358
FOSB	0.721147
INPP5F	0.721006
ARL5B	0.720901
GABPA	0.720554
CIAPIN1	0.720501
ANKRD30B	0.720447
DPCD	0.720378
COPS4	0.719823
DPH7	0.719707
POLE4	0.719219
APH1B	0.718434
TMEM110	0.718288
STYX	0.718239
PCDH19	0.717848
EXOSC6	0.717497
ZNF222	0.716591
KBTBD3	0.716425
SPINK9	0.716265
APOBEC4	0.716264
MCTP1	0.716202
WDR33	0.715841
FAM110A	0.715502
RIIAD1	0.715119
MAK16	0.71508
DNAJB7	0.714827
PKIA	0.714676
SERINC1	0.714255
BARD1	0.714105
IFT22	0.714086
BHLHB9	0.714015
TMEM245	0.713901
LRRC6	0.712253
PSG4	0.711631
NAT6	0.711629
LRRD1	0.711495
MORN2	0.711455
RGMB	0.711112
CA3	0.710102
RLIM	0.709481
SAP18	0.709296
OR10A4	0.707795
SMYD2	0.706985
FRY	0.706367
PIGK	0.706226
SLC22A13	0.706011
IFT20	0.70595
TSPAN3	0.704827
BAG5	0.704401
TRIQK	0.704389
GMFB	0.704017
DNAJC27	0.70351
USF1	0.703172
KLHL20	0.703074
RPUSD1	0.702897
ADCY1	0.702734
C14orf79	0.702684
METTL14	0.702161
DNAJC18	0.701363
FKBP1B	0.700684
WDR3	0.700664
PDCD2	0.70059
SLC7A6OS	0.700228
SLC52A2	0.699818
SCUBE2	0.699642
ZNF429	0.699558
HSPA14	0.699407
EFNB2	0.699126
RBAK	0.698935
ATP6V1G2	0.698735
MIS18A	0.698315
PEBP1	0.698261
EBNA1BP2	0.697965
LRIT3	0.697791
RWDD2A	0.697676
KCNRG	0.697604
CCDC177	0.697068
MAGIX	0.697065
TFRC	0.696756
GPN1	0.695974
PPIH	0.695853
KLHL28	0.695623
SREK1	0.695472
SLBP	0.695455
LRRC49	0.6953
PPIP5K2	0.695292
STRADB	0.69528
ARMT1	0.695245
RCVRN	0.695041
ZNF460	0.694449
CEP57	0.694266
GSKIP	0.694138
UPP2	0.693938
BBS4	0.693501
PSG1	0.692733
C11orf30	0.691982
HMGCLL1	0.691713
TRAM1L1	0.691571
SAXO2	0.691422
SIKE1	0.691393
CCDC43	0.690887
RLN2	0.690756
DZIP3	0.690469
BACH2	0.690449
ST6GALNAC5	0.690268
IDI2	0.690243
ZMYND19	0.690141
C18orf21	0.689492
ZNF571	0.688896
C11orf87	0.688679
SNX16	0.688443
CACNG3	0.688275
ISPD	0.688028
ZBTB41	0.68798
FIGNL1	0.687945
RIOK1	0.687395
CHUK	0.687123
ATRAID	0.68693
LSM5	0.686791
RBBP9	0.686012
CAMKV	0.685985
PRMT3	0.685502
GADD45A	0.685362
METTL3	0.684849
CNTN3	0.684766
WIPF3	0.68466
GLRB	0.68456
ZNF28	0.684446
SFT2D3	0.684352
ASIC2	0.684032
UBE2F	0.683959
LEPROTL1	0.683809
AKT1	0.683754
TRMT1L	0.683593
DPT	0.683427
GPS1	0.683189
SSFA2	0.682928
WDR54	0.682639
IARS	0.6818
SYT1	0.681642
CCDC59	0.681017
HTR4	0.681016
EXTL2	0.680602
ZSCAN20	0.680223
SH3GLB1	0.67941
PSEN2	0.679309
C4orf3	0.679006
HIST1H2AK	0.678071
GLRA1	0.677769
KCND3	0.677005
ZNF202	0.676181
SNRPA1	0.675568
SEC22B	0.675224
VEPH1	0.674983
FAM19A2	0.674903
SMPDL3A	0.6747
GTF2H5	0.674665
WBP5	0.674546
CYP2R1	0.674093
SLC41A2	0.672891
ARPC5L	0.672295
PSMB7	0.672074
ZNF473	0.671805
ENPP5	0.671732
KRIT1	0.671353
PMM1	0.671338
GOLT1B	0.670357
SNRPF	0.669543
RRAS2	0.669517
PABPC1L2A	0.669474
RDH12	0.668969
KLHL42	0.668292
PPRC1	0.668008
S1PR3	0.667662
VAMP7	0.667617
POMC	0.667224
EIF2B1	0.667136
IK	0.667107
OCEL1	0.66707
ZBED4	0.666935
SAC3D1	0.666687
CACYBP	0.666635
TBC1D32	0.666262
WDR73	0.666115
DNAJC21	0.666098
ATG4A	0.665982
NPY5R	0.665832
ZNF214	0.665168
NAE1	0.6649
MTX3	0.664562
GPR158	0.664145
HLA-A	0.663985
RBM45	0.663958
ABHD17C	0.663484
FANCG	0.662944
ZNF599	0.662344
MTRNR2L3	0.662315
FAM150B	0.662245
WDR31	0.662226
SPG20	0.661993
PPP1R26	0.661705
ST20	0.661434
OTUD6B	0.661354
ADAMTSL3	0.660106
PSMG2	0.660088
CITED4	0.65987
RNF2	0.659827
NGF	0.659571
UFSP2	0.659271
ZNF555	0.659146
POP5	0.659062
SLC39A3	0.658856
UTP15	0.658805
LAMB3	0.658689
UTP11L	0.658457
PSMD14	0.658418
TBPL1	0.658403
C12orf60	0.658128
HLTF	0.657982
FGFR4	0.657933
KCNJ13	0.657865
NXPH1	0.657587
DCLK1	0.657254
C2orf74	0.657069
PGPEP1L	0.655952
CLK3	0.655693
AZIN1	0.655491
ZNF17	0.655206
ARFIP2	0.655103
ZNF608	0.654948
ASXL3	0.654468
SLC16A6	0.654366
HERPUD2	0.653929
GAS2L3	0.653925
ABRACL	0.653897
LINS	0.653661
DUS3L	0.653477
PYCRL	0.653393
C12orf4	0.653046
ASPHD2	0.652809
MAP10	0.651422
NBN	0.650723
TCP1	0.649953
C10orf32	0.649685
BAAT	0.649035
COG6	0.647922
MAP1LC3B	0.647859
WDR19	0.647802
LYPD6	0.647707
BTBD10	0.647256
HTATSF1	0.646608
KIAA1804	0.646526
ZNF74	0.646515
SCN9A	0.646173
MRFAP1L1	0.644983
FHL1	0.644864
SEC61B	0.644808
RPF1	0.644336
TMEM263	0.644185
LRIF1	0.644156
AFAP1	0.644079
TMEM184C	0.6437
PLXNA3	0.643489
RIOK2	0.643288
EDN1	0.642603
CCDC181	0.642279
CTSL	0.642065
GJC3	0.641334
CYP51A1	0.64048
C5orf47	0.640405
TYW3	0.640157
SCRN3	0.639439
MAP3K4	0.638391
PTGES3L	0.63826
DCBLD2	0.637904
GALNT18	0.637735
DUSP15	0.637378
ZNF225	0.637235
PRKAR1A	0.636915
CEP290	0.636756
GTPBP2	0.636407
SNX3	0.635878
SLC35A5	0.635856
SLC35B1	0.635761
FZD3	0.635543
SAYSD1	0.635261
VTI1B	0.634559
ANKRD42	0.6343
SSU72	0.634076
GSDMB	0.632961
C17orf78	0.632679
SLC6A1	0.632392
ZNF394	0.63181
EPHX4	0.631621
GORASP2	0.631444
ALS2	0.631032
KCTD18	0.630908
TNFAIP1	0.630759
PANK4	0.630629
ARL6	0.63047
FRAS1	0.630468
EPRS	0.630262
ZNF180	0.630107
RCOR3	0.629807
MB21D2	0.629799
HDDC3	0.629561
PHPT1	0.628997
CCDC152	0.627654
SCN1A	0.62697
ZNF883	0.62636
DCTN6	0.625943
TRPC5	0.625616
ZNF215	0.625409
ZNF418	0.625375
NCAPD3	0.625332
CALM2	0.624883
AZI2	0.624802
CD5	0.624706
ZNF317	0.624688
LTB	0.624245
C22orf46	0.624191
MDH1B	0.622743
BRIX1	0.622463
NELFE	0.62243
ARPIN	0.622185
FAM110C	0.621502
PCDH20	0.62144
FAM131C	0.621279
TRMT5	0.620846
CNEP1R1	0.620471
NUBP2	0.62037
ANKRD32	0.620344
KCNK15	0.620111
ZNF354A	0.619631
C11orf74	0.619618
FAM8A1	0.619513
ZFP82	0.619322
CEP192	0.619229
ZNF852	0.619049
2019-09-11	0.618979
GLO1	0.618307
POU3F4	0.618105
KIAA1549L	0.618035
TMEM30A	0.617789
NUPR1L	0.617377
ACYP1	0.617229
HAX1	0.617169
CSMD1	0.61676
CA13	0.616731
RBM18	0.616155
ENAH	0.616144
ZNF14	0.616075
LRRC8B	0.61586
SH3YL1	0.615673
RAD21	0.615397
KRTAP5-7	0.615335
SLITRK3	0.614959
BCAP31	0.61447
DHPS	0.614457
FAM76B	0.614355
KCNF1	0.614
SRP9	0.613743
CD36	0.613727
ACVR2A	0.613675
C11orf73	0.613027
STARD5	0.612957
NKIRAS1	0.612504
IFRD2	0.612126
TSEN34	0.612083
MDC1	0.611547
YRDC	0.611544
NR2C2AP	0.611446
KLHDC9	0.611219
MCFD2	0.611199
GDPGP1	0.611097
SRSF9	0.611075
MYH7	0.610962
TAS2R8	0.610402
ZNF419	0.60982
CENPE	0.60957
DAPK1	0.608968
FAN1	0.608886
SHISA9	0.608726
ETNK2	0.608714
SEC61G	0.60848
C4orf33	0.608364
CCDC28B	0.608281
TAF7L	0.607875
HNRNPLL	0.607809
SERINC3	0.60752
MON1A	0.607427
ELP3	0.607256
STS	0.607183
SP2	0.606951
PRKRIR	0.606761
CLK2	0.60661
GRK6	0.606549
PTPRR	0.606457
RGP1	0.606442
MAMDC4	0.606054
ZNF132	0.605998
IPO8	0.605877
PREB	0.605721
TRIM32	0.60563
FOCAD	0.605553
MLLT11	0.605152
WDR24	0.605059
TRAPPC13	0.604751
AMPD2	0.604413
ZNF83	0.604368
SSX2IP	0.603457
F5	0.602822
HGF	0.602725
RNF39	0.60245
DLGAP2	0.602248
NME9	0.602171
CRYGA	0.601933
SLCO4C1	0.601695
RPGRIP1L	0.601474
AAR2	0.601191
ARL1	0.601072
SSSCA1	0.601057
SLC35C1	0.600852
OR2AG2	0.6005
TUBGCP4	0.599781
ZNF304	0.599736
NTPCR	0.598736
ENPEP	0.598721
PSMD13	0.59823
HTR3A	0.598074
EIF2B2	0.597932
YIPF7	0.597922
RUNX1T1	0.597449
FAM161B	0.597404
TRO	0.597313
C22orf39	0.597308
EXOSC5	0.597248
BUD13	0.597151
KCNB2	0.596971
FBXW2	0.596561
DPH2	0.596161
LRRC42	0.596102
TGM1	0.595798
SYCE1	0.595778
STK36	0.595521
PGM3	0.595518
ADAM32	0.595516
ASTE1	0.595502
VSNL1	0.595201
LINGO2	0.594937
CCDC167	0.594667
C9orf24	0.594551
CD47	0.594336
NEGR1	0.594072
MXD1	0.594061
SLC38A6	0.592908
C8orf37	0.592828
LAMTOR3	0.592108
PARM1	0.592055
OXGR1	0.591623
SOX7	0.59161
MRFAP1	0.591576
MTR	0.591375
MAGOH	0.591355
VCPIP1	0.591025
LRFN5	0.590965
C12orf73	0.590844
ZKSCAN2	0.590834
FKBPL	0.590672
PA2G4	0.590624
SFTA3	0.590469
ISG15	0.589943
NME7	0.589542
ASB2	0.58953
RND3	0.588816
ATP6AP1	0.588813
ATL1	0.58869
LRRC9	0.58862
RAB40AL	0.588524
EIF2A	0.588377
ANKRD50	0.588034
DNTTIP1	0.587844
GPKOW	0.586951
ANGPTL5	0.586877
ASTN2	0.586581
CFAP53	0.585648
NUDT10	0.585319
PSG6	0.585093
NUDCD1	0.584429
SPTSSB	0.583824
C3orf35	0.583798
KLHL34	0.583133
KIAA0753	0.58277
RS1	0.582558
ZNF629	0.582511
FSIP1	0.582105
EIF6	0.581667
POMT1	0.581652
SYBU	0.581508
ZNF155	0.581473
MAMDC2	0.580452
RNF26	0.580091
TMEM68	0.579955
DNAJA1	0.579568
STMN1	0.57871
ZBTB16	0.578642
FAM229B	0.578613
BNIP1	0.578032
EMC8	0.577772
CCNH	0.577573
ZNF85	0.577411
SPATS2L	0.577228
NAALAD2	0.577108
VBP1	0.576875
LRP2BP	0.576396
TMEM222	0.576316
BLOC1S4	0.576082
CDC42	0.575486
PRKAR2B	0.574568
ZNF470	0.574084
ANAPC4	0.573605
MIEF2	0.573379
STX18	0.573251
PAQR3	0.572984
IMPDH1	0.572191
HPS6	0.572171
FNBP1L	0.572128
EPN3	0.571975
AATK-AS1	0.571807
CANT1	0.571482
NSFL1C	0.571475
RAD18	0.571185
HDAC3	0.570911
C9orf92	0.570511
ZNF841	0.570426
KIAA1024L	0.57041
VPS41	0.570261
EML6	0.570156
EMG1	0.570002
ARHGAP36	0.569961
TEKT2	0.569293
MAGED1	0.569055
ZNF471	0.568023
FILIP1	0.567895
TPRKB	0.567698
EXOSC9	0.567401
CENPC	0.567193
UBA5	0.567145
ZNF670	0.566789
CD8A	0.56654
ACVR2B	0.566472
HYAL3	0.566469
TUSC1	0.565881
ZNF575	0.565243
TAS2R30	0.565029
MON1B	0.564853
JPH1	0.564727
RAN	0.564469
CDC42SE1	0.56432
SAMD13	0.564104
IFNA21	0.563518
MKRN1	0.563505
MCMBP	0.563237
TTC1	0.563171
FAM188A	0.56293
UNC119B	0.562913
DET1	0.562523
SELT	0.562462
BZW2	0.562194
EIF1AY	0.562052
C9orf135	0.561916
CHML	0.561869
TPH2	0.561827
TSG101	0.561738
ZP1	0.561483
FAM127C	0.560834
TMEM69	0.560304
SPINK5	0.560232
DIS3	0.560191
LCMT2	0.560146
MAP6	0.559632
GALR2	0.559619
ZNF385B	0.559433
PSG3	0.559412
C9orf116	0.559281
MAGEE2	0.55921
PPP1R1A	0.559168
FAM219B	0.558366
CDH12	0.558287
C17orf100	0.557964
CLCN2	0.557635
CHSY3	0.557443
KCNH7	0.557029
IGIP	0.556648
ZNF75A	0.556638
RAB27B	0.55637
ZNF25	0.555434
NUP54	0.555011
B3GALTL	0.55489
DDN	0.554743
ANAPC13	0.55446
HNRNPUL2	0.55435
SKP1	0.554222
EDEM3	0.553218
CUX2	0.552792
DCLRE1A	0.552651
ENY2	0.552631
GSTO2	0.55232
ZNF584	0.552277
PSMD1	0.551875
NAF1	0.55146
ZBED8	0.550937
TSSK4	0.550128
PDCL	0.549253
ZDHHC12	0.549215
SMAP1	0.549206
RPRM	0.548768
CYP46A1	0.547832
PCDH7	0.54774
USP21	0.54769
SPRED2	0.547501
NXF1	0.547443
EWSR1	0.547417
VASH2	0.547006
NXF5	0.54686
SNRPB2	0.546767
HSBP1L1	0.546762
TDRD6	0.546462
TEX38	0.545425
SCN4B	0.545327
RGL4	0.544898
GEN1	0.544867
LRFN2	0.544389
HS6ST3	0.543799
ARID5B	0.54324
CCDC110	0.542894
CWC27	0.542819
FAM179A	0.542784
CYP2E1	0.542662
HTR1A	0.542582
C5orf49	0.542473
RSPH14	0.542162
KBTBD8	0.541659
SNAP25	0.541297
SLC24A3	0.540762
PUS7L	0.540745
TMEM132D	0.540428
BLOC1S2	0.540215
ATRNL1	0.539816
TSEN54	0.539679
TMEM214	0.539406
TUBB4B	0.539372
RIC8A	0.539173
PURG	0.539112
THTPA	0.539014
RSPH4A	0.538839
RAD50	0.538454
OTUB2	0.538418
EPDR1	0.537297
THOC6	0.53728
KRTDAP	0.536715
ZNF781	0.536706
[truncated: 5,012 more rows]

## Sheet: Glutamatergic neuron
symbol	specificity
OR8D4	44.6337
IQCF3	23.5444
GJB5	11.0902
OR2AJ1	8.56653
IFNA1	7.32586
CARTPT	6.37358
PYDC2	3.9818
OR11H7	3.87285
GPR88	3.30946
ROS1	3.03313
ADAM7	3.01242
CD52	2.85945
COL5A2	2.70807
SOWAHB	2.52175
PCSK1	2.51701
ULBP2	2.44144
ADCYAP1	2.41748
HK3	2.37514
PHLDB2	2.35997
WNT8B	2.32843
DDX53	2.26947
GPR87	2.23313
GCNT4	2.20097
FRG2B	2.1966
ONECUT2	2.1596
SPIN2A	2.1463
NPFFR2	2.14028
SDR9C7	2.12636
TMPRSS7	2.09208
THEM5	2.08224
KCNV1	2.08097
DRGX	2.05811
SYNPO2	2.05222
GPR52	2.05014
ADTRP	2.03375
TINAG	2.03034
RGS4	2.02789
CCNO	2.02018
RMI2	1.95631
KCNA4	1.94948
GYPB	1.94908
KCNS1	1.94668
TESPA1	1.93142
C6orf141	1.92212
OR10A5	1.91326
INSM2	1.91031
MAL2	1.89573
COL24A1	1.89318
GCSAM	1.89062
CTXN3	1.80279
GAP43	1.79661
HTR1A	1.77483
PRSS16	1.77351
SLC17A7	1.76679
NEFL	1.76427
OPN3	1.75883
NEUROD6	1.74649
DYDC2	1.73432
ATOH7	1.73202
OR2AK2	1.70446
DIRAS2	1.69105
C3orf80	1.68778
C7orf62	1.68039
IFNG	1.67425
DDN	1.67401
PDE6H	1.67302
HTR3A	1.67203
SV2B	1.66606
CRYM	1.66431
SLCO4C1	1.66197
ADAMTS3	1.63303
ZBBX	1.63049
GPR26	1.62441
MLIP	1.62349
NUPR1L	1.61976
KCNK15	1.61261
FAM110C	1.609
SYCE1	1.60577
ADAMTSL1	1.60314
SLC38A11	1.59649
LINC00961	1.59595
NEUROD1	1.5941
GNG13	1.59141
CHML	1.58819
KCNJ8	1.5809
LMO4	1.57408
GLRA3	1.57199
PTGES3L	1.56676
PTH2R	1.55354
BHLHE22	1.55222
HTR2A	1.55022
SOSTDC1	1.54821
CHN1	1.54013
GPX3	1.53963
ABRACL	1.52929
OR14I1	1.52784
C17orf96	1.52598
SOX7	1.52337
FETUB	1.51943
SPA17	1.51746
RAG2	1.5112
FZD3	1.50965
ABCC12	1.50776
NPY2R	1.50584
SLC17A6	1.4988
OLFM3	1.4981
EPHX4	1.49173
LRRC10B	1.48942
CCDC110	1.48814
DCBLD1	1.485
TMEM155	1.48312
DUSP14	1.47546
HOMER1	1.4747
TAF7L	1.47431
CREG2	1.47272
STMN1	1.4719
ARPP21	1.4701
ZDHHC23	1.46649
OR14A2	1.46193
IL7R	1.45827
ANKS4B	1.45559
ST6GALNAC5	1.44871
CCDC158	1.44571
GSKIP	1.44064
ZNF215	1.43904
VSNL1	1.43879
TP53TG3D	1.43561
CCDC177	1.43458
TRPA1	1.43186
ATP6V1G2	1.43116
FKBP1B	1.42718
GRB7	1.42708
GMFB	1.42042
ENC1	1.41971
GNAT2	1.41314
ADCY1	1.41095
MTRNR2L3	1.40664
ZSWIM2	1.40497
RAD51AP2	1.404
LDB2	1.40294
PKIA	1.39924
SCN3B	1.39853
ANO3	1.39795
SPINK9	1.39613
KCTD1	1.38368
CD200R1L	1.38351
KCNB2	1.38153
OTOGL	1.36748
ST8SIA3	1.36743
FOXF2	1.36644
DGKB	1.36541
GOLT1A	1.36191
CCDC39	1.35961
FGF5	1.358
C1orf53	1.35762
HIVEP2	1.35738
KL	1.3551
LINGO2	1.35361
C14orf79	1.35281
FAM19A1	1.35208
NPTX2	1.34119
ZNF184	1.34059
MED31	1.34022
SNAP25	1.33892
SPTSSB	1.33711
FAM132B	1.33649
TMEM107	1.33629
CYP4A22	1.33566
RASSF7	1.33388
PSG4	1.33297
GDA	1.32565
CYP2C8	1.32543
BCL2L10	1.32398
PGM2L1	1.32368
CD36	1.31966
NDST3	1.31757
HIST1H4I	1.31633
GFY	1.31592
KIAA1549L	1.31457
OLFM1	1.3139
FAM71C	1.31321
RXFP1	1.31183
NEFM	1.31153
ARMT1	1.30985
STXBP5L	1.30971
ZNF385B	1.30753
KCNH7	1.30701
LRTM1	1.30547
PPM1L	1.30375
OXGR1	1.29777
ANKRD1	1.29762
PTPRD	1.29756
FAM162B	1.29542
TMEM215	1.29504
NIPAL2	1.29016
ATRNL1	1.28757
BAAT	1.28754
PI15	1.28733
AKAP5	1.28554
RAPGEF2	1.28505
OR2AG2	1.28463
SYTL2	1.28408
NEGR1	1.28294
TMEM232	1.28286
CD47	1.28176
C11orf87	1.27795
NUDT11	1.27727
CUX2	1.27364
HMGCLL1	1.27362
C5orf34	1.26529
ZNF860	1.26172
MIP	1.26035
TC2N	1.25791
R3HDM1	1.25577
PLG	1.25545
LRFN5	1.25508
AP3S1	1.25185
RIIAD1	1.25166
STMN2	1.25158
FNTB	1.25139
CAMK4	1.24932
GPR6	1.24879
HIST1H1A	1.24824
NREP	1.24814
ZNF697	1.24765
TPBG	1.24747
RGS7	1.24588
HTR4	1.24577
MAP1B	1.24513
ARPP19	1.24188
C12orf4	1.24051
TRIP13	1.23968
GABRG2	1.23956
CDH18	1.23848
NAB1	1.23731
HNRNPLL	1.23657
GIF	1.23633
TBPL1	1.23622
KALRN	1.23385
ITPR1	1.23365
KCNA1	1.23302
MAD2L1	1.23182
OR14A16	1.22927
SLC12A8	1.22816
ADAM23	1.22528
ASIC5	1.22468
PRKAR2B	1.22318
LZTFL1	1.22278
CPNE8	1.22196
P2RX5	1.2211
PKD2L1	1.21944
SFTPA2	1.21794
ANKRD18B	1.2174
GRM8	1.21695
TAS2R42	1.21637
NOV	1.21637
GULP1	1.21405
LIN7A	1.21377
SATB2	1.2122
NDFIP2	1.21141
FRMPD4	1.21047
NELL2	1.20819
RHEBL1	1.20687
NME9	1.20662
ATP4A	1.2066
GNPNAT1	1.2057
RALYL	1.203
IFT57	1.20277
KHDRBS2	1.20122
VSIG1	1.20065
NPTX1	1.1977
ASIC2	1.19754
MGP	1.19753
DGKI	1.1968
TBC1D26	1.19529
EFNA5	1.19459
HMGCR	1.19454
KCNQ5	1.19212
ANGPTL5	1.19113
SYT1	1.19092
OCA2	1.19018
ITGA4	1.18926
GLRB	1.18809
PTER	1.18778
ENPEP	1.18657
UBE2QL1	1.18578
PHACTR1	1.18572
CCKBR	1.18502
FREM3	1.18424
CYP4X1	1.18387
ALS2CL	1.18364
ANKRD32	1.18204
NRSN1	1.18175
HTR1F	1.18119
ARG1	1.18105
CMAS	1.17924
GABRA6	1.17736
LDOC1L	1.17659
TMEM178A	1.17598
CNKSR2	1.17546
BDNF	1.17507
TAGLN3	1.17444
LHX9	1.17353
CHRM3	1.17318
IFT22	1.16988
LONRF2	1.16983
PPM1J	1.16867
GPR63	1.16847
FOCAD	1.16828
NAPB	1.16751
MFSD4	1.16613
RASGRP1	1.16584
TWIST1	1.16548
ADAMDEC1	1.16472
ODC1	1.16411
C10orf35	1.16394
CSTF3	1.16269
SCN2A	1.16169
SH2D5	1.16072
FKBPL	1.16063
EPHA4	1.16044
C3orf14	1.16013
CEP19	1.15997
EDN1	1.15796
GLYATL2	1.15673
GPR22	1.15629
AHNAK2	1.15623
NPY5R	1.15529
BCAP29	1.15525
WASF1	1.15442
IQCJ	1.15404
ZNF449	1.1536
OR10A4	1.15297
BCL11A	1.15087
MOCS2	1.15034
SNTG2	1.14956
FAM163A	1.14883
RPGRIP1L	1.14839
LCA5	1.14829
RASL11B	1.14699
GABRA5	1.14588
EML6	1.14567
SH3GL2	1.14441
AMIGO2	1.14391
HECW1	1.14315
ABHD13	1.14293
POU6F2	1.14283
SLC10A5	1.14228
PTPRR	1.14186
PAK1	1.14157
CCDC144NL	1.13981
SYBU	1.13845
HMGN4	1.13743
ZNF382	1.1349
ART3	1.13333
SUMO1	1.13327
SEMA3D	1.13234
KCNIP4	1.13226
EIF2S1	1.13076
NRG1	1.13068
EGR3	1.1291
KCNN2	1.12908
ZMAT2	1.12837
GRIA3	1.12806
RAD54B	1.12797
LRRC6	1.12747
MCHR2	1.12615
TXN	1.1259
HTR3B	1.12584
DCLK1	1.12576
SSX2IP	1.12572
SMLR1	1.12534
SCPEP1	1.12471
DLGAP2	1.12459
CACNA2D3	1.12423
LRRIQ1	1.12403
ELOVL3	1.12236
DRD5	1.12056
GOLT1B	1.12033
SLC22A25	1.11797
GPR135	1.11714
CBLN2	1.11649
RGS6	1.11581
BTC	1.11578
PPP4R4	1.11566
GJD4	1.11454
GAS2L2	1.11354
CCDC70	1.11319
LMBRD2	1.11269
SYT4	1.11252
LMO7	1.11146
POLR2K	1.11121
STEAP2	1.11071
FBXW7	1.10976
ZNF804B	1.10811
CACNG3	1.10805
SLC22A9	1.10605
WDR17	1.10476
LONRF1	1.10428
THEMIS	1.10419
SNTN	1.10191
NPTN	1.10101
ZNF354A	1.10069
PRSS12	1.10069
STAT4	1.09748
LRRN3	1.0968
GUCY1A2	1.09677
WNT10A	1.09495
FAT3	1.0942
IGFBPL1	1.09071
CDH12	1.08875
SLC35G5	1.0879
RBM7	1.08741
CLP1	1.08732
ASXL3	1.08669
NANP	1.0858
ZNF583	1.08567
SLC10A1	1.08509
PRKCDBP	1.08419
DYNC2LI1	1.0839
MAP9	1.08338
THPO	1.08305
DSTN	1.07969
GUCY1B3	1.07936
GABRB3	1.07898
PIGC	1.07631
CDH8	1.07527
CCSER1	1.07492
AGBL4	1.07491
YIPF5	1.07432
SBSPON	1.07416
PDYN	1.07318
C6orf165	1.07292
EBNA1BP2	1.07204
VPS41	1.07096
MUC19	1.06969
RYR2	1.06918
DMKN	1.06848
IL1RL2	1.06745
MSS51	1.06745
CTNNAL1	1.06552
CLDN12	1.06541
BMPER	1.06527
SPATA2	1.06468
JPH1	1.06404
TPT1	1.06399
NME1	1.06342
MEOX2	1.06265
SNRPC	1.0613
BBS7	1.06113
SEC16B	1.06081
TMX3	1.05996
HTR2B	1.05938
SNRNP25	1.05912
KCTD16	1.05826
CACFD1	1.05819
RBFOX1	1.05815
C1orf111	1.0571
RPS6KA6	1.05688
KRT222	1.05667
EFNB2	1.05656
DZIP3	1.05553
MED4	1.05479
PPME1	1.05428
SLC35A1	1.05426
SUSD2	1.05353
TRIM58	1.05199
FKBP3	1.04925
BEX1	1.04904
CALHM2	1.04847
CNRIP1	1.04843
VWDE	1.0483
UCHL1	1.04632
HOOK1	1.04589
PNMT	1.04583
KCNV2	1.04564
CFAP221	1.04447
VRK1	1.04435
CAPRIN2	1.04385
ANO5	1.04216
ENPP5	1.04131
ENO2	1.03821
HTR2C	1.03795
MKL2	1.03769
SYT13	1.03743
SELL	1.0364
C3orf49	1.03626
SLC22A13	1.03588
UBL4A	1.03537
CERS6	1.03522
GAS2	1.03453
SYN3	1.03395
LRRC9	1.03386
RUNDC3B	1.03367
2019-09-11	1.03265
POLR1D	1.03226
KCNH1	1.03163
ZNF454	1.03142
PTPN20	1.03128
NEU3	1.03028
CITED4	1.03003
DDRGK1	1.02983
C11orf97	1.02924
CSRNP2	1.02902
HTR1E	1.02698
CDH22	1.02607
FSD1L	1.02607
ATP2B1	1.02473
TSPAN13	1.02406
SUMO3	1.02229
B3GNT2	1.02178
TAS2R4	1.02125
CD8A	1.02056
CDK5R1	1.01976
NXPH3	1.0195
STARD4	1.01945
ZNF165	1.01783
C7orf57	1.01725
FAM81A	1.01697
SLC4A10	1.01515
CCDC43	1.01476
CDC26	1.01448
SLC38A6	1.01443
SPEF1	1.01408
HSD3B2	1.01362
CDKL2	1.0136
KNSTRN	1.01283
PRPS2	1.01149
RAB27B	1.01147
RCVRN	1.01128
RSPH3	1.01099
FBXW8	1.01073
PNLDC1	1.01071
CDH2	1.00999
NCKAP1	1.00993
OPRM1	1.00894
EPX	1.0084
MORF4L2	1.00798
ICA1	1.00752
SLC6A15	1.00721
FBXO22	1.00715
MYH4	1.00652
OR2AG1	1.0052
CALM2	1.00464
BEX2	1.00257
POP4	1.00228
PPP1R1A	1.00196
DGKH	1.00188
SRSF12	1.00187
PDCD6	1.0013
SLC35F3	1.00085
FANCF	1.00062
NWD2	0.999806
KCNH5	0.999615
SMKR1	0.99948
GSDMB	0.998951
ZNF214	0.998267
YWHAB	0.997835
GABRA3	0.997656
AQP9	0.997402
ARPC5L	0.996401
PRB2	0.995997
DNAH6	0.995188
TRIQK	0.995058
ST6GAL2	0.9931
OR2T8	0.99278
EFNB3	0.991681
SOHLH2	0.991465
PAPSS2	0.991276
ANKRD62	0.991183
EXD2	0.991182
SLC2A13	0.991064
XK	0.990393
BTBD10	0.990057
SMIM8	0.989272
GRIN2A	0.988902
KLHL2	0.98886
LIPJ	0.98728
CRYGA	0.986825
PIAS2	0.986737
TAF9	0.986574
MRAP2	0.984211
H2AFZ	0.984165
SH3BGRL2	0.984078
C16orf59	0.98198
PRKAA2	0.981878
PNPLA4	0.981466
FAM83H	0.981117
LRRC40	0.979567
EFCAB7	0.979527
SLC9B2	0.979168
SURF2	0.977388
ANKRD37	0.976626
DNAH14	0.976063
GRM5	0.974854
RPS4X	0.974576
KLF10	0.974345
ASB17	0.973565
SNX16	0.972706
CGA	0.972158
MLLT11	0.972104
ZNF223	0.971891
SORBS2	0.971806
SCN4B	0.971336
NETO1	0.97124
CYB5D1	0.970536
HS6ST3	0.969293
CNTN3	0.968582
UPP2	0.967592
DOK6	0.967325
C9orf131	0.967121
KCNJ6	0.965658
HAS1	0.964625
KCNK1	0.964031
TBC1D32	0.963721
EXOC6	0.963455
CCDC85A	0.963449
LSM10	0.962543
ACMSD	0.962276
SLC22A10	0.96212
C11orf74	0.961539
TCEAL8	0.960684
ZDBF2	0.960291
TNFRSF4	0.959276
SMIM12	0.957755
TMEM199	0.956756
MICAL2	0.956435
EGF	0.956432
KLHL35	0.955865
RGS14	0.955298
C11orf91	0.955166
TRMT6	0.954805
ZBED6CL	0.954131
PELI3	0.953765
ZBTB45	0.953452
ASAH2B	0.953067
RPS6	0.952999
SYN2	0.952365
KRTDAP	0.951142
PFN2	0.950978
TMEM106C	0.950874
KLRC1	0.949556
NPY1R	0.949415
PRR16	0.949059
SEMA4F	0.946327
RAD51AP1	0.945995
LOXHD1	0.945898
UNC5D	0.945284
SMPX	0.944763
ABHD5	0.942745
VN1R1	0.942667
GCLM	0.941281
MDH1B	0.941071
GGPS1	0.939462
ZNF233	0.93941
C2orf80	0.939378
PSMA5	0.939186
ADGRL2	0.938183
PSG1	0.937355
GNG3	0.936837
MAP10	0.936647
CCDC89	0.936436
PCLO	0.936225
KRTAP5-11	0.935978
BUD31	0.935424
NAF1	0.935203
ZNF138	0.935085
MCM4	0.934588
CDK5	0.934497
KIAA1524	0.934082
C2orf40	0.93406
ASNSD1	0.933598
GRM1	0.932105
ITGB1BP2	0.932098
TAS2R46	0.931689
PPM1A	0.930853
ORC4	0.930314
FAM81B	0.929421
TUBB	0.929381
RAP2A	0.929334
BRK1	0.92832
SLC36A4	0.928252
GGH	0.927772
C12orf29	0.927763
KIAA1715	0.927662
ERC2	0.927634
RTN1	0.927548
SLC22A24	0.927135
PPAT	0.927008
PLAA	0.926836
ZNF605	0.925739
TAB3	0.925727
CHSY3	0.924916
PRSS3	0.924808
LRFN2	0.924542
PKNOX2	0.923982
PRKAB1	0.923429
SDR16C5	0.922817
MARK1	0.922634
FAM218A	0.922124
FAXC	0.921377
BRINP1	0.921355
GPR61	0.921039
MKX	0.920433
FSTL4	0.920152
WNT8A	0.919911
ASB2	0.9197
NPAS4	0.918085
FBXO45	0.917951
PHF23	0.917739
NUDT10	0.917018
NEK10	0.916931
AOC2	0.916812
TMEM245	0.916216
ZBTB21	0.915796
ISPD	0.915648
USP27X	0.914665
SLC9A6	0.914637
PARP2	0.913719
CTXN2	0.91314
ZNF547	0.91295
C14orf142	0.91275
SMYD2	0.912626
PSMD7	0.912178
EXOSC3	0.910366
ADAM29	0.910304
PTGER2	0.909997
UTP23	0.909375
AFP	0.90909
FNDC9	0.908863
EXOC5	0.908831
MAGOHB	0.908665
SLIT3	0.908401
ZNF549	0.907742
MORN2	0.906828
C15orf65	0.90659
NELL1	0.906451
SLC2A12	0.906263
ELMOD1	0.906172
LRRC34	0.905025
C5orf49	0.90489
SEPHS2	0.904506
PCDH7	0.904168
VAMP4	0.903303
C9orf135	0.902783
C1orf74	0.902321
PHTF1	0.901935
MAP6	0.901857
PSMB7	0.900854
RAB23	0.899866
ROPN1	0.898581
ZC3H15	0.898206
RRH	0.897728
PATE2	0.897018
RAD18	0.895041
RSL24D1	0.894583
TSPAN1	0.894448
TYR	0.894291
ASPHD2	0.894052
MEN1	0.893215
LPPR4	0.893131
TMIE	0.893029
FIGNL1	0.892701
MOAP1	0.892658
ELOVL4	0.892415
PCMTD1	0.892398
FAM19A2	0.891946
EPHA5	0.891786
JKAMP	0.891222
RIC8B	0.89072
RIPPLY2	0.890121
MED9	0.89009
GABRA4	0.889939
SORCS1	0.889566
TNFAIP1	0.8895
MRE11A	0.889203
OR2L3	0.888531
EIF4A2	0.88788
ZNF681	0.887209
SNCA	0.885634
ASPN	0.885243
CYP26B1	0.885108
CXorf67	0.884618
HSPB11	0.884276
MCTP1	0.883988
F5	0.883847
RAB39B	0.883034
ERLIN1	0.882854
ZNF473	0.88236
PLK4	0.882352
GJC3	0.882148
CA4	0.881866
SLC7A4	0.881789
CKAP5	0.881691
ICMT	0.881436
C2orf15	0.881108
MBLAC2	0.88104
COPRS	0.881026
RSBN1	0.880528
PXYLP1	0.879052
LSM11	0.878684
TCEAL2	0.878164
ACD	0.877304
CFP	0.877113
WDR12	0.876792
HSD3B1	0.87652
SLC26A1	0.875747
EIF4E1B	0.87514
TRIM77	0.874648
NARS	0.874342
SLC12A5	0.874175
ZNF91	0.873165
MSC	0.872538
FHL1	0.871665
ZNF28	0.871579
SYT14	0.870794
SRD5A1	0.870606
EFCAB1	0.870572
ACSM6	0.869767
STEAP1	0.869684
POPDC3	0.868757
KIAA0586	0.868667
ORC6	0.868217
ZBTB6	0.866771
TMEM200A	0.866519
UPK1B	0.86642
CDC23	0.866026
MFSD8	0.864685
ACTA2	0.863396
ANKRD30BL	0.863381
MBD1	0.863372
UBXN2B	0.862649
TENM2	0.862214
IGFL4	0.86167
ABCG8	0.861237
HACL1	0.86025
LRRTM4	0.859731
NLRP2P	0.857732
LAMTOR2	0.857175
SELP	0.856579
CHMP2B	0.856479
RPS6KC1	0.856276
PRPF39	0.855818
RNF11	0.85578
ZKSCAN3	0.855483
ZNF711	0.854931
DUSP19	0.854657
IL1RAPL2	0.854227
RALA	0.853847
TBK1	0.853661
LOX	0.852968
GNRHR	0.852635
EID2B	0.851423
RBM11	0.851249
B3GALT2	0.850548
NAP1L2	0.850319
ASNS	0.849648
KRTAP5-8	0.849491
CKS2	0.849373
AZIN1	0.849262
CCDC179	0.849243
BZW2	0.848654
KLF11	0.847595
MTX3	0.847356
DQX1	0.846943
ATP4B	0.845983
MTCL1	0.845496
LTK	0.845206
ZBTB41	0.844671
THAP11	0.843866
CCNA1	0.843698
CCDC186	0.843676
SNAI2	0.84291
GABRG3	0.842714
SLC39A4	0.842712
LMBRD1	0.842499
GNL3	0.842437
BAG5	0.841993
TNFSF18	0.841569
OR1Q1	0.841182
TTN	0.84107
KIAA0753	0.840578
KIAA1456	0.838647
SATB1	0.838192
COG6	0.837936
FBXW9	0.837861
DRD1	0.837859
DCTN3	0.837392
NTAN1	0.83724
DCSTAMP	0.837035
RPL15	0.836888
SLIT1	0.836655
HS3ST3B1	0.836331
PSMD2	0.835564
PLXNA4	0.834786
CADPS	0.834743
PDE1A	0.834531
TCERG1L	0.833566
NGFRAP1	0.833428
QPCT	0.833344
CSMD1	0.83325
MCF2	0.832037
NHP2L1	0.831799
PPL	0.831684
CCNI	0.831645
LYSMD2	0.831466
ATL1	0.831151
HSF2	0.830375
TUSC3	0.829219
SHFM1	0.829004
ALS2	0.828625
CASQ1	0.828291
TRHDE	0.828274
GRIA4	0.826819
PFDN6	0.826715
ZXDA	0.826711
KIAA1467	0.826644
ZNF460	0.825666
NUP88	0.825419
PPIH	0.825194
PACRG	0.824757
ZNF574	0.824262
PSG6	0.824186
HCN1	0.823375
AHSA1	0.823367
GDAP2	0.823142
TCTE1	0.822956
CDAN1	0.822731
OTUD6B	0.821882
STX19	0.821827
HTR1B	0.821765
NRBF2	0.821617
ARNTL	0.82132
PIGK	0.820748
PRMT8	0.82062
PAQR3	0.820521
ATMIN	0.818976
ZCRB1	0.818134
KIAA0825	0.81777
WDR36	0.817655
LOC100505478	0.816776
CLGN	0.816758
SERPINI1	0.816527
LMBR1	0.816086
CLVS2	0.815732
MAN1A2	0.81543
KLHL34	0.815194
C11orf57	0.814313
PDCD5	0.813628
GRIN2B	0.813008
C4orf3	0.812423
PCP4	0.812315
TSPYL1	0.811884
CASP8AP2	0.811845
FBXO40	0.81164
PLS1	0.810263
NBN	0.810238
CEP70	0.80992
MLLT3	0.809715
TSPAN19	0.808901
NOS2	0.808675
ZIK1	0.808384
ZNF646	0.80836
ZNF112	0.808096
LOC200726	0.807892
SLC12A1	0.807872
MMGT1	0.807609
GCK	0.80738
EIF3H	0.806465
ACTR6	0.806206
STX3	0.805794
LINS	0.805182
DUSP11	0.805031
KCNS2	0.80501
NLRP14	0.804878
KBTBD3	0.802825
FLRT3	0.802733
PTPRO	0.802024
CEP76	0.801995
TTC21B	0.801976
TMEM261	0.801935
ACOT4	0.801287
SERGEF	0.800566
NOP56	0.800404
ZNF256	0.798934
GRHL1	0.798863
KLHDC9	0.798766
RSPH1	0.798745
BPIFB1	0.798524
BRF2	0.798459
CD200R1	0.79839
PRC1	0.798127
ACVR2A	0.797958
PPP2R5D	0.797493
GCHFR	0.797083
ADAMTS19	0.796913
ULK3	0.796786
TAF9B	0.796565
SPAG1	0.796013
DNAJC25	0.79601
RGP1	0.793648
SSTR2	0.792644
WDR92	0.792386
ANKRD30B	0.792367
ZNF622	0.792356
G3BP2	0.792227
FAM228A	0.791748
SLC24A5	0.791616
C1orf216	0.791395
ZNF581	0.791262
RPAP2	0.790296
EXOSC2	0.789261
CDK20	0.788921
DUSP5	0.788778
LINC00094	0.788575
DPCD	0.788341
WDR33	0.788212
TOR1A	0.788133
UAP1	0.788074
MAGEC3	0.787868
OC90	0.787701
TUBGCP4	0.787347
SAXO2	0.787086
PTGER3	0.78693
YWHAH	0.786763
NR2C2AP	0.786203
NAT8	0.785656
TMX4	0.785394
ATP6V1D	0.784995
ZNF484	0.784032
SLC6A13	0.783833
ZBTB22	0.78305
FNDC4	0.783042
FTSJ1	0.782644
SRXN1	0.781876
SLC22A1	0.781265
TYW3	0.781253
UROC1	0.780835
KLHDC8B	0.780723
ARL4D	0.780064
DALRD3	0.779989
RGS7BP	0.779942
CAPN14	0.779747
FKBP14	0.779662
ALDOB	0.779591
VWC2L	0.779552
TMEM237	0.779534
ZNF540	0.779205
AKTIP	0.778821
ECT2	0.778783
SFRP2	0.778758
MOCS3	0.778634
NCBP2-AS2	0.778492
HIST3H2A	0.778276
FBXO3	0.778163
NEK11	0.778025
PMM1	0.778018
ZNF667	0.77801
SLC35B4	0.777622
ZSCAN26	0.777548
AK6	0.776732
ASB8	0.776575
TRERF1	0.776395
LEFTY1	0.776271
PDE10A	0.776247
SNX3	0.776169
METTL14	0.775371
NOX4	0.775158
ZNF195	0.774959
PGBD1	0.774713
GPR158	0.774517
VPS33B	0.774294
CREB3	0.774254
CEP120	0.774212
PHF20L1	0.774189
ARMCX2	0.773395
ARMCX3	0.773368
UBFD1	0.77295
TMC3	0.772081
INTS5	0.771129
OVGP1	0.771112
CFAP126	0.771033
SUN3	0.770761
NNMT	0.770676
LEO1	0.770538
RS1	0.770507
MSTN	0.770368
FAM135B	0.770055
KCNMB4	0.769505
F7	0.769296
TMED2	0.769067
DUSP27	0.769012
C8orf37	0.767695
TMEM86B	0.767632
TMEM242	0.76735
NHLH1	0.766684
CTPS1	0.766338
CPSF6	0.764112
KCND3	0.763777
KHDC3L	0.763148
TMEM225	0.762692
MNS1	0.762672
TMEM254	0.762157
CENPW	0.762059
COL12A1	0.761947
PARD6A	0.761496
TTC24	0.760781
TSHZ3	0.760306
PSG3	0.75972
NPHP1	0.759575
CHAC1	0.757829
SPON2	0.755782
AP2M1	0.755128
COPZ1	0.754401
LRRC42	0.754147
MPDZ	0.754074
GTF2H1	0.754024
OR6A2	0.753578
TYRP1	0.75315
SPAG16	0.751903
EGR4	0.751707
MIS18A	0.751635
TRAPPC13	0.751583
DPY19L1	0.750999
PRPF38A	0.750982
DCLK3	0.750206
GLT8D1	0.750202
C14orf1	0.750133
FBXO48	0.749897
HIST1H2AK	0.749048
DSCC1	0.748471
CCNA2	0.748439
KCNJ3	0.748399
NR4A3	0.747882
HSPA14	0.747772
TUBE1	0.747359
DCBLD2	0.747222
IARS	0.746845
CNTN4	0.746739
INA	0.745839
KIAA0408	0.745728
CYP2E1	0.74568
COPS2	0.745559
EIF3M	0.74517
GLA	0.744734
RDH12	0.743637
FAM92A1	0.742551
MTBP	0.742365
AP4B1	0.742274
ARL5B	0.742139
PLK2	0.741605
PSMD14	0.74158
MAGOH	0.74099
SLC24A4	0.740829
SMIM13	0.740597
RPUSD1	0.740473
DUSP28	0.740188
ZNF780A	0.73975
KBTBD8	0.739724
ZNF880	0.73968
NRXN3	0.739267
TMEM138	0.739093
STK36	0.738811
DONSON	0.738459
SLC4A1AP	0.738387
ZUFSP	0.73801
FAM188A	0.737867
SEC23IP	0.737414
ZNF740	0.737274
OR2D3	0.737273
PRDM4	0.736953
LRP11	0.736876
SEC22B	0.736869
OR1J1	0.73622
RCOR3	0.73612
AP5S1	0.734894
FARSB	0.734879
FCRLB	0.73425
WIPF3	0.733877
C6orf120	0.733597
EXOSC9	0.733409
GPHB5	0.732798
PPID	0.732791
CDC73	0.732718
GABARAPL2	0.731907
TSR2	0.731525
CCDC108	0.731304
PSG11	0.731258
HNRNPA0	0.731188
LSM1	0.731087
RSPO2	0.730856
MROH5	0.730793
WDR3	0.730595
ADSL	0.729894
METTL3	0.729724
TAS2R13	0.729659
ANXA7	0.729345
OR6T1	0.729101
GABPA	0.728788
CCR6	0.72877
GNPDA2	0.727899
SMPD2	0.727566
LAMB3	0.727396
ASAH1	0.727255
PARP11	0.726672
HEXB	0.72657
MAGEE1	0.724901
IQCC	0.724823
PSMG1	0.724396
IQUB	0.724349
PCSK2	0.723929
MAGIX	0.723913
ZCCHC9	0.72385
WNT2	0.723732
TRPC5OS	0.723711
TLX2	0.723594
PITHD1	0.722711
TIPRL	0.722181
ZNF841	0.72217
ZNF202	0.72189
CACNA2D1	0.720892
ASTE1	0.720462
ALDOA	0.720319
TMEM132D	0.720144
FAM13A	0.720111
CCDC59	0.719529
LDHA	0.719336
DNAJB9	0.719068
MFSD3	0.718992
PTTG2	0.71853
TMEM173	0.718483
CTGF	0.718342
NCALD	0.718157
TACR2	0.717809
GLB1L2	0.717498
ZFP92	0.717328
SCOC	0.717118
OSTM1	0.717117
GEN1	0.717059
SLC35A2	0.716936
SLC20A1	0.716545
ARMC3	0.716323
FAM76B	0.716298
PPP1R2	0.716158
EXT1	0.715927
CCDC66	0.71588
TM7SF3	0.715711
C2orf74	0.715709
FAM199X	0.715537
FSIP1	0.715033
RPS19BP1	0.714967
PSMD10	0.714561
TDRP	0.714257
POMGNT2	0.71397
ECM1	0.713671
ACTA1	0.713555
NEDD4L	0.713082
PLA2R1	0.712603
KCNRG	0.712443
NOXO1	0.711552
MAATS1	0.711488
EFR3A	0.711447
C17orf100	0.711145
ZNF304	0.710705
DYRK4	0.710531
RNF2	0.710387
DYNLL1	0.710061
DHRS11	0.709864
POLE3	0.709798
FRY	0.709776
MOSPD1	0.709594
DCAF12L2	0.709452
NPAS2	0.70899
CCDC102B	0.708887
DGKA	0.708864
PPIL1	0.708532
BLOC1S4	0.708526
SOWAHA	0.706853
CEP162	0.706743
FNDC5	0.706374
HSPB3	0.706205
COPS8	0.706115
GMNC	0.705463
CLSTN2	0.705455
ZBTB9	0.705413
COLQ	0.705229
KCNJ11	0.703616
IFT20	0.703355
NKAIN2	0.702194
OTOL1	0.702126
ATF5	0.701919
ZNF239	0.701747
CES3	0.701425
ZNF418	0.701096
TMEM106B	0.700916
PATE4	0.700826
GMPPB	0.70066
RTKN2	0.700229
PIM2	0.700228
SLC7A6OS	0.699231
SLITRK4	0.699107
MIER3	0.698837
CAMK1G	0.698575
DNAJC21	0.698323
FNDC8	0.696961
ZSCAN23	0.696646
IMPAD1	0.696576
KCNJ1	0.696286
GPLD1	0.695836
CAMLG	0.695762
C17orf78	0.695525
YDJC	0.695292
SLBP	0.695035
ZNF502	0.694799
RNF39	0.693763
KIRREL3	0.692909
TSPYL5	0.692881
WDR54	0.69278
CALHM1	0.692694
LRRC49	0.692615
YIPF7	0.691651
SLCO4A1	0.691519
EPHA7	0.691407
TAS2R14	0.691006
ZDHHC13	0.690268
ZNF30	0.689922
PLXNC1	0.689133
RAB40AL	0.688921
POLE4	0.688872
DMXL2	0.688829
UBE2F	0.688727
FAM78B	0.688493
ZBED9	0.688488
SNAPC2	0.688344
CD200	0.68809
MYOT	0.687982
LXN	0.687028
MTMR7	0.686814
CAMKV	0.686748
CDH10	0.6867
CDIPT	0.686648
RNF175	0.68638
WSCD2	0.685554
COPS4	0.685488
FAM3C	0.685249
C17orf80	0.683842
NECAB1	0.683631
UBE3A	0.68327
METTL21C	0.68314
MLST8	0.68202
HSPH1	0.681758
ZMYND19	0.681533
E2F1	0.681312
SPEF2	0.681047
RBM24	0.681047
CENPF	0.68093
MPP1	0.680869
ARL6	0.680245
MET	0.679627
FAM134A	0.679506
AHR	0.679139
THAP2	0.678983
ZFP69B	0.678486
APOBEC4	0.678046
ALG2	0.677479
MSANTD1	0.677468
ZNF441	0.677325
TMPRSS11D	0.677004
SSSCA1	0.676597
NOL11	0.675946
ELAVL4	0.675256
PGAP1	0.675203
GABRB2	0.675182
CECR6	0.67515
TRMT1L	0.674593
TMEM108	0.674276
WDR55	0.674253
PPP4R1	0.674213
ZNF593	0.673925
FGF14	0.673836
SPIN4	0.673427
ARMCX1	0.672212
CHUK	0.671742
GAR1	0.671195
NAE1	0.671035
ITGB1BP1	0.671021
ADAM21	0.670781
TCTN3	0.67071
TMEM251	0.670709
PYCRL	0.670426
DLGAP1	0.669932
TMSB10	0.66974
CKAP2	0.669675
PCDH10	0.66907
MRFAP1L1	0.668874
TSSC4	0.668786
TRIM52	0.668532
EXTL2	0.668455
NEU1	0.668407
NME7	0.668218
SLC41A3	0.667856
SPAG5	0.667475
ZNF17	0.667459
DMAP1	0.667326
SPATA6L	0.666603
ADAM32	0.666586
LRIF1	0.666306
HIATL1	0.66624
C18orf21	0.666098
N4BP3	0.66598
SLC41A2	0.66596
LRRC59	0.665496
GTDC1	0.664355
S100A7	0.663642
BTF3	0.663528
GALNT14	0.663319
SH3GLB1	0.663303
SNRPA1	0.663151
TMEM55A	0.663122
CHST9	0.66306
CADPS2	0.662909
UTP15	0.662864
YWHAZ	0.661567
RIMBP2	0.661528
GABRA1	0.661491
DGCR14	0.661427
MLF1	0.660865
FAM133A	0.660699
BUB1	0.66051
MTMR11	0.660047
IPO8	0.659893
CA1	0.659561
NAT6	0.659273
GPRASP1	0.658632
DDX25	0.657963
NPRL2	0.657857
C1R	0.657204
ZNF670	0.657141
SMAD1	0.65688
TMEM60	0.65678
KLHL28	0.656701
TMEM234	0.656398
GSTA4	0.656391
FAM229B	0.656075
PNPLA5	0.656022
KIAA1107	0.655782
WISP3	0.655581
CD59	0.65555
CHIT1	0.65536
CHGB	0.655278
CENPC	0.655118
SUSD4	0.654722
TMEM211	0.65454
EPB41L5	0.654237
STYX	0.653938
ERGIC2	0.653872
FBXW2	0.652819
ZNF155	0.652642
PDCD10	0.652628
SIKE1	0.652593
CEP192	0.652586
RAD1	0.652374
AKIP1	0.652091
SMC6	0.652076
MYBPHL	0.652016
CAV2	0.651163
VMA21	0.650768
EGLN1	0.650592
RNF25	0.650027
CNIH1	0.649914
FHOD3	0.649453
UBL7	0.649012
NIN	0.648008
PNMA1	0.647737
PNMA2	0.647028
CNTN6	0.646774
NOC4L	0.646767
SRA1	0.646547
MAP1A	0.646537
RALGPS2	0.646456
TMEM17	0.646454
SAP18	0.646447
GSTO2	0.646216
RNF113A	0.646152
PPHLN1	0.646073
GDPGP1	0.645751
ABRA	0.645202
SREK1	0.645109
ADAM8	0.644946
ZNF625	0.64455
PTCHD1	0.644469
RRAS2	0.644208
PCNXL4	0.643975
EIF2B1	0.643966
NT5C3B	0.643929
SFT2D3	0.643289
BRPF3	0.643184
TDO2	0.643099
GSG1	0.642924
FEN1	0.641966
TMEM244	0.641949
COL19A1	0.641944
DYNC2H1	0.64134
PJA1	0.639933
RUSC1	0.639752
RRAGD	0.639704
LRIT3	0.639153
ACP2	0.639141
SMAP1	0.639032
ZNF569	0.639002
MAMDC2	0.638881
GRIA1	0.638656
FGF12	0.638418
RASGRF1	0.638327
RBM3	0.63799
LY6D	0.63794
RGAG4	0.637659
PDCD2	0.637297
ZNF419	0.637228
LDOC1	0.637164
C5orf47	0.637159
SMIM24	0.637085
ABHD12B	0.63628
PDGFD	0.636088
RCAN2	0.636053
C5orf30	0.635776
SHISA9	0.634675
ZSCAN20	0.634246
ACTRT3	0.634072
MUC15	0.634009
KIAA0319	0.633887
RPF1	0.633006
SRSF4	0.632889
SLC52A2	0.632876
RSPH14	0.632865
SFTPD	0.632769
MYL6	0.631553
COMMD2	0.630581
DNAJB7	0.63004
SAMD10	0.629905
MON1A	0.629351
PLA2G12A	0.629223
MBIP	0.629151
KIAA1804	0.628642
MADCAM1	0.628614
PVRL3	0.628512
KIAA1024L	0.62837
PEG3	0.627997
BRPF1	0.627686
NCAPD3	0.626798
COMMD8	0.62666
BARD1	0.626478
HSP90AB1	0.626047
FGF10	0.625611
SRSF9	0.625597
TMEM74	0.625588
ZNF25	0.625514
SH3YL1	0.625223
HDDC3	0.62498
OTUB2	0.62495
DGKE	0.624704
CERS5	0.623775
CDH9	0.623314
ACAT2	0.623122
PSG9	0.623105
BRIX1	0.622817
TMTC3	0.622287
GALR3	0.622104
TBC1D30	0.621995
LIPI	0.621801
VAMP7	0.620187
RSL1D1	0.619935
FAM219B	0.619784
SEMA5B	0.619765
BLOC1S2	0.619259
NANOS1	0.619018
SIAE	0.618978
TNNT2	0.618581
RAI2	0.618124
RNF44	0.618024
ARL4A	0.617821
PIP4K2C	0.617665
SLC44A5	0.61763
CEP290	0.617446
ZNF225	0.617325
KLK7	0.617248
RPL31	0.617242
TOPORS	0.616941
PGPEP1L	0.616271
TTC1	0.61569
MTUS2	0.614919
LILRA6	0.614483
PRMT3	0.614323
PPP2R1A	0.614287
HS3ST2	0.614272
OR10A2	0.614081
PHF10	0.613971
GOT1	0.613878
CABLES2	0.613847
CLK2	0.613761
DPT	0.613606
TMEM209	0.61347
IER5	0.613276
RIOK2	0.613162
PROKR2	0.612824
SLC6A5	0.612536
PRMT6	0.612457
MSMO1	0.612069
MAP3K7	0.611938
SUPT20H	0.611737
DPH2	0.611718
NTPCR	0.611219
RIT2	0.61108
ZWINT	0.610399
PMVK	0.610204
MYL7	0.610201
DRD2	0.609977
KY	0.609136
PDCD4	0.609116
PCDHB@	0.608801
CA7	0.608755
LAMTOR3	0.608726
NFIL3	0.608504
SNAPC5	0.608298
DNAJC27	0.60825
MAP3K4	0.608118
INSL5	0.607873
PPRC1	0.607778
CDR2	0.607723
PSMD13	0.606276
MYZAP	0.605803
CCDC97	0.605112
MANBAL	0.605043
C11orf30	0.605035
COL10A1	0.604709
RLIM	0.603793
ZNF471	0.603278
IGIP	0.602918
PABPC1L2B	0.602898
RAPGEF5	0.602854
AQP1	0.602534
ANKRD42	0.602464
TUSC1	0.602453
CNTNAP5	0.601833
SLC16A6	0.601809
ATG4A	0.60104
MAEL	0.600646
STRADB	0.600287
CYP46A1	0.60011
CAB39L	0.599621
DZIP1	0.599572
ZNF37A	0.598731
ZNF429	0.598665
NRAS	0.597695
SPATS2L	0.596921
SARAF	0.596537
CIAPIN1	0.596137
GPKOW	0.595873
MDGA2	0.595763
TRMT5	0.595474
EML5	0.594745
ZNF222	0.594677
HBE1	0.59457
NYAP2	0.593979
WDR75	0.593926
TMEM97	0.593743
TM2D2	0.593621
QRFPR	0.593605
SMIM17	0.593378
OPN4	0.593361
IDI2	0.593227
HIRIP3	0.593202
AATK-AS1	0.59317
LYPD5	0.59238
2019-03-04	0.592152
DDX41	0.592083
KBTBD11	0.591747
PEBP1	0.59167
NPM1	0.591628
ROBO2	0.590901
MYRIP	0.590673
CFAP53	0.590537
TDRD6	0.590459
PCMT1	0.590291
RBM45	0.59018
CHRNB2	0.589946
FPR1	0.589834
MANEAL	0.589678
DNAJC18	0.589657
LYAR	0.589539
EPM2AIP1	0.589333
ZNF672	0.589001
TCTEX1D1	0.588808
CCDC47	0.588491
FAM58A	0.588331
TTC9	0.588277
AMN1	0.588248
METTL24	0.587534
NTRK3	0.587466
PFKM	0.587391
C4orf33	0.58702
RWDD2A	0.586963
HSPA13	0.586791
ZNF180	0.586785
TRAM1L1	0.586503
CBX8	0.586356
TRAF6	0.586291
UGP2	0.585629
TMEM56	0.585529
PRNP	0.585176
EPGN	0.584523
MPP6	0.582575
TMEM81	0.582543
PLEKHA1	0.582528
SSU72	0.582437
CDO1	0.58194
CARD16	0.581826
COG2	0.581815
THOC6	0.581578
ZNF571	0.581498
GALNT18	0.581495
ERI2	0.581416
REEP6	0.581188
C2CD4D	0.581143
HPRT1	0.580691
CUTA	0.58042
TIGD5	0.57969
DCLRE1A	0.579346
SNTG1	0.57907
CDH6	0.578339
ANKLE1	0.577363
ANKEF1	0.577076
SERPINB8	0.57683
SF3A1	0.576629
RAC2	0.576371
KIF23	0.576356
BLVRA	0.576302
COL3A1	0.57584
SLC28A2	0.575773
NAPG	0.574883
PPARGC1A	0.574633
SP2	0.574315
REM2	0.573864
VTN	0.573364
SAMD3	0.573192
IPO5	0.573071
WDR73	0.57273
MUM1L1	0.572432
DCTN6	0.572096
TMEM223	0.571659
ERICH3	0.571397
LYZL4	0.571211
TSG101	0.571002
ANKRD6	0.570994
GPN1	0.570788
SPATA7	0.570638
ZNF595	0.570394
LRP1B	0.570162
SLC38A1	0.569996
NELFE	0.569975
MYSM1	0.569572
TBC1D15	0.569469
FZD6	0.569326
PJA2	0.569214
CTDSPL	0.568821
CD101	0.56862
NR3C2	0.567878
PAQR9	0.567859
GTPBP2	0.56782
ABHD17C	0.567753
SEC61B	0.567737
MCHR1	0.567621
OR2L13	0.567268
TPRKB	0.567224
RRAS	0.567007
MESP1	0.567005
GRK6	0.56688
GFPT2	0.566663
ETV3	0.566402
RBP2	0.566343
BTNL2	0.566037
ARFIP2	0.565576
FAM213B	0.565262
C12orf73	0.564689
SAMD15	0.564569
GLO1	0.564539
VTI1B	0.564525
ENOX1	0.564517
B3GALTL	0.564418
EIF1B	0.564243
HSBP1	0.564186
C9orf9	0.563985
LRRC2	0.563737
CCSAP	0.563076
PSMD6	0.562907
CCDC181	0.562769
TCHH	0.562484
PSMD1	0.562389
CCDC86	0.562371
TGDS	0.562331
CCT2	0.562216
STARD5	0.562158
CSMD3	0.562092
FGF9	0.561827
CTR9	0.560922
EBP	0.559676
ENY2	0.559533
BCL10	0.559256
SPRED2	0.55825
CCT3	0.556996
ZBTB14	0.556751
NAP1L5	0.556528
IMPACT	0.556524
SEMA6D	0.555632
TRHR	0.555434
SERINC3	0.555373
ZNF613	0.554988
TSEN54	0.554775
ACKR4	0.554376
SOCS2	0.554331
ANKRD34A	0.5538
HPS6	0.553044
DYRK3	0.552939
SMC3	0.552881
RAN	0.552541
PROSER1	0.552288
EDEM3	0.551363
PANX1	0.551122
KIAA0895L	0.550347
PNRC2	0.549765
C9orf92	0.549747
NUDCD1	0.549708
RIC8A	0.549607
DCUN1D5	0.549555
SASS6	0.549504
TMEM69	0.54931
F11R	0.549283
CCDC81	0.549217
GPATCH4	0.549116
FAM110A	0.549059
TMTC1	0.549056
CEP57	0.548743
ITGBL1	0.548717
GALE	0.548693
CWC27	0.548579
RAD51C	0.548254
TTC39C	0.547847
C20orf202	0.547716
LIG4	0.546879
CDC40	0.546812
ADRA1B	0.546716
CHMP1B	0.546496
FRMD3	0.546368
C14orf28	0.546015
NUP54	0.545921
VCPIP1	0.545633
WDR31	0.545414
PSMB6	0.545381
PP2D1	0.545206
LOC100288814	0.544958
LTB	0.544947
PSMG2	0.54494
SPG20	0.544712
USF1	0.544649
EIF2A	0.544617
UTP11L	0.544464
UPRT	0.544463
CYP4A11	0.544447
CNOT8	0.544356
SYNGR3	0.544279
PANK4	0.543883
TCP1	0.543454
TMEM263	0.54309
ATF2	0.542983
AGPAT2	0.542625
DKK3	0.542445
ZNF781	0.542418
CNEP1R1	0.542209
SUPT16H	0.541533
PPP1R1C	0.541143
TXNDC17	0.540977
HAS3	0.540933
DET1	0.540712
GTF2H5	0.540632
FBXL6	0.540562
KLHL20	0.540525
FILIP1	0.540213
SLC24A1	0.540159
SELE	0.539796
PRKAR1A	0.539591
NLE1	0.539491
CACYBP	0.539346
SETDB2	0.538895
PRKRIR	0.53872
CDKN3	0.538315
FANCG	0.538148
EPN3	0.538091
C14orf132	0.537811
MYADML2	0.53776
RORB	0.537669
HMGCS1	0.537462
RBM48	0.537458
GAL3ST3	0.537301
KRT31	0.536693
HMGB2	0.53645
ZNF789	0.536366
GALR2	0.535696
CDH7	0.535663
HYAL3	0.535643
ARL6IP1	0.53485
KIAA1407	0.534839
BUD13	0.534565
TUBA4A	0.534276
RNF14	0.534145
MDC1	0.533991
RPH3A	0.533663
ZNF74	0.53332
FGFR1OP2	0.533003
ATP6V1F	0.53299
KRIT1	0.532729
DDX56	0.53186
TMEM30A	0.531809
CAPS2	0.531419
SLC35B1	0.531147
PPIP5K2	0.530933
FABP2	0.530858
BEND6	0.530709
CENPE	0.530597
LTA4H	0.530472
G2E3	0.530433
ST8SIA1	0.530136
TRPC5	0.529659
KCTD18	0.529468
NRXN1	0.529401
SSFA2	0.529351
EMG1	0.528984
HPX	0.528757
PAF1	0.528711
MAK16	0.528463
EIF6	0.528117
TMEM214	0.527929
PA2G4	0.527862
ERVFRD-1	0.527572
RARB	0.526656
EXOSC6	0.526621
DNAJA1	0.526372
B3GALT4	0.526196
THYN1	0.52612
NGB	0.526096
GADD45A	0.526067
OR2D2	0.525884
ZNF75A	0.525722
EPHA3	0.52564
GALK1	0.525515
BHLHB9	0.525502
NEDD8	0.52541
CPO	0.525322
PSCA	0.525175
ASB7	0.52498
DPP10	0.524948
FMN1	0.524702
UBA5	0.524517
VTA1	0.5241
TFRC	0.523398
ZNF250	0.523385
TSPAN5	0.523222
GRM7	0.523135
ARSK	0.523055
LRRC28	0.523051
IK	0.522606
EIF3G	0.52204
TYW5	0.521918
PREB	0.521783
ZNF570	0.521512
MTR	0.521304
HAX1	0.521224
FBXL2	0.520956
ZNF714	0.520868
MBOAT2	0.520399
GLTPD2	0.52037
RBP3	0.520298
ZNF394	0.520206
H2AFV	0.519899
HSPA4L	0.519374
IGFL2	0.519117
WBP5	0.518899
REEP5	0.518611
ZNF543	0.518594
RPRM	0.518358
LSM5	0.518313
KCTD8	0.517766
EIF2B2	0.517223
TMEM109	0.516751
CBLN4	0.516489
TMEM9	0.516437
GDF6	0.516295
SMARCAL1	0.515894
CHST2	0.515481
ZNF224	0.515233
[truncated: 5,012 more rows]

## Sheet: Microglial
symbol	specificity
GNLY	528.622
CH25H	483.952
IGSF6	270.113
CASP1	221.007
IL10RA	174.686
TRAF3IP3	168.167
PTPN22	121.917
HLA-DMA	106.058
ADAM28	97.7521
HIST1H3D	92.6943
ARHGDIB	89.1274
CDKN1A	71.5264
LOC100129216	67.9131
FAM26F	58.7898
ZNF816	58.1318
CD53	57.3679
KCTD12	56.0798
FLG	54.9515
P2RY12	54.4419
PARVG	53.9395
TMEM71	51.4321
GCC1	50.5711
CEBPA	49.6234
CCL2	44.8813
IFNE	44.8721
HCLS1	44.6063
ZNF232	43.3064
CTSC	42.3957
FAM105A	42.1335
DUSP1	40.862
IRAK3	40.0265
RASSF1	39.9629
SYT6	39.8848
CD68	38.101
TMEM203	37.5157
TLR1	36.3051
PTPRC	34.7019
LPAR2	34.6914
SELPLG	34.2381
FAM122B	33.0506
LRMP	32.9208
IER3	32.8234
MAGEF1	32.822
MX1	30.934
PPM1N	29.7809
CD40	29.7675
PSENEN	28.5199
C12orf75	28.2719
SLC27A3	27.4627
PTP4A1	27.1233
DCLRE1B	26.8441
CDK2	26.5368
TNFRSF1A	26.1022
TP53I11	26.0557
MAML3	25.3959
ERP29	25.3893
PTGS1	25.199
CYBB	25.1929
TRIM39	24.579
GLIPR1	24.4142
RABIF	24.34
TPMT	24.1939
NABP1	23.8377
SORL1	23.449
MANBA	23.3771
ZNF219	22.7192
TMEM106A	22.3788
DLEU7	22.2512
HIST1H2AC	21.8402
ZNF311	21.8391
RBP5	21.6133
CXorf40A	21.5297
IMP3	21.3561
RWDD2B	21.2577
GPR65	20.8515
LYVE1	20.6419
L3MBTL3	20.6255
CDKN2AIP	20.5478
VAMP8	20.456
SKAP2	20.2474
TBC1D9	19.9907
HIST1H2AE	19.9317
PCNA	19.9051
PAX8	19.7818
MSL3	19.6833
RAB29	19.608
CCNB1IP1	19.0659
FGL2	18.535
PCDH12	18.0365
GPR161	18.0069
PPAPDC2	17.9811
P2RY13	17.9609
MGST2	17.7155
IRF3	17.6438
REEP4	17.6409
SREK1IP1	17.6042
KIF20B	17.2992
IL17RA	17.2488
PLA2G7	17.0893
RCCD1	16.9881
RPE	16.8118
ABT1	16.7668
QTRTD1	16.7387
SYNDIG1	16.3204
MAF1	16.0819
GALNT12	16.0606
SP140	16.0341
TRIM68	16.0305
SLFN11	15.9641
CD274	15.9001
ZFP36L2	15.8254
ATG101	15.8059
MYNN	15.7717
PLAG1	15.7623
IKBKE	15.7457
SFMBT2	15.4625
PLA2G15	15.4624
SNRPE	15.3927
ARHGAP9	15.273
IRF5	15.2723
TMED9	15.2531
NUDT16	15.24
FUT4	15.1223
ORC5	15.0958
ALG1	15.0145
DIEXF	14.8694
LPXN	14.7891
B4GALT4	14.6695
DHRS9	14.6018
NRP2	14.5644
KIAA0226L	14.462
PLEK	14.4383
FGF20	14.2884
PGM2	14.2044
THAP5	14.0896
CTSK	14.0695
RGS18	13.9897
YIPF1	13.9595
BTBD6	13.8947
IFNGR1	13.8686
SCYL3	13.8538
PRR3	13.8451
CTBS	13.7244
HECA	13.5978
LRRK1	13.5735
OLR1	13.5107
HIST1H2BD	13.4804
NRIP1	13.2882
ALPK3	13.2701
BATF3	13.17
FAM120AOS	13.1632
MEF2A	13.1467
PKD1L1	13.0747
NKIRAS2	13.0143
TRMT12	12.9915
RNASET2	12.9889
RSAD2	12.9686
MGAT4A	12.8543
ITPRIP	12.8424
HSPBAP1	12.8179
FOS	12.8164
ZNRF2	12.7523
BTG1	12.7121
SLC4A7	12.6984
SLC12A7	12.6068
BROX	12.575
ZFP2	12.4806
FAM122A	12.4489
AVIL	12.4421
SMC1A	12.391
HS3ST4	12.3852
RALB	12.2465
PRPF38B	12.1751
PMEPA1	12.095
TNFAIP2	12.0777
RPS27L	12.0453
NOP9	12.0093
ST8SIA4	11.8096
ZNF330	11.7698
ZNF830	11.7285
PSMG4	11.6763
OLFML1	11.5782
DPP4	11.5432
DDX20	11.4436
EMB	11.3436
BBS12	11.3249
RUNX2	11.2838
POLB	11.2533
HSD17B11	11.2473
OLFML2B	11.2321
2019-03-03	11.2172
CX3CR1	11.0508
INSIG2	10.9762
C10orf54	10.9541
SRFBP1	10.9284
NUDT16L1	10.8774
DGAT2	10.8301
MMD	10.6804
SMIM10	10.6675
ZNF616	10.5777
SLC26A3	10.4907
PHOSPHO2	10.4106
QSER1	10.3936
ZNF324	10.3741
EIF4A3	10.3517
SLC12A4	10.2324
LPCAT2	10.2038
DERA	10.2034
FLVCR1	10.1814
FARSA	10.1435
KCNQ3	10.1388
C10orf88	10.1046
TMEM147	10.0808
DPM2	10.0615
FIBP	10.0361
LTB4R	10.0324
ZNF34	10.0271
NOL8	10.0235
UROD	10.0087
HLA-DQB1	10.0086
PLCL2	10.005
IL6ST	9.86204
TMEM176B	9.85371
NUP107	9.82716
ADSSL1	9.79566
DOCK4	9.7618
ZFP36	9.7109
RPP25L	9.70521
SPATA1	9.68644
MEF2C	9.5749
BNIP2	9.54332
LSMEM1	9.52124
C6orf163	9.5103
EPB41L2	9.5044
KCP	9.48894
RPP40	9.48696
PRH2	9.46293
DUSP12	9.40788
LDLRAD4	9.40269
CEBPG	9.37605
IL18	9.37405
DYRK2	9.35153
CSRNP1	9.33164
PLXDC2	9.31907
NCOA5	9.31383
SH3BGRL	9.29382
MED22	9.27502
B3GNT5	9.23931
RWDD1	9.23321
SLC33A1	9.16971
SLC35G1	9.15246
HPCAL1	9.14944
FAR2	9.12665
BTN2A1	9.10725
ZMYND11	9.06709
SLC15A5	9.06205
ZNF775	9.00438
NUP35	8.96775
EFNB1	8.95569
UFC1	8.93254
P3H2	8.89971
RFX5	8.88527
SH3RF3	8.85
GPR34	8.81155
MCM7	8.76813
TPR	8.76764
B3GALT6	8.75218
SRRD	8.73985
EFEMP2	8.73584
SNX13	8.68475
NKAPL	8.63626
ARPC2	8.63304
CTTNBP2NL	8.6009
COMMD6	8.59018
GUCY1A3	8.57129
NGLY1	8.55128
HIST2H2BE	8.48854
SNRPD3	8.47384
IER2	8.43533
CLEC19A	8.3745
PCED1B	8.34934
AKR1A1	8.27849
EXOC8	8.26764
KBTBD12	8.1876
RMI1	8.13855
KIAA1033	8.12813
ZBTB24	8.10891
ZNF879	8.10481
ZNF662	8.10266
TIAF1	8.08539
CARD9	8.07688
TRUB1	8.05009
SP3	8.03523
HDAC9	8.03055
NAAA	8.02213
PHACTR2	7.99453
NOP10	7.99138
MED20	7.98629
SLC17A9	7.98482
TWISTNB	7.94918
GRN	7.93806
SUV39H2	7.93572
POLM	7.90675
HIST2H2AC	7.89261
RBM15	7.87407
SP4	7.87152
ITPR2	7.85989
HENMT1	7.84483
P4HA2	7.81265
CKS1B	7.79842
GOLGA5	7.7942
IRAK4	7.78955
EVI2B	7.76189
TAF5L	7.75738
EMC9	7.74038
FYTTD1	7.71627
LRRC8C	7.71536
COMMD10	7.704
RPGR	7.6865
BOD1	7.68377
HAUS5	7.68359
MCM9	7.67288
COMMD4	7.63415
MR1	7.58789
COPB2	7.57718
SMIM15	7.571
CCDC168	7.56243
FGL1	7.55234
PROZ	7.55204
ZBTB11	7.53603
RBM12B	7.47703
GNPDA1	7.44414
TM9SF3	7.39413
CHRNA10	7.38676
MYCL	7.38265
FCHO2	7.36819
HLA-DRA	7.36115
API5	7.35994
VPS35	7.28983
STARD3NL	7.28359
SEC63	7.27665
IRS2	7.26354
RFC4	7.26203
ATXN1L	7.20654
RAB22A	7.20379
ATG5	7.18988
SPRY1	7.1843
ARV1	7.18189
BLNK	7.15587
CRACR2A	7.12038
ARL5A	7.10709
STRIP1	7.10233
PTPN2	7.09585
ZNF641	7.01749
POLR3K	6.97369
KIAA1279	6.96847
ARHGAP26	6.9449
SMCR8	6.93526
C17orf58	6.9323
FAM196B	6.90895
SYCE1L	6.9014
ZHX1	6.88353
CXXC1	6.86609
STAMBPL1	6.84273
SIGMAR1	6.83587
ARMCX6	6.83432
GPRIN3	6.81695
MINPP1	6.81431
SUB1	6.81083
TXLNG	6.80941
RTTN	6.7976
CREBL2	6.7867
UBE2T	6.75918
SRSF7	6.7485
FAM198B	6.71736
LRCH1	6.70684
DIP2A	6.6876
RNF181	6.68564
HNMT	6.68046
ATP13A3	6.67518
LCP2	6.66236
MKRN2	6.65703
HEXA	6.65578
RGS2	6.65212
ZNF200	6.64737
CPED1	6.64242
BIN3	6.63021
CYGB	6.61785
LYSMD1	6.61505
PRCP	6.61452
WRAP73	6.59502
POLR1C	6.5882
PARP8	6.56343
TXK	6.49589
OTULIN	6.42096
HPS4	6.42046
TAB2	6.40831
ZNF75D	6.39946
TRIM35	6.39257
APMAP	6.35284
FILIP1L	6.33826
SLC40A1	6.33372
KCTD5	6.30861
SOCS6	6.26851
NFKB1	6.26836
MIEN1	6.2667
SLC8A1	6.24499
SNIP1	6.22448
FCHSD2	6.21987
POC1B	6.21509
RAB11A	6.21113
A2M	6.20225
ZSCAN25	6.19846
DIAPH2	6.19298
RTCB	6.19276
USP46	6.16987
PURA	6.16592
IFI16	6.14865
ZNF480	6.13358
ANKRA2	6.13141
WDR77	6.12425
NPAT	6.11767
ETV6	6.05931
FKBP4	6.05326
METTL13	6.04094
DCAF11	6.0314
RAB18	6.02764
HDAC2	6.01865
DR1	6.01813
TMEM243	6.0062
TBC1D7	5.99981
THAP1	5.99089
P2RY6	5.95681
ACSL5	5.94749
FAM96A	5.93546
TEX261	5.89374
MBNL1	5.87729
FAM111A	5.86092
PFDN5	5.85901
H2AFY	5.8505
DISP1	5.84369
SAMD9L	5.83744
GORASP1	5.83147
RNASEL	5.8309
SAT1	5.78063
KIF16B	5.77642
TMEM120A	5.76411
LEAP2	5.76245
PLCB2	5.75429
CD83	5.74374
HMG20A	5.72292
KIAA1586	5.70618
G3BP1	5.69373
BOD1L1	5.66139
HDHD2	5.66065
EIF3F	5.66062
TBRG1	5.6524
APRT	5.62772
FAM149A	5.59748
HYLS1	5.58431
MED10	5.57853
ECD	5.57404
ZKSCAN4	5.57049
C5orf51	5.56869
LYST	5.56454
ZDHHC6	5.5612
DNAJC13	5.5518
ZNF519	5.54724
GGCT	5.54458
SNX18	5.54165
DAP	5.52684
SSBP2	5.52304
ZNF337	5.52068
MBTPS2	5.51512
ARFIP1	5.51179
CASP4	5.50173
HPS1	5.49918
RNF146	5.49147
NT5C3A	5.47758
FAM214B	5.4712
PLSCR1	5.47028
DEXI	5.46799
RAB9A	5.46557
ELOF1	5.46546
ACTR3	5.45925
COPS7A	5.45032
MGAT2	5.44709
BHLHE41	5.42477
ACTR8	5.42373
OFD1	5.42263
TBC1D4	5.40817
THUMPD1	5.40741
DNAJC2	5.39936
DDX47	5.37956
SRF	5.36164
PSMA1	5.31608
RP9	5.29936
BACH1	5.29196
HARS	5.27949
EPS8	5.27626
METTL7A	5.26771
TPP1	5.25567
DIRAS3	5.24132
TINF2	5.21128
HS1BP3	5.19774
ADIPOR1	5.18458
LEPROT	5.18158
CWC15	5.16939
SLC16A14	5.16137
GEMIN6	5.15858
RRM2B	5.14748
DUSP6	5.1408
AFF1	5.13746
ARPC3	5.13253
ZBTB40	5.13144
COMMD3	5.12037
PEF1	5.10373
GTF3C3	5.10257
SOCS4	5.08855
SLC26A2	5.08662
NFKBIA	5.0567
ADPGK	5.05411
KRTCAP3	5.03518
IKBKAP	5.03395
ZBTB33	5.03253
HERC3	5.03027
DCAF6	5.0292
FAM104B	5.02644
GTF2E1	5.02525
APPL2	5.01743
ATP6V0D1	4.99256
FICD	4.98934
POLD4	4.97459
LRP12	4.96172
PSMA4	4.9595
UBXN1	4.95411
ZMYM5	4.95261
FAM102B	4.94979
MED12L	4.94762
ARL15	4.93988
PSMB10	4.93854
SULT1C4	4.93122
GEMIN8	4.90543
IQCB1	4.89782
ALG3	4.89492
HIST1H4C	4.89106
RRAGC	4.88398
PAG1	4.88286
LAPTM5	4.8769
ZNF268	4.86566
PEX10	4.85169
TMEM33	4.84824
MAF	4.8381
POMP	4.82689
TMEM179B	4.82093
ZNF677	4.82067
FMR1	4.81907
ATP2C1	4.81125
DPH5	4.8108
TRAF1	4.80843
SLC30A7	4.7959
TTC13	4.78481
ELP5	4.78232
TTC5	4.77772
UBE2V2	4.77458
CD14	4.77004
ARRDC3	4.76063
TMEM19	4.76048
EID2	4.73497
C12orf5	4.73471
ETV5	4.73091
MAPKAPK2	4.72468
RNFT1	4.7061
CMTM3	4.68149
BTN3A1	4.67475
EXO5	4.66743
BMP2K	4.66574
C8orf59	4.65994
SSR1	4.65817
GMPR2	4.65758
UBA7	4.65385
NAA50	4.64491
KIAA0754	4.63716
MLH3	4.62912
WDR26	4.61936
FLII	4.59849
LNX2	4.59348
PCYOX1	4.59245
CCDC132	4.58514
KRR1	4.58
RANGRF	4.57676
MIS18BP1	4.57623
CYLD	4.57144
LINC00493	4.55384
UCKL1	4.55021
PLCXD3	4.54915
GNL2	4.53227
ASCC3	4.53041
TBC1D23	4.53001
ADPRM	4.52103
KLHL5	4.51224
ITSN2	4.50813
GXYLT1	4.47835
LEMD3	4.47102
IKZF5	4.46956
ZFAND1	4.45538
GPS2	4.44907
SPRED1	4.44604
KLF3	4.43972
RNF150	4.43798
TSPAN31	4.43608
SERP1	4.43131
CCNB1	4.42402
VOPP1	4.42117
BTBD8	4.41629
ZNF117	4.41054
WDR91	4.40292
SLC4A2	4.38886
SLC15A4	4.38525
RBBP7	4.37972
CDK8	4.37959
FAM208B	4.36204
YTHDF3	4.35319
CDC16	4.35067
RTCA	4.3437
FNDC3A	4.33961
AMMECR1	4.337
HLA-DRB1	4.33567
SF3B6	4.33064
MAD2L1BP	4.32933
USP15	4.30497
SRGAP1	4.29994
NAV3	4.2946
LINC00998	4.29078
PAK1IP1	4.27655
NECAP1	4.27608
LTN1	4.27519
AUP1	4.26862
N6AMT2	4.24544
ESCO1	4.24107
TFEB	4.23523
CLTC	4.23109
MAP2K6	4.21672
CORO1C	4.2147
TLR4	4.20846
CCT5	4.20772
TDP2	4.20669
RGS19	4.19739
C9orf72	4.18214
KIAA1551	4.17657
TGOLN2	4.17379
SRP72	4.16657
FPGT	4.15946
STAT1	4.15733
OARD1	4.15459
TAX1BP1	4.15446
TMEM220	4.14879
ERP44	4.13629
BCCIP	4.1297
HDGF	4.12655
ZFAND5	4.11288
LRRC75A	4.112
ANKRD44	4.08971
THUMPD2	4.08118
MPLKIP	4.08043
XPNPEP1	4.07861
LPAR6	4.0659
EAF2	4.06449
CHD1	4.05959
MYL12A	4.05565
TMEM194A	4.05143
SNX2	4.04601
ITFG2	4.03396
WDFY2	4.02467
RNF141	4.01992
METTL9	4.00776
C6orf1	4.00715
NPC2	3.99708
FAM98A	3.99065
SLC9A9	3.97615
FAS	3.97387
SIPA1L2	3.96985
SPOPL	3.96648
JAK2	3.9634
PELI1	3.95563
CCT4	3.93327
NAA20	3.92399
KAT5	3.92344
SHOC2	3.92172
PHF3	3.91789
DAXX	3.91787
PIK3R1	3.909
MCM6	3.90711
TRIP11	3.90367
PCYOX1L	3.90273
TET2	3.89987
NONO	3.89331
ERAP1	3.88882
RABGGTB	3.88462
HEATR1	3.87359
SMAD2	3.8512
CLTB	3.84858
RIF1	3.83225
OGFRL1	3.83162
BRCC3	3.82143
ZNF283	3.81489
ALKBH8	3.80802
HUS1	3.80643
STAMBP	3.79924
ZSCAN16	3.78536
ZFP62	3.77543
STAM	3.77398
ITGB3BP	3.75638
GPR137C	3.75405
ELMOD2	3.74775
MAN1A1	3.74746
ARHGAP31	3.73676
ALG5	3.73574
PIP5K1B	3.73129
DSG3	3.73119
CBX3	3.72746
C1orf123	3.72727
GCC2	3.72206
ZNF493	3.71703
CHST15	3.71215
RB1CC1	3.70899
SERPINF1	3.7058
ORMDL1	3.69013
APPL1	3.6886
RFC3	3.67549
MAP3K5	3.67503
ANKRD63	3.67425
FANCM	3.67212
SKP2	3.64619
ZNF182	3.64605
PIWIL4	3.64087
SCAND1	3.63383
YBX1	3.62265
ZFC3H1	3.61335
HECTD2	3.60545
CPVL	3.60347
PSMD12	3.59551
RIPK2	3.59053
SCAF11	3.58933
STX7	3.58899
APOBEC2	3.58727
SETX	3.58275
FOXP2	3.58007
ORC3	3.57819
ZMAT3	3.57268
HOPX	3.56992
STK17A	3.55945
TDRD3	3.55834
CHURC1	3.55302
AAGAB	3.54724
CC2D2B	3.54656
NOS1AP	3.54562
LINC01125	3.53821
ADGRG1	3.53643
SRSF2	3.52986
CNPPD1	3.52188
UMPS	3.51652
USP25	3.51603
ENTPD1	3.51452
RBM41	3.51398
ZNF84	3.50409
USP1	3.50313
PEX3	3.50091
AP3B1	3.49989
C8orf58	3.49441
SRPK1	3.49151
MED6	3.48952
SS18	3.48434
ANKRD10	3.47953
SYNJ1	3.47542
SLA	3.4697
PRMT2	3.46837
YAE1D1	3.46651
CPNE4	3.46158
RPN2	3.451
NAA30	3.44661
OR1L8	3.44423
IFIT1	3.44284
ELAC1	3.44151
GSAP	3.44019
RFTN1	3.44001
ZNF516	3.42896
RANBP6	3.42878
CSTF1	3.41724
LPP	3.41455
RASSF8	3.39732
TMEM167B	3.38994
POP7	3.38968
ATM	3.38816
PMS1	3.38714
FHOD1	3.38306
SACM1L	3.38082
EI24	3.38046
CDC7	3.37958
TMEM51	3.37527
GLCE	3.37176
TTF1	3.3703
CCDC82	3.36879
HECTD3	3.36445
PPP2CB	3.36035
R3HCC1	3.35974
GRM6	3.35854
XRRA1	3.35387
NOC3L	3.34447
MANF	3.34083
SNRPG	3.33453
ZC3H13	3.33432
AGPS	3.33038
SESN3	3.3252
B2M	3.3218
PTPRE	3.32172
TSTD2	3.31648
TMED8	3.30579
KHDRBS3	3.30449
GHDC	3.30376
ST6GALNAC3	3.29104
TEX12	3.28785
AURKC	3.28779
AFTPH	3.28245
MIA3	3.27983
CRYZL1	3.27954
RALGAPA2	3.27468
PHTF2	3.26641
RER1	3.25812
AHRR	3.2542
PTK2B	3.25352
SLC38A4	3.25138
SF3B1	3.24813
IKZF2	3.24714
YTHDC2	3.24057
PIGW	3.23922
FBXL3	3.23435
DESI2	3.22958
DDX3X	3.22878
NMRK1	3.22666
HLA-DPA1	3.22234
SORBS3	3.20245
USP8	3.20168
HGD	3.20117
RNF219	3.19214
ZBTB5	3.18687
TXNL1	3.18425
C18orf8	3.18204
RNF7	3.17878
DUSP22	3.17703
CTSH	3.1756
ATP6V0B	3.17076
VPS26B	3.16921
TMEM41A	3.16754
CDK4	3.16141
ATP1B3	3.15948
PPP1R3E	3.15574
CCT8	3.15177
ZNF140	3.15135
ARL16	3.15031
ATG9A	3.14098
ZNF701	3.13165
MOB3C	3.12967
COPS3	3.12818
ZNF326	3.12645
TAP1	3.11878
GNPAT	3.10813
KIAA1191	3.10681
CACUL1	3.10631
NCOA2	3.10559
RHOG	3.09855
IFNAR1	3.09372
GARNL3	3.0841
ZMPSTE24	3.08389
KRBOX4	3.08367
PDGFC	3.08326
EIF2AK3	3.07936
SMARCD2	3.07902
OSBPL3	3.07159
PLEKHA8	3.06352
MESDC1	3.05896
KIAA2026	3.05261
PDE6C	3.047
CSGALNACT1	3.04492
ARSJ	3.04401
PRIM1	3.04085
GORAB	3.03997
DNPH1	3.02587
MED21	3.02314
NCBP2	3.01085
CA8	3.00971
MAPK8	3.00896
PLEKHA3	3.00659
WNT2B	3.00082
NLK	2.98755
MFSD1	2.98498
UHMK1	2.98006
PGRMC2	2.97463
RAB11FIP2	2.97158
C9orf84	2.95727
MAP3K8	2.95681
SNRNP200	2.95627
OTUD4	2.95605
DCP2	2.95413
KLHL12	2.95395
RAP1GDS1	2.94861
BET1	2.93642
KBTBD6	2.93412
SHPRH	2.91902
CASD1	2.9185
TIRAP	2.91833
HNRNPD	2.89527
SSB	2.88271
ZNF770	2.87683
FBLN5	2.87637
OTUD1	2.87327
WDR61	2.86957
VPS29	2.86362
MBNL3	2.86011
TOR3A	2.85929
ALG13	2.85759
TMEM255A	2.84948
CFAP97	2.84816
SMNDC1	2.83924
ITPRIPL2	2.83639
TMED4	2.8356
ATF7IP	2.83526
CHAC2	2.82828
GABARAP	2.826
HPS5	2.82118
RAP2C	2.8179
AASDHPPT	2.81579
EXOSC1	2.81001
TMEM128	2.80523
GZF1	2.80374
TPK1	2.80314
EPOR	2.80071
ACSL3	2.79541
APLP2	2.79075
RPS6KA3	2.78318
RALGAPB	2.78296
SCFD1	2.78213
RIC1	2.78131
SDF2L1	2.78107
USO1	2.78006
CNTRL	2.77318
POLR3C	2.77027
PSMF1	2.76886
COPS5	2.76458
SCAMP1	2.74804
AP3M2	2.74787
DTWD2	2.7451
TEX22	2.74395
CLK4	2.73355
CORO7	2.72971
TTC31	2.72707
C11orf68	2.72381
HSD17B12	2.72249
TUBA1B	2.72152
UCHL5	2.72139
KAT6A	2.72041
USP24	2.7174
ATR	2.71567
CEP78	2.71288
ZNF354C	2.71253
CNOT6L	2.71015
PRKCA	2.70779
SMARCA1	2.70729
MINA	2.70688
TMEM164	2.70203
TBP	2.70091
SP110	2.69844
SF3A3	2.69544
CHN2	2.6954
TAF5	2.69304
TIMP2	2.6901
L3MBTL4	2.68849
L3HYPDH	2.68529
AKAP11	2.67709
SCLT1	2.67582
KLHL14	2.67363
RAET1G	2.67297
RHOQ	2.67218
SEC31A	2.67121
ZNF124	2.67048
RGS12	2.66808
TMC6	2.6651
RAE1	2.66028
EXT2	2.65915
TBCC	2.65884
LARP7	2.65532
TMEM170B	2.65242
CCT6A	2.64774
GNB4	2.64275
PIKFYVE	2.63704
MED28	2.63688
N4BP1	2.63661
MSH6	2.6294
ICE1	2.62711
REPIN1	2.62701
KIAA2022	2.62343
DNAJC10	2.62334
DNAJC9	2.62231
MED14	2.62049
EDEM2	2.61992
RAB1A	2.61016
MTAP	2.6056
ELL2	2.60531
ITGB5	2.59972
ZNF736	2.59689
ITM2B	2.59623
GAREM	2.59562
DARS	2.59234
IWS1	2.58859
SEC22A	2.58554
PRKCD	2.5782
TASP1	2.57558
CDADC1	2.56975
RPS13	2.55868
PANK1	2.55631
KDM7A	2.55278
VPS8	2.55191
MTM1	2.54973
ATP6V1B2	2.54955
THOC2	2.53901
MLX	2.5328
RPP38	2.52832
ATP6V1C1	2.52748
ZNF644	2.52336
RANBP2	2.52239
PRKAA1	2.52067
LGALS8	2.52053
PGGT1B	2.51719
RCBTB1	2.51631
ACTB	2.51334
GTF2H4	2.50702
DPH3	2.49242
2019-03-07	2.48884
FEZ2	2.48836
FOXO1	2.48694
FAM120B	2.48626
HPS3	2.48588
RAP1A	2.48325
UTP14A	2.47579
BTAF1	2.47373
DAD1	2.46793
ACTG1	2.46786
BRMS1L	2.46413
STRAP	2.46314
JAGN1	2.46105
RAPGEF6	2.45932
PAPSS1	2.4592
MICA	2.45652
GALNT1	2.45568
ZNF23	2.45326
WARS	2.4477
GNAI3	2.44234
PRKCB	2.43969
N4BP2L1	2.43879
CEP63	2.43745
ADRBK2	2.43719
ZNF133	2.43688
MARS	2.43653
GIMAP4	2.43351
C17orf67	2.4333
IBTK	2.43157
ERCC6L2	2.42553
SDAD1	2.42439
GPR18	2.42059
CELF2	2.41627
DNTTIP2	2.41585
ZSCAN9	2.41535
XRN2	2.41192
GNB2L1	2.4082
RAB28	2.40489
NPNT	2.40219
ACP1	2.39555
MAML2	2.39547
CAMK2D	2.39442
SDCBP	2.39126
ZNF407	2.38981
PRMT5	2.38924
MALT1	2.38908
CCDC91	2.38681
SAP30L	2.38528
PSMB1	2.38264
ERCC6	2.37671
PWP1	2.36767
RAB14	2.36424
ZDHHC4	2.35831
PLEKHB2	2.35721
HECTD1	2.35649
ZCCHC4	2.35601
RPS27A	2.35377
C1orf27	2.35312
SCAMP3	2.34933
TTC14	2.34484
RPS6KA5	2.34345
GAB2	2.34106
MYD88	2.33642
FAM49A	2.33434
NTSR1	2.33307
KBTBD2	2.32925
PPM1M	2.32763
SERPINB6	2.32644
CLNS1A	2.32532
UBL3	2.32385
WDR48	2.3217
ELMO2	2.32065
ZNF18	2.31707
USP38	2.31496
SNRNP48	2.31359
SMEK2	2.30559
RPP30	2.30472
MFAP3	2.30454
RPL4	2.30339
GSTP1	2.30227
NEK7	2.30203
ORMDL3	2.30025
C5	2.29708
DSC2	2.29211
LSM3	2.28768
PLAT	2.28651
LOXL3	2.27495
SPTLC1	2.27431
WDSUB1	2.27332
TMEM167A	2.27184
ABCF3	2.26875
ANKZF1	2.26428
CEP350	2.26341
ETS1	2.2597
ATP6V1H	2.24808
CCNT2	2.24751
FAM127B	2.2473
CLPTM1L	2.24378
CCNDBP1	2.2431
USP45	2.24246
GALNT10	2.24145
PARP1	2.24089
FTL	2.24022
BTD	2.22619
HACD3	2.2201
COL9A2	2.21994
RHOC	2.2133
CLK1	2.2129
PCNP	2.20999
CAND1	2.20645
AP5M1	2.20363
ARHGAP12	2.19858
GBA2	2.1977
DNPEP	2.19536
BCAR3	2.19507
RFC5	2.18507
GTPBP8	2.18465
TENM4	2.18365
CCDC112	2.1804
GPR180	2.17863
SMU1	2.17235
KLF9	2.17056
GPR183	2.16459
DCUN1D4	2.15378
CNBP	2.15026
SMARCA2	2.14206
SLK	2.13977
UBE2E3	2.13851
EEF1B2	2.13342
DDX26B	2.13332
LBR	2.13331
FCF1	2.13317
JAM2	2.12446
SLC29A3	2.11577
PPT1	2.11065
INSL6	2.1051
POGLUT1	2.0955
TMEM117	2.08888
ZFAND6	2.08439
SEC31B	2.0838
RYK	2.07681
MBD4	2.07608
GNAL	2.07556
NFE2L3	2.07419
RPEL1	2.07284
FAM174A	2.07153
SCRN2	2.0708
MICU3	2.06748
SRRM1	2.06135
WIPI1	2.0597
ARL6IP5	2.05966
DNAAF2	2.05004
FAM98B	2.04812
RAB31	2.0425
TMPRSS11A	2.03835
CFAP36	2.03465
RFX7	2.03267
ZDHHC14	2.02645
SETD6	2.02426
TIAM1	2.02311
DPAGT1	2.02098
COPS6	2.01942
PDZD8	2.01922
DFNB59	2.01798
CCDC115	2.01719
CCNK	2.01719
ZSWIM6	2.01324
C9orf78	2.01279
ASGR1	2.01245
REV1	2.01209
UTRN	2.00608
KIAA1211L	2.00482
LPIN2	2.00136
PDE3B	2.00051
PSMB4	2.00035
HNRNPR	1.99849
ZNF507	1.99631
MLF2	1.98787
MAFB	1.97706
PTCHD4	1.97348
STK4	1.9728
EXPH5	1.97185
ARHGAP20	1.9671
GNG2	1.96699
NHLRC2	1.96698
KLHL8	1.96683
TEX264	1.96491
HIPK1	1.96332
HACE1	1.96068
CEPT1	1.96031
FUBP1	1.95777
ZCCHC3	1.95515
RPL11	1.95492
PNN	1.95454
CRADD	1.95082
EFCAB13	1.94939
CTU2	1.9479
MED8	1.94544
SNX10	1.94326
CSDE1	1.94208
ZNF518A	1.94115
SRPRB	1.93896
SGOL2	1.93882
C14orf37	1.93856
TEX9	1.9385
TMEM109	1.93517
PSMC4	1.93222
KIAA1468	1.93206
GPATCH2L	1.93191
PTPRB	1.93168
PNP	1.9309
SYNGR2	1.93027
PGK1	1.92975
RNF19A	1.92677
MCTP2	1.92133
FAM214A	1.91842
HKR1	1.91825
BBX	1.916
PPP1CC	1.91337
LRRC28	1.91186
ARSK	1.91185
LTV1	1.90903
ATP6AP1L	1.90745
SSR4	1.90559
SGSH	1.90342
ETAA1	1.90314
TCTA	1.90204
ACTL6A	1.90099
LGMN	1.90076
ZNF260	1.89748
ZBTB38	1.88737
ZFYVE26	1.88425
NSMCE4A	1.88125
UBE2D1	1.8807
TMEM161B	1.8757
SNRPA	1.87467
EBPL	1.86963
GSTM2	1.86892
PDCD6IP	1.86786
TAF7	1.86572
NDNL2	1.86561
CCS	1.8655
TRAM1	1.86421
TGS1	1.86376
BAG1	1.86339
DOK3	1.8617
IMP4	1.85784
CDK6	1.85167
LPAR1	1.85138
POLI	1.8494
PUS7L	1.8493
PRPF40A	1.84875
EPB41L3	1.84867
STAM2	1.84145
ZMAT1	1.84102
NELFCD	1.83736
G6PC3	1.83662
PAPD4	1.8297
MTMR1	1.82952
AIP	1.82921
DCLRE1C	1.82883
PPIL3	1.82769
ETNK1	1.82553
RAD51C	1.82397
DNAJB4	1.82117
DCUN1D5	1.81965
CENPBD1	1.80798
IDNK	1.80757
MCM3	1.80511
ZCCHC6	1.79919
CAAP1	1.79865
ZNF706	1.79783
GRID2	1.79534
TUBB4B	1.79235
SLC1A4	1.79226
ANKRD13A	1.79182
DPH6	1.79041
ELP2	1.78979
BCL10	1.78809
ATG2B	1.78655
HCFC2	1.78503
PTBP3	1.78353
MTMR4	1.7808
PAPD7	1.78068
FSIP2	1.77993
PLAGL1	1.77943
SMAD5	1.77928
IL18BP	1.77891
EFCAB14	1.77794
LYSMD4	1.77671
ILK	1.77483
ZNF567	1.7744
RAN	1.77158
ZNF891	1.76846
PSMC2	1.76638
ANKRD46	1.76606
ZC4H2	1.76571
PJA2	1.75681
MYSM1	1.7557
MMS22L	1.7512
OSGEP	1.75088
UBE4A	1.74825
FNBP1L	1.74786
ZKSCAN8	1.74749
EBAG9	1.74607
NAPG	1.73948
RBM22	1.73926
GPBP1	1.73915
EDEM3	1.73818
CEP68	1.73726
HDAC3	1.73607
GPANK1	1.73545
CCNH	1.73138
CHKA	1.72989
UBQLN2	1.72712
COPB1	1.72549
AIG1	1.72451
NIFK	1.72126
U2AF1L4	1.72097
MON1B	1.71872
ZNF558	1.71596
UXT	1.71577
YTHDF1	1.71234
SUGT1	1.70903
LAPTM4A	1.70828
CWC27	1.70793
VAMP3	1.70704
DAB2	1.70595
DPM1	1.7058
TSC22D2	1.70561
DNAJC1	1.70555
DNTTIP1	1.70113
KRTCAP2	1.70004
VCPIP1	1.69197
MTR	1.69098
PARM1	1.68903
ADAM10	1.68802
RNF14	1.68745
IVNS1ABP	1.68667
DCAF16	1.68572
IRF9	1.68522
SPAG7	1.6843
GBE1	1.67773
ZNF836	1.66922
PGRMC1	1.66886
DNAJC14	1.66385
ARL1	1.66369
CFLAR	1.66306
OSTC	1.66195
ANAPC13	1.65755
ZBTB1	1.65676
LTA4H	1.64961
TM2D3	1.64929
ERICH3	1.64429
SEC61G	1.64344
VAPA	1.64237
HS3ST1	1.64212
TTC39C	1.64131
CCDC14	1.63933
ALG6	1.63815
CHD1L	1.63739
NCL	1.63578
NKIRAS1	1.63264
TRIM25	1.63171
NAPEPLD	1.62965
KIF5B	1.62832
VAPB	1.6283
RSPH4A	1.62622
ZNF800	1.62358
RBM18	1.62297
RPL31	1.62011
TM9SF2	1.6192
TUBA4A	1.61808
TMEM168	1.6172
ZNF621	1.61665
BLOC1S2	1.61483
HLF	1.61273
ADAMTSL4	1.6127
TRIM66	1.61229
ADI1	1.60915
WDR41	1.607
PARP6	1.60699
IFT43	1.6054
HACD4	1.60539
SRSF10	1.6051
ST3GAL6	1.60146
MSANTD2	1.60137
CMTR2	1.59905
CCDC18	1.59856
LYSMD3	1.59803
MITD1	1.59507
TGFBR1	1.58868
C1orf54	1.58708
EPRS	1.58664
UBA6	1.58454
HSP90B1	1.5825
APCDD1	1.58173
PIWIL1	1.57955
OCRL	1.57752
VTI1B	1.5759
TRIM22	1.57539
NACA	1.57483
TTC21A	1.57252
CCDC173	1.57086
CD2AP	1.56835
SUPT7L	1.56646
SRI	1.56626
CETN2	1.5656
RNF13	1.56474
ATP6AP1	1.5644
YIPF6	1.5604
PATZ1	1.5602
RNASEH2B	1.5563
LCAT	1.556
PEAK1	1.55371
ADH5	1.5525
RARG	1.55106
ERV3-1	1.55092
CHTOP	1.5489
C7orf60	1.54828
TXNIP	1.5482
TMEM256	1.54714
STXBP4	1.54706
ELMO1	1.54444
WDR19	1.54368
CLCN3	1.53908
KIAA1804	1.5379
VPS36	1.53496
GTF2B	1.53331
MAP3K2	1.52929
CSTF2	1.52815
LMO1	1.52489
ZC3H12C	1.51993
ZNHIT6	1.51719
IPO8	1.5154
KIAA1598	1.5141
TTC33	1.5133
YWHAZ	1.51156
TRMT2A	1.51062
TLE3	1.50998
STK17B	1.50997
EIF4G2	1.50948
BRWD3	1.50883
CHST11	1.50853
ARL6IP6	1.50605
TMEM123	1.50219
HEATR6	1.50127
SAC3D1	1.49995
TIFA	1.49918
TROVE2	1.49551
EIF5	1.49504
THAP9	1.494
KDELR2	1.49348
RELT	1.49169
GM2A	1.4916
MTMR9	1.49043
MED23	1.48806
SLC41A2	1.48613
CMTM6	1.48518
TMEM59	1.48373
PDCD10	1.48294
OGFOD1	1.48122
ELAVL4	1.48092
ENKD1	1.47606
PCID2	1.47576
ATF2	1.47526
GYG1	1.47109
ZNF596	1.4703
ATP11B	1.46989
NIN	1.46872
RBM24	1.46833
HSPH1	1.4668
NPL	1.46353
DAK	1.46114
PSMB6	1.45954
ZNF518B	1.4589
SC5D	1.45829
NOL7	1.45792
C9orf85	1.45771
EPS15	1.45742
ZDHHC2	1.45621
ZNF263	1.45554
OXSR1	1.45537
DMXL2	1.45174
CDC42	1.45024
SYT17	1.45002
PPHLN1	1.44793
DYNLT3	1.44673
LMO2	1.44441
CEP57	1.44037
SLC39A13	1.43806
NUP133	1.43796
SSPO	1.43538
FTSJ3	1.43488
HNRNPU	1.43448
INTS10	1.43432
RNMT	1.4321
BCAT1	1.43075
UPF3B	1.42121
GPALPP1	1.41895
CCDC50	1.41839
KDM3A	1.4145
MAN2A2	1.41391
TMEM260	1.41377
DGKA	1.41071
EZR	1.41038
SMARCAD1	1.40803
RGMB	1.40625
ALDH1A3	1.40342
NASP	1.40314
MTMR10	1.40164
TTC32	1.40029
NFE2L2	1.39996
EVI5	1.39928
FAM179B	1.39765
C2orf49	1.39679
GOPC	1.3922
RFX3	1.39164
SEC24D	1.3893
RIOK1	1.38923
FAM13A	1.38867
SRP19	1.38786
CSNK1G3	1.38777
ZFP28	1.38719
INPP5F	1.38695
NRP1	1.38574
BRIX1	1.38546
TMEM87A	1.38416
SAP18	1.38357
UVSSA	1.38229
MAGIX	1.38138
NEDD4L	1.37994
SS18L2	1.3775
MLF1	1.377
FNTA	1.37464
ESD	1.37292
LRIG3	1.37163
FFAR4	1.37144
NR2C1	1.37101
ARID5A	1.37062
ENKUR	1.37057
SERTAD3	1.36996
ADIRF	1.36918
H2AFJ	1.36863
LNPEP	1.36038
RPA2	1.35897
DENR	1.35341
PPP2R2A	1.35096
MCMBP	1.34536
EIF2B5	1.34233
TIPRL	1.34132
ZNF451	1.34121
CGGBP1	1.33908
HSPA14	1.33731
ATP6V1F	1.33668
ZNF266	1.3356
SLC35F5	1.33534
CEP44	1.33348
SEL1L	1.32977
USP40	1.32802
ZNF7	1.32321
SPON2	1.32313
CTSL	1.32109
SLC1A3	1.31769
TMEM55A	1.31651
PPARG	1.31303
HERC6	1.31279
CUL4B	1.30825
SSPN	1.30711
LAMTOR3	1.30685
CNIH4	1.30588
SIK2	1.30336
TRPT1	1.30174
SLC11A2	1.30062
PBX3	1.29751
RAB2B	1.29308
PTPN14	1.29274
ZEB2	1.29065
SNX3	1.28838
DOCK10	1.28722
DMTF1	1.28627
ATXN7L3B	1.28573
BCAS2	1.28312
TMX1	1.28217
CAPZA2	1.28135
PROSER1	1.27992
MTSS1	1.27671
C15orf41	1.27577
BCL6	1.27465
ATP6V1D	1.27389
SRP9	1.27155
YWHAH	1.27103
SLC15A2	1.27032
C7orf73	1.26779
ZNF841	1.26744
CYB5R4	1.26735
KPNA4	1.2664
ATF4	1.26464
B3GALNT1	1.26432
ALCAM	1.26397
ZNF22	1.26382
RBL2	1.25871
RAD50	1.25486
CNOT2	1.25362
SUPT16H	1.25291
AGPAT2	1.25259
ARL8B	1.25038
NAALADL2	1.24991
RNLS	1.24869
NUPL1	1.24713
KLHDC2	1.24707
PAPOLA	1.24495
PHF11	1.24492
LRRC16A	1.24477
METTL25	1.24375
KCNG2	1.24363
CTTNBP2	1.24308
CTSO	1.24228
SCOC	1.24196
PSMD5	1.24167
H3F3B	1.2415
CXADR	1.23724
RGL2	1.23522
C4orf3	1.23089
DDIT3	1.22931
CUL3	1.22795
HEXB	1.22409
TMX2	1.22367
TSPAN3	1.22231
GEMIN5	1.22057
UBE2Q1	1.2192
RNF130	1.21883
WDR36	1.21656
SRSF8	1.21406
ERMP1	1.21364
DIS3L	1.2106
EMC7	1.21057
KRCC1	1.2105
AKR1B1	1.20983
TMOD1	1.20434
STX10	1.2011
MBNL2	1.20074
EXOSC9	1.20064
SPATS2L	1.19794
CCDC66	1.19635
ZBTB20	1.19486
MPP1	1.19486
MCFD2	1.19318
SMCHD1	1.19205
PRDX1	1.19147
FAM32A	1.19108
CCDC181	1.191
TNFSF18	1.18826
PARP14	1.18771
WDR3	1.18695
UBE2A	1.18463
SGMS1	1.17714
CCDC53	1.17605
HELB	1.17552
PPP1R12A	1.17496
CREG1	1.17405
TCF12	1.1716
FNIP2	1.17149
ZAK	1.16758
SLC26A6	1.16614
USP3	1.16383
TRIM52	1.16073
AMPD3	1.16007
ZNF280D	1.15977
GALNT7	1.15957
ABCE1	1.15912
ADAT2	1.15568
ZBED9	1.15491
CLN5	1.15481
HDDC2	1.15412
UBE2N	1.14734
RPS23	1.14477
TMEM261	1.14386
GTF2H5	1.1438
FAM199X	1.14285
SNRPA1	1.14075
TDRD7	1.13999
PSD3	1.13956
SELENBP1	1.1376
HMGN1	1.13684
RNF169	1.1359
CEP152	1.13584
CCND2	1.13489
ZNF225	1.13259
TEX30	1.13258
CAMKMT	1.13243
ZNF33A	1.13147
ZNF655	1.12904
SLC9A2	1.12901
HLA-DPB1	1.12876
CYB561D2	1.12783
ZUFSP	1.12616
EPC2	1.12414
CRNKL1	1.12159
RSL1D1	1.12096
C17orf80	1.12093
TSEN54	1.12001
CRIPT	1.11722
HIAT1	1.11597
TIGD1	1.11425
KCTD6	1.11351
FBXO3	1.11313
MKRN1	1.11056
GLRX	1.1093
RSPRY1	1.10637
PLEKHG4	1.10617
ZNF189	1.10102
NEK11	1.09996
TM6SF1	1.09927
IGBP1	1.0931
DHX9	1.09296
WRNIP1	1.0925
AMOT	1.08703
BCLAF1	1.08648
C1orf174	1.0862
C2orf76	1.08375
SKP1	1.08065
PPP3CC	1.07759
MAT2B	1.07719
RAP2A	1.07604
PNRC1	1.07519
CCT3	1.07517
EID1	1.07418
CNPY3	1.07417
NSMAF	1.07233
CCDC186	1.0707
WWC2	1.07064
SMARCAL1	1.06557
PLRG1	1.06078
C10orf32	1.05954
HNRNPA0	1.05949
SART3	1.05914
FBXO32	1.05848
EPM2AIP1	1.05538
LSM1	1.05445
UMAD1	1.05348
COG2	1.05288
NAA35	1.05229
COPS8	1.051
UTP11L	1.05052
NCBP1	1.05051
ARPIN	1.05037
RPS6	1.04932
GTPBP4	1.04918
WDR75	1.04905
ANGPT2	1.04814
INTS6	1.0468
LMAN1	1.04528
GUCD1	1.04424
UTP18	1.0427
DNAJB9	1.04236
WDR33	1.04077
PFKFB2	1.04028
KIAA1147	1.0402
IGF1	1.03929
EXOC1	1.03915
TM7SF3	1.03704
TACC1	1.03667
SPRTN	1.03598
ZNF546	1.03516
ARMCX4	1.033
ICE2	1.03231
CDC42SE1	1.03219
TMEM50B	1.03163
C2orf40	1.0312
MPHOSPH10	1.02987
LCORL	1.02912
FAM204A	1.02908
ERCC4	1.02657
NOTCH2	1.02066
TSC1	1.0201
SNAP23	1.01841
MIOS	1.01768
BTBD10	1.01004
ZNF250	1.00978
WIPF1	1.00859
CENPC	1.00519
TRIQK	1.00497
TERF2IP	1.00273
EIF4A2	1.0004
TMEM43	0.996738
C6orf226	0.993236
LMBRD1	0.990433
CEP97	0.98854
VPS72	0.985882
SLC38A6	0.985772
MTF2	0.985087
DKC1	0.984282
GLDN	0.98376
TSN	0.981851
BLZF1	0.981221
RPAIN	0.979866
DGKD	0.978135
PHF6	0.977309
ATP2B1	0.975868
TUSC3	0.970787
SARAF	0.970525
ARHGEF40	0.969595
CLK3	0.969028
CLEC2D	0.966831
ZNF714	0.965197
DHRS7	0.96101
SESN1	0.959862
PAPPA2	0.959727
HTRA1	0.95938
STX3	0.958443
EFCAB7	0.957643
DIRC2	0.957559
VRK1	0.957537
FAR1	0.955322
RBBP6	0.954494
NR3C2	0.953394
ARID4A	0.952973
PER3	0.952741
GPATCH2	0.951005
THOC1	0.950577
HSP90AA1	0.949396
PCSK5	0.948293
PPIL4	0.947211
CD63	0.946289
EIF2A	0.945947
TRPC1	0.945944
FBXW2	0.944916
SHFM1	0.944895
GSTM4	0.944572
TRAPPC13	0.943251
TMEM234	0.941772
SMAP1	0.93849
CNDP2	0.936152
CPQ	0.936098
CCNI	0.935983
NLGN4Y	0.935453
KCNIP1	0.935339
OTOF	0.932558
PNRC2	0.932067
ABI1	0.930531
SEPSECS	0.930321
BCO2	0.930011
ZNF780A	0.928704
SELT	0.928703
EVI2A	0.926918
GPATCH4	0.926552
POC5	0.926168
SALL1	0.925887
WWOX	0.925669
KIAA0586	0.922479
ZNF678	0.920343
GCFC2	0.918817
C5orf47	0.918587
KRAS	0.917945
COL4A3BP	0.9122
TESK1	0.912083
ZNF470	0.91118
RIC8A	0.908658
PTPRM	0.907724
PDCD4	0.906733
ATG4C	0.906721
BHLHB9	0.903405
MUC19	0.902608
AQP1	0.901774
BTG2	0.901041
HNRNPH3	0.900813
GLO1	0.899428
GIN1	0.898619
IFI27L1	0.898375
CST3	0.896855
NAGLU	0.896007
CD226	0.895544
TMEM140	0.894068
NOP2	0.893878
PBXIP1	0.893382
MSS51	0.892678
TBK1	0.891472
MAP1A	0.890716
CCT2	0.88985
TMSB10	0.887954
ALG10	0.887552
ZSCAN30	0.887293
ID2	0.887234
EGR3	0.885664
PSMA7	0.885538
EXT1	0.885392
GOLGB1	0.884341
CBLB	0.884273
LMF1	0.881276
GALT	0.881229
FAM178A	0.879178
CCDC47	0.879077
PSMB7	0.878161
BRPF1	0.875771
MT1G	0.874934
FAM135B	0.874849
TUBGCP4	0.872679
NARS	0.870947
AAAS	0.870337
TRAPPC8	0.866908
PYGL	0.863376
NMD3	0.862797
ITGBL1	0.86166
ABHD17B	0.860748
COMMD2	0.860557
SEMA6D	0.860517
DUSP10	0.858882
ZNF689	0.857997
BNIP1	0.856359
PYROXD1	0.854713
P2RX7	0.854653
POP5	0.853428
TMEM219	0.851342
PIAS3	0.850485
SRP54	0.848612
TLR2	0.848438
PACRGL	0.847765
UFL1	0.846997
CALM2	0.846039
ASUN	0.842765
NHLRC3	0.841575
CPNE2	0.840956
CDC73	0.839878
VPS33B	0.839293
TMEM254	0.838816
MAGOHB	0.838212
EEPD1	0.837713
MPDU1	0.836049
HIST1H1C	0.834754
COL3A1	0.833757
POLR3GL	0.830528
FBXW7	0.830383
PSMD1	0.829557
PEX19	0.828336
ZNF396	0.827816
XRCC5	0.827533
ZNF33B	0.827288
G2E3	0.826565
GORASP2	0.826432
RALA	0.826
EPM2A	0.825273
DXO	0.824213
ZNF727	0.823456
SIAE	0.823435
ENOX2	0.823208
ZNF71	0.822384
VMA21	0.821844
RPL15	0.821545
FIP1L1	0.820362
RCOR3	0.820149
OTUD6B	0.819766
VPS54	0.81942
NR2F6	0.819187
QKI	0.819112
NGDN	0.817723
SUCO	0.815064
ZFAND2A	0.813585
JAM3	0.812884
ACVR2B	0.809612
PAN2	0.809249
RHBDD1	0.808329
[truncated: 5,012 more rows]

## Sheet: Oligodendrocyte precursor cell
symbol	specificity
GPR17	327.863
GPNMB	140.027
NR0B1	120.863
B3GNT7	115.276
GALR1	57.9705
FERMT1	48.2646
CHAD	41.5786
COL20A1	37.6518
STK32A	35.0965
CACNG5	30.1615
KLRC2	27.1674
LHFPL3	24.7817
G6PC2	24.3091
COL9A1	24.1478
PDGFRA	21.2058
VCAN	21.1769
PCDH15	16.6321
MYT1	16.387
AFAP1L2	12.0345
PHLDA1	11.4056
BEST3	11.2635
PCOLCE2	10.8814
GPR82	10.3829
XYLT1	10.1635
PPAPDC1A	9.8163
PRRX1	8.9781
KLRC3	8.82124
LUZP2	8.26887
FZD9	8.17034
PXDN	8.1574
CLDN1	7.6148
SPATA9	7.5334
GALNT3	7.04958
ELF3	6.95072
EMILIN3	6.93453
LINC00282	6.8067
GFRA1	6.76957
BNC1	6.72632
COL11A1	6.39841
HRASLS	6.33961
ARRDC4	6.1814
SUSD5	6.09798
LRRN1	6.09785
SEZ6L	5.92006
GLYATL1	5.8972
LRRC4C	5.84105
CRISPLD1	5.69794
NTNG1	5.50149
BCHE	5.45489
SMOC1	5.37407
CA10	5.35663
SOX11	5.32621
LPL	5.2207
SSTR1	5.19992
SOX6	4.99554
TTC30B	4.76386
MAP3K1	4.75515
TMEM196	4.65192
PTGDR	4.63166
ASIC4	4.56537
MMP16	4.42523
CLDN16	4.32559
TNFAIP6	4.24831
ERAP2	4.19011
MATN1	4.18236
HERC5	4.13707
CPTP	3.97862
BRINP3	3.86898
SULF2	3.81999
LINC00238	3.7479
C3orf30	3.70839
PDZRN4	3.60888
SLN	3.6034
WSCD1	3.58227
TEX26	3.54443
C1orf56	3.47044
NUPL2	3.42327
KHDC1L	3.42026
SPINK13	3.39128
TSPAN11	3.38445
TMEM100	3.35949
PTPRZ1	3.31892
KLHL1	3.26915
TXNRD3NB	3.2199
SHC3	3.19695
NUF2	3.19386
GPR150	3.16098
TLL1	3.1268
RBM44	3.10581
TMEM132E	3.10266
SLC35F1	3.10218
INAFM2	3.10051
KCNA5	3.08536
OAS1	3.07714
DLL3	3.05487
CABP7	3.04824
AIM2	3.02828
MPPED2	3.01766
C19orf73	2.97088
SERPINA10	2.89305
ONECUT1	2.89105
C1QL2	2.84313
RND2	2.84182
SORCS3	2.83731
C6orf58	2.82471
ASCL1	2.82285
RFESD	2.80814
ZNF462	2.78875
SEMA5A	2.77974
GPC6	2.77844
TM6SF2	2.7248
BMP2	2.70753
VSX1	2.69887
KCNE1	2.6915
NLGN1	2.69137
ILDR2	2.68867
NLGN4X	2.68836
MAB21L2	2.68349
CHL1	2.63192
TEDDM1	2.63168
HMGB4	2.60013
ANGPTL2	2.51862
DPP6	2.50637
ASIC1	2.48463
DSCAM	2.45926
THBS4	2.45573
SMIM3	2.45235
SULT1C3	2.42284
DCC	2.42114
CAPN5	2.40976
TSHZ1	2.40721
DCP1B	2.39875
WFDC1	2.38694
FDXACB1	2.35513
SEMA3E	2.33867
WFIKKN1	2.32845
ZNF235	2.31904
CSMD2	2.31734
KCND2	2.31648
FGFR1	2.30366
LRRC29	2.29973
C4BPB	2.29032
OLIG2	2.28859
BCAN	2.25714
PRKG2	2.25393
DLX4	2.25316
LRRN4	2.24302
ALKBH2	2.23215
TP53I3	2.21087
ANKRD7	2.20236
BAMBI	2.19501
NOL4	2.17363
UBXN10	2.16881
POLR1E	2.15667
CTHRC1	2.14577
FAM110B	2.1434
KAT2B	2.13056
ARIH2OS	2.12118
SCUBE3	2.11963
LGALSL	2.11909
KCNMB2	2.11703
MTFR2	2.1138
DHRS13	2.10755
PCMTD2	2.10374
TMEM31	2.09815
ADAMTS5	2.06427
C1orf226	2.06246
ZNF577	2.05932
UBE2Q2	2.05884
FAM84A	2.02051
ART4	2.01049
MFSD5	2.00879
FIBIN	2.00594
TMEM200C	1.98503
CMYA5	1.96671
ZFPM2	1.96509
SEL1L3	1.96434
ZNF792	1.96225
ALB	1.95962
EHD3	1.95588
NMB	1.95552
LRCH2	1.94592
OPCML	1.94225
TP53INP1	1.94025
SAPCD2	1.93792
RAB3IP	1.93516
ANGPTL3	1.92855
PRRC1	1.9266
CDHR1	1.92559
ETV1	1.92369
PATE3	1.9207
CCDC121	1.91651
TMEM54	1.91262
GALNT13	1.91255
GRM7	1.91155
TIMP4	1.90339
AKAP3	1.89241
ST8SIA1	1.88631
KBTBD4	1.88308
LPPR5	1.87376
AKR1C3	1.87251
CEACAM1	1.87148
NHLRC1	1.86571
MAMLD1	1.85532
PCDH17	1.85076
SLC24A3	1.84924
LYPD1	1.84458
KLHL7	1.83253
NT5E	1.83023
RPRM	1.82226
NRM	1.80805
KRBOX1	1.79459
LPPR1	1.79329
CST7	1.79117
MAGEE2	1.78824
FAM127C	1.78306
CSMD3	1.77907
SNX7	1.77809
FGFBP3	1.77407
SCRG1	1.77359
RAD51D	1.76025
LOC81691	1.75834
ARHGAP36	1.75451
BYSL	1.75423
CLDN2	1.73805
MESP1	1.73297
KIF13A	1.73238
PLCXD2	1.73093
CDH6	1.72909
SNTG1	1.72691
EIF6	1.7192
IL23A	1.71194
DCAF4L1	1.70516
ASTN2	1.70479
MED30	1.69863
TDRD6	1.6936
DPY19L3	1.68716
PGM3	1.67921
MDGA2	1.67852
CLEC14A	1.67619
UNC119B	1.67452
PUS3	1.66999
REV3L	1.66965
NEDD1	1.66186
FKBP7	1.65731
TRIM32	1.65117
RIT2	1.63645
ZNF510	1.63505
LRP1B	1.63401
KCNF1	1.62867
OR10A2	1.62845
SLITRK3	1.62612
KRTAP5-7	1.62513
CA13	1.62145
ZNF784	1.62111
POU3F4	1.61785
BTBD18	1.61485
SEMA5B	1.61352
ZNF781	1.61205
CNEP1R1	1.61168
ZNF691	1.61149
SFRP4	1.61099
PCDH20	1.60917
BTG3	1.60772
HPS6	1.60172
NUBP2	1.60017
SCN1A	1.59497
DGKG	1.59468
CCDC152	1.59324
PVRL3	1.59106
PLEKHF2	1.58898
MUC15	1.57726
JRK	1.57099
RCHY1	1.56736
MIF4GD	1.56585
TMEM68	1.5624
C1orf21	1.56029
GSG1	1.55539
GPR37L1	1.55371
RRP9	1.55349
AFAP1	1.55261
SLITRK2	1.55138
ZNF550	1.55097
SCN9A	1.54757
ARMC8	1.54323
C2orf81	1.54106
HAP1	1.53895
CAV2	1.53571
PDZD11	1.53348
SCAF4	1.52543
NXPH1	1.52071
KCNJ13	1.52007
GRIK4	1.51798
SGCE	1.51743
NGF	1.51614
SIM2	1.51483
FAM150B	1.51001
UTP15	1.5086
ERCC6L	1.49994
ZKSCAN7	1.49739
PABPC1L2A	1.49371
RRAS2	1.49361
TRMT5	1.48748
SGOL1	1.48382
WBP5	1.48248
CECR6	1.48115
KLRB1	1.48003
CHD7	1.47621
TMEM115	1.47257
SSSCA1	1.47204
TSEN34	1.46983
LEPROTL1	1.4624
ARL4A	1.46155
RBBP9	1.4577
CDH10	1.45624
TRO	1.45086
ZNF229	1.44027
VAX2	1.44014
CYP2R1	1.43941
MB21D2	1.43888
ADAMTS17	1.43622
RWDD2A	1.43333
RRM1	1.43318
SCUBE2	1.4293
PCDHB@	1.42853
RTKN2	1.4281
PDCD2	1.42737
WDR11	1.42685
C11orf96	1.42668
ITGB8	1.42506
METTL21C	1.42467
KLRG1	1.42209
SCD5	1.41908
ZBTB9	1.41761
ZNF629	1.4088
C4orf33	1.40358
LRRC49	1.39872
MAK16	1.39845
FAM110A	1.39762
GAS2L3	1.39697
KLF12	1.39632
APOBEC4	1.39613
EXOSC6	1.39373
PCDH19	1.39305
TMEM110	1.3922
TMEM263	1.38914
UST	1.38824
ZBTB10	1.38582
TUSC1	1.38544
KLHL28	1.38379
RNF2	1.38371
SAMD4A	1.37964
ZMYM6NB	1.3794
TMEM86A	1.3769
PTPRT	1.37635
SALL3	1.37579
ANKEF1	1.37313
IL1RAP	1.37269
LRRK2	1.37167
ISG15	1.37153
CNTNAP5	1.36969
ZBED8	1.36877
ZNF883	1.3661
TMEM132D	1.36151
SIX4	1.35979
ARAF	1.35851
ALYREF	1.35746
FAM188A	1.35526
ZNF501	1.35384
GLIPR1L2	1.35077
RALGPS2	1.34769
NCALD	1.34558
DCTN6	1.34123
TGFB3	1.34078
GLCCI1	1.3396
FAM196A	1.33883
NTRK3	1.33121
MIS18A	1.33043
IL12A	1.32843
C6orf47	1.32319
PBOV1	1.31904
ANTXR1	1.31703
ERICH2	1.31663
SLC7A6OS	1.31585
PODN	1.31145
LOC100288814	1.31063
C3orf70	1.3103
ZNF300	1.30859
NCAPG	1.30692
RAD1	1.3068
GTPBP2	1.30654
VAMP7	1.30355
C8orf37	1.3026
KDELC1	1.3013
ANKAR	1.2956
CXorf57	1.29455
GPR158	1.29113
ADAM8	1.28555
TMEM108	1.28293
AAR2	1.28212
VANGL2	1.28101
GAS1	1.28065
CYP7B1	1.2799
UPRT	1.27917
SMG8	1.27906
C9orf47	1.27761
ARMCX2	1.27657
ZNF827	1.27468
DBX2	1.27223
DCBLD2	1.27204
APH1B	1.26996
EPB41L4A	1.26756
C14orf178	1.267
LRRCC1	1.2643
DPYSL3	1.26061
EMC8	1.25929
NRAS	1.25826
ZNF35	1.25769
TMEM184C	1.257
C5orf56	1.25529
EMG1	1.25448
IFRD2	1.25354
ACVR2A	1.2532
GADD45A	1.24879
TENM1	1.24826
FHOD3	1.24767
RAB40A	1.2461
ZNF720	1.24546
NTN4	1.24522
FABP7	1.24455
RBMX2	1.24314
SLC52A2	1.24302
SLC8A3	1.2406
SLC28A2	1.24058
VAT1	1.23845
ACVR2B	1.23516
MN1	1.23274
DZIP1	1.23204
MORC4	1.23202
NKAIN4	1.22823
SUCO	1.2269
C5orf15	1.22443
FAM46A	1.22312
MC1R	1.22278
MOSPD1	1.22254
ZNF571	1.22189
AK6	1.22179
ITGAV	1.21961
STX19	1.2168
MYO16	1.21667
IARS	1.21512
ZNF727	1.21439
PSMG1	1.21152
PIGO	1.20098
CSMD1	1.20012
PCNXL4	1.19778
MPDU1	1.1961
EFTUD1	1.19387
AKR1B15	1.19237
DNAJB5	1.19088
SLC24A1	1.19018
SUSD4	1.18963
GPR146	1.18587
SHISA9	1.18511
DDX25	1.18489
PSMD14	1.18339
YIF1A	1.18336
SAYSD1	1.18075
ASB5	1.18005
FGF12	1.17883
RBP2	1.17266
ZFP92	1.17206
PCDH11Y	1.1712
ELP3	1.17064
TXNRD3	1.16962
ZCRB1	1.16627
GTF2H1	1.16575
ARL5B	1.16563
CHRNA1	1.16466
PP2D1	1.16371
LRRTM4	1.16315
RNF180	1.16253
COMMD2	1.16204
CPSF6	1.1602
RAI2	1.15845
ATRAID	1.1583
PYGL	1.15824
ZNF100	1.15749
VEGFA	1.15686
GDF6	1.15609
CFAP20	1.15276
TMED3	1.15109
STEAP1	1.14984
LEFTY1	1.14726
PPID	1.14722
SEC61B	1.1426
PSMB8	1.13802
SETD7	1.13799
NRBF2	1.13747
ATP2B4	1.13573
ZNF394	1.13474
ZCCHC24	1.13445
DHRS12	1.13243
SKOR1	1.13192
ZNF608	1.13089
DNAJC21	1.13009
CYP26B1	1.12981
ARHGAP19	1.12936
C18orf54	1.12909
ALG10	1.12669
ALK	1.12659
EIF1AY	1.12574
SORCS1	1.12414
PDE8B	1.12262
SLC46A1	1.12176
SOWAHC	1.12169
MAGOH	1.12102
PAPPA	1.12055
FITM2	1.12039
MBIP	1.11948
CKAP4	1.11928
EDNRA	1.11861
GIN1	1.11282
PPARGC1A	1.11213
FNDC4	1.11195
CDAN1	1.10963
UBXN2B	1.10696
PCDH7	1.10599
C11orf57	1.10537
GABPA	1.10444
NELL1	1.1032
SPIN4	1.10037
EXOC5	1.10031
ZNF230	1.09989
RALA	1.09828
KY	1.09767
SALL2	1.09747
FANCG	1.09702
RBM45	1.0963
DNAJC25	1.0952
EGLN1	1.09264
CDKN2A	1.09254
CCDC59	1.09185
CAB39L	1.09116
NUDT10	1.09049
ANKRD28	1.09008
C6orf120	1.08833
ZNF678	1.08655
BRINP1	1.08536
TNS2	1.08495
LYPD5	1.08475
JKAMP	1.08414
MARK1	1.08385
C17orf100	1.08266
DNER	1.08233
POMGNT2	1.08128
METTL24	1.07963
FGF14	1.07957
GPATCH4	1.07927
VBP1	1.07886
PPP4R1	1.07473
FABP2	1.07448
HIATL1	1.07035
PEX2	1.06978
NAF1	1.06929
NLGN4Y	1.069
GRIK3	1.06764
GSTA4	1.06688
PRPF38A	1.06579
SMAP1	1.06554
UPK1B	1.06479
C2orf80	1.06453
ZNF711	1.06339
CFAP126	1.06234
ESRRG	1.05625
DAB1	1.05375
PHF10	1.05138
ZNF776	1.05133
SREK1	1.0507
GTF3C4	1.04945
TRIM45	1.04904
PCMTD1	1.04639
KBTBD3	1.04587
ZNF852	1.04334
HTRA1	1.04234
ANTXR2	1.0403
CHMP2B	1.04025
AP4B1	1.03941
KIAA1211	1.03744
GALK1	1.03577
LRRC34	1.03533
PFN4	1.03502
MANEA	1.03475
BLOC1S4	1.0323
ZNF681	1.03189
HS6ST3	1.03168
ADAM12	1.03141
EXOSC5	1.0307
PMP2	1.02963
SNX16	1.02806
SOD3	1.02735
FIGN	1.02713
SAMD13	1.02713
FAM213B	1.02669
ZNF595	1.02643
GRM5	1.0258
PGAP1	1.02556
DDX41	1.02412
TSN	1.01848
EXTL2	1.01816
IP6K2	1.01618
SERPINE2	1.01379
TAB3	1.01363
SOWAHA	1.01329
ZNF486	1.01005
RBM3	1.00971
ASB8	1.00968
LMBRD1	1.00966
PAPSS2	1.0088
KIAA1024	1.00858
ST6GAL2	1.00695
GAR1	1.00387
TEKT2	1.00384
GABRA3	1.00235
CHUK	1.00105
SMKR1	1.00052
TMEM199	0.999756
ZNF304	0.999116
TRAPPC13	0.997795
KCTD10	0.996053
ZSCAN26	0.99473
LPPR4	0.991578
SLC9A6	0.990988
NUP88	0.990678
GOLIM4	0.99045
NCKAP1	0.990166
CDH2	0.990112
ROPN1B	0.989994
SLC2A13	0.98938
WDR55	0.987801
ATMIN	0.987767
ZNF669	0.987416
LRP4	0.987207
ASAH1	0.986662
CDC23	0.982238
MDC1	0.981301
ZNF285	0.981281
OLIG1	0.979872
CD59	0.979225
THBS2	0.979139
EPB41L5	0.978123
ZNF484	0.97709
KCTD8	0.976664
MYL6	0.976166
KCNK7	0.975953
RELA	0.975844
PDZD2	0.975438
ZNF426	0.972828
KLF11	0.971219
PRKAA2	0.971005
EIF2B4	0.97032
LRP2BP	0.969484
PELI2	0.9686
CDKN2B	0.967741
DPH7	0.966839
PSMB7	0.96572
AP5S1	0.964714
MAP3K4	0.964606
TOX	0.964338
TM7SF3	0.964286
FARSB	0.963754
ZNF195	0.963645
LMF1	0.963638
PCDH11X	0.963633
PDCD4	0.963377
LECT1	0.963177
BARD1	0.961711
ZNF223	0.961389
WDR33	0.96083
PGBD2	0.959933
ZNF613	0.955871
TMEM56	0.955463
ACP2	0.954823
KCTD18	0.954294
ANGPT2	0.954074
WDR75	0.953241
VAMP4	0.952533
KLRC1	0.952342
GPSM2	0.95223
CA1	0.951806
GDF11	0.950895
ZNF880	0.950859
CSGALNACT2	0.949412
CEP162	0.948684
RAMP1	0.947891
EPM2AIP1	0.94753
KCNV2	0.947277
GNL3	0.946786
KLHDC8B	0.946681
FTSJ1	0.944156
ZNF396	0.943673
ZNF138	0.943208
PLXNA3	0.943027
SNRPC	0.942242
BCL9	0.941579
SMAD1	0.940145
ZNRD1	0.93957
ZNF646	0.939262
ADCY8	0.938787
ZNF30	0.938696
EPHB3	0.937907
PPP1R9A	0.937784
SERGEF	0.93757
NHLH1	0.934116
TAS2R4	0.932281
TSHZ3	0.931862
B4GALT3	0.931834
PZP	0.931517
KIAA0586	0.930664
MFSD9	0.93048
PXYLP1	0.930207
SEC23IP	0.928973
ZNF671	0.928013
PPP3CC	0.927998
PPP1R15B	0.927955
ZNF92	0.926903
B4GALT6	0.926356
ANKRD6	0.925381
DOK6	0.923265
LTB	0.923229
ZNF134	0.922139
L3MBTL1	0.921291
ZNF438	0.921083
NANP	0.920977
VSTM4	0.9202
C9orf117	0.919393
HACL1	0.91895
ZNF429	0.918146
ARMCX3	0.917481
MLLT3	0.916341
WRNIP1	0.915332
SLC35B4	0.914833
PRDM5	0.914545
AIRE	0.914484
ZNF605	0.914229
ENAH	0.913949
IMPACT	0.913678
HGH1	0.913619
MFSD8	0.913099
TAS2R19	0.912726
SMC6	0.912578
TYW5	0.91121
TFRC	0.910847
POLR3GL	0.910738
MOSPD3	0.910409
FBXO22	0.909835
PFDN6	0.909743
C11orf73	0.908865
ZNF37A	0.907691
XKR4	0.906543
LONRF1	0.905568
GDF10	0.904878
DPF3	0.904298
SUPT20H	0.904086
RSPRY1	0.903856
DCAF13	0.902589
CCDC37	0.901211
GRIA4	0.900981
KLHL42	0.899176
FBXO3	0.898364
FAM218A	0.897619
TIGD1	0.897464
SEC22B	0.89568
HLA-A	0.894648
TSHR	0.894156
EXOSC3	0.893795
MIS12	0.893771
CALCRL	0.893553
INTS12	0.892671
ADRA1A	0.892249
TRIB2	0.890006
CDCA4	0.888776
PI4K2B	0.888667
EBNA1BP2	0.888471
SCRN3	0.887675
TMEM9B	0.8873
FLRT3	0.887262
ZNF233	0.886818
METTL3	0.886147
KCNN2	0.885676
ZNF569	0.885165
NRXN1	0.884314
SCG3	0.882798
TMX4	0.882586
SLC26A1	0.881748
SPG20	0.881473
CLK2	0.881473
NCAM2	0.881148
CCND2	0.881141
CLGN	0.881058
ARMCX4	0.880298
HMGN1	0.879632
TRIM67	0.879196
MCTP1	0.878727
ORC4	0.876788
POU6F2	0.875019
HECW1	0.874775
ZNF582	0.87435
TAS2R14	0.874059
ZNF704	0.873661
SH2D4A	0.873614
CCDC97	0.873206
C14orf28	0.872376
YIPF5	0.872186
ZNF672	0.871972
FBXO45	0.871557
ZCCHC9	0.870965
DGKH	0.870744
GLT8D1	0.869948
CEP192	0.869723
LBH	0.869364
MBOAT2	0.867281
ZNF449	0.866849
BEX2	0.866209
COPS4	0.865765
SGCZ	0.862289
GRIA3	0.861164
WWOX	0.860003
GNRHR	0.859393
KLHDC8A	0.859341
CRTAC1	0.858728
H2AFV	0.858668
POLE3	0.857711
TMEM209	0.85704
FAM133A	0.856667
CCT2	0.856561
KCNH5	0.856368
SETD4	0.856092
DHRS11	0.856025
FAM199X	0.85554
FRZB	0.85467
WNT10A	0.853139
DNAJC27	0.852542
PPP1R12A	0.851095
C10orf113	0.851049
UAP1	0.85007
TBC1D32	0.849393
PIAS2	0.84926
LSM1	0.848334
CLK3	0.847764
CERS5	0.84639
PURG	0.846234
TMPRSS11D	0.845978
GPX7	0.844947
ARMCX1	0.844938
ZNF599	0.844641
SRA1	0.844565
TSPYL5	0.844329
VPS41	0.844174
MBD1	0.84399
CSRNP2	0.842148
LRRTM1	0.8411
KIZ	0.839637
BBS10	0.838968
SLC39A6	0.838879
IMPAD1	0.838513
HMGN4	0.838311
PRKD1	0.837408
ZNF862	0.836891
PARP11	0.835805
SART3	0.832428
BBS4	0.832216
CEP120	0.831322
TMOD1	0.830329
MPDZ	0.829355
THAP2	0.829275
DHRS7	0.829002
COL27A1	0.828723
DNALI1	0.826764
FAM229B	0.82675
PLCD1	0.823796
WDR36	0.821992
FAXC	0.820428
PATE2	0.82041
FRY	0.820184
GUCY1A2	0.819818
NR3C2	0.818771
TSPAN3	0.818125
CDO1	0.818105
DCLRE1A	0.81801
C21orf62	0.817865
TRMT1L	0.815185
TRDMT1	0.815098
P2RY14	0.81487
MXD1	0.814502
MAD2L2	0.814408
SLC12A8	0.814229
CCDC47	0.812167
EDN1	0.812006
ZNF684	0.811593
LOX	0.811057
ZSCAN23	0.810549
SOX21	0.810519
HNRNPLL	0.808687
NAB1	0.808208
PPIB	0.807766
G3BP2	0.807317
CEP70	0.806382
TCTN3	0.806175
PRMT3	0.805387
CTSO	0.804974
PHACTR3	0.804461
CTTNBP2	0.804451
RAB40AL	0.802861
POP5	0.802583
COL9A3	0.802125
TMEM261	0.800845
C12orf71	0.800832
CSTF3	0.798887
NELFE	0.797935
FIGNL1	0.797788
ZNF780A	0.797214
NAALAD2	0.797018
TTI1	0.796999
FMO5	0.796729
TAPT1	0.796531
EBP	0.796004
HSPB11	0.795583
ZNF670	0.795442
FAN1	0.795363
TSPAN6	0.79463
ADAM32	0.79311
FAM155B	0.793005
NFIB	0.792611
FBXW2	0.792022
DUSP27	0.791762
SYCP2	0.79176
STON1	0.791746
LRFN2	0.791425
LMBR1	0.789813
ZNF225	0.78933
PON1	0.788843
CBLB	0.788303
UBE2F	0.787783
CCNA2	0.787769
UBFD1	0.787528
ZNF789	0.785598
SOX10	0.784533
MTBP	0.784162
SIKE1	0.783469
MTSS1	0.783262
CUL3	0.783218
NUDT11	0.78292
ZNF16	0.782757
SYT14	0.782377
TMED1	0.782053
ERLIN2	0.781798
GPR176	0.780937
TRERF1	0.780853
PTGFRN	0.780838
RAB33A	0.780734
ARL2BP	0.77947
SLC36A4	0.779078
ZNF549	0.778777
PSMD6	0.778346
VPS54	0.777515
NPM1	0.777488
TRIM62	0.777398
ZFP69B	0.776865
PKNOX2	0.776092
REEP6	0.775609
PMM1	0.774508
IRS1	0.772411
PLAA	0.77187
ZNF83	0.770697
OXGR1	0.77055
CLDN12	0.769595
C18orf21	0.769353
SLC35D1	0.768994
EXOC6	0.768293
PSMD13	0.767897
KIAA0895L	0.76686
CNIH4	0.765767
AHSA1	0.764624
CUL4B	0.76438
MAP9	0.76411
ARMT1	0.763445
DGAT1	0.762973
BRF2	0.762532
HERC6	0.761738
COL16A1	0.761225
HSPA13	0.761192
ARPIN	0.760741
ELMOD1	0.760726
CCT3	0.760387
PGD	0.76004
NLRP14	0.759681
NOL11	0.759679
TMED2	0.759575
GDAP2	0.759414
SLC24A5	0.759286
CXXC4	0.757914
FZD6	0.757531
WDR12	0.757255
PRPS2	0.756261
RCL1	0.754752
PPP2R3B	0.753352
SELT	0.752909
PDCD6	0.752791
SLC4A1AP	0.752133
LINC01314	0.751801
IMPDH2	0.751797
POLR1D	0.751709
THAP6	0.751513
CXorf67	0.751389
LAT	0.750729
ARL13A	0.75033
LMAN1	0.750055
EML5	0.74678
COPS8	0.746759
C14orf142	0.745635
SERPINB8	0.745404
ZC3H15	0.745244
DEDD2	0.745018
VIPAS39	0.744807
ASNSD1	0.744335
CDC73	0.743866
PID1	0.743831
CNTN3	0.743551
TIPRL	0.743349
EIF3M	0.742254
G0S2	0.741104
AZIN1	0.741025
ELP4	0.740947
APCDD1L	0.740728
MMGT1	0.740601
MIER3	0.73987
NME1	0.739555
CXorf38	0.739226
ZNF277	0.738888
FAM69B	0.738595
CIAPIN1	0.73768
RRAS	0.737623
HMP19	0.737527
RPL15	0.736932
RBM15B	0.736594
CA9	0.736064
SLC35C1	0.735393
TSPAN1	0.7348
C4orf46	0.734414
RSL1D1	0.734199
KLHL20	0.733331
TMEM132C	0.732779
PLD5	0.732414
HEBP2	0.732104
ZNF471	0.731591
ZNF365	0.731568
TOR1A	0.731251
COG6	0.731059
KCTD16	0.730701
LAMTOR2	0.73001
TRAM1L1	0.7295
MOV10	0.729246
NEU1	0.728836
ODC1	0.727336
PPIH	0.727239
ZNF334	0.726973
CEP76	0.726224
RAP2A	0.725632
ZNF418	0.725502
FIP1L1	0.725071
TTC21B	0.72496
ZNF740	0.724396
CYP4V2	0.724078
YIPF3	0.722872
SOX8	0.722367
STRADB	0.722304
MPP1	0.722189
VWC2	0.72211
BRIX1	0.721784
RNF212	0.719841
RIOK1	0.719824
C14orf169	0.719171
GOPC	0.718286
SNRPF	0.717823
ASPN	0.717811
CYP51A1	0.717262
LCA5	0.717124
EIF3H	0.717086
NFIA	0.716886
FAM78B	0.716293
C11orf42	0.715743
ZNF155	0.715409
CHST9	0.715135
IK	0.715067
RAD54B	0.714613
ZNF575	0.714359
SCYL2	0.714332
ABHD5	0.713214
GGPS1	0.712438
C11orf30	0.712369
PANX1	0.712241
ZFP82	0.711788
ERCC4	0.711245
FAM58A	0.710792
EFCAB7	0.71048
ATRNL1	0.710264
SMARCAD1	0.710214
MANBAL	0.710193
ICA1	0.708694
UFSP2	0.708159
ZNF804A	0.706671
ORMDL2	0.706124
DYRK4	0.705101
CCDC50	0.705026
CNOT11	0.704886
TOR2A	0.704285
LRRC75B	0.703566
RAB27B	0.703457
TMEM251	0.703278
C2orf44	0.702416
NME9	0.701998
C5orf34	0.701845
CSNK1G3	0.701508
ADCY1	0.701242
PDE7B	0.701054
SPRED2	0.700469
UBA5	0.700406
THYN1	0.698173
PHF6	0.697563
TTC38	0.697067
PHF23	0.696768
RAB9B	0.696676
ZNF45	0.696044
ST20	0.695828
SLC38A1	0.695045
NGB	0.693325
CCDC66	0.69313
TSG101	0.693032
MTX3	0.692998
PBX3	0.692025
NAALADL2	0.691977
PRADC1	0.691206
C12orf4	0.691176
TCEAL8	0.690926
USP3	0.690831
METTL14	0.690355
LOC100129924	0.690265
MED9	0.689116
TAGLN3	0.68861
SMARCAL1	0.688498
ARHGEF40	0.688283
HSPA14	0.687647
PSMD7	0.68733
TGM1	0.687275
BCAS1	0.687074
KCTD4	0.686907
ZNF547	0.686821
AP1AR	0.684366
NTM	0.684322
HCN3	0.684033
TUBE1	0.683731
NFYA	0.682754
SLC35A1	0.682677
FBXO30	0.682418
SLC45A2	0.682209
BMPER	0.681417
RIC8B	0.681394
RPS6	0.680755
NPRL2	0.680294
ATG4A	0.680279
CASP8AP2	0.679982
SMIM13	0.679532
TPT1	0.679496
ZFPL1	0.679124
CRYGS	0.677743
PBX1	0.677599
RNF152	0.67757
FAM13A	0.677218
EFR3A	0.676931
PIGF	0.676365
DKK1	0.676191
STX18	0.675754
AP3S1	0.675479
ZNF583	0.675143
ZNF419	0.675041
PARP2	0.674779
ZNF75A	0.674672
COG2	0.674406
LAMTOR3	0.673351
PATE4	0.673025
C9orf131	0.671744
C11orf24	0.670868
EPM2A	0.670623
RDH10	0.670619
C14orf1	0.670145
MCMBP	0.669703
KDELR2	0.669579
ZUFSP	0.66932
ZNF573	0.668936
TMEM216	0.668562
NFIL3	0.667526
GEN1	0.667136
TIFA	0.667032
TRIM52	0.666743
RNF26	0.666717
DUSP28	0.666283
CNTD2	0.665054
KIAA1715	0.66404
SLC1A1	0.663995
PINX1	0.663938
PANK4	0.663312
DXO	0.663291
ERGIC2	0.663155
RPS6KA6	0.66314
CHST11	0.662898
FARP1	0.662837
DNAJB9	0.661816
RAG2	0.661725
ZC2HC1B	0.6611
TTC33	0.660809
PIGK	0.659834
HSF2	0.659338
PLA2G12A	0.659136
ZNF25	0.659099
ZAK	0.659044
MAMDC2	0.658861
GHR	0.65873
SOX5	0.658724
AKIP1	0.658612
SLC19A2	0.65843
BACH2	0.658427
ZNF512	0.658401
ATP6AP2	0.658162
ZSCAN30	0.657597
DET1	0.657207
ANP32B	0.656287
PYGO2	0.655826
LMO1	0.655786
PIAS3	0.655729
LRRN3	0.655697
C17orf96	0.655317
UBE3D	0.655046
KCNIP1	0.654999
INHBB	0.654459
NBN	0.653993
MAP3K2	0.6539
DIS3L	0.653755
ANKRD42	0.653655
AOC3	0.651965
C1orf111	0.651774
HNRNPUL2	0.650756
CCDC28B	0.650575
C1orf112	0.648987
CCDC160	0.648702
CLEC4A	0.648606
CEP97	0.648526
TMEM214	0.647541
BUD31	0.64727
LINC00094	0.647264
EWSR1	0.647134
DFNA5	0.646547
TCTE3	0.64647
STXBP4	0.646388
E2F1	0.64622
CHTOP	0.645621
CDR1	0.645584
EIF2A	0.644489
ZNF555	0.643655
FJX1	0.643649
GORASP2	0.643481
TMEM35	0.643183
RAB39B	0.642411
FAM92A1	0.641801
RBP3	0.641698
MSS51	0.641584
SAV1	0.64143
EPDR1	0.641343
PDLIM2	0.641309
C17orf80	0.640301
FLRT1	0.639838
PCTP	0.639714
LEO1	0.63938
SNRK	0.639051
HLTF	0.638392
RPF1	0.638335
TMEM185B	0.637311
NUDT12	0.637198
TPRKB	0.636764
THAP9	0.635191
DDR1	0.635163
DSTN	0.634421
CAPN14	0.633981
OCRL	0.633907
ZNF639	0.633761
EIF3E	0.633013
ZBTB20	0.632954
BNIP1	0.63254
VPS33B	0.632466
PPRC1	0.63195
UBA6	0.631098
GLA	0.631041
CAPN7	0.630703
LRP6	0.630229
IPO8	0.629372
CD46	0.628345
SPATA6L	0.627956
NHLH2	0.627716
KLHL31	0.627241
HAUS4	0.626195
PTN	0.625246
PCDH10	0.625203
TMEM223	0.624566
EXD2	0.62435
EIF2S1	0.624177
KCNJ6	0.623944
DSC1	0.623733
PDE7A	0.623179
CERS6	0.622461
LDOC1	0.622454
TRAF4	0.622407
WDR41	0.622278
FAM208A	0.622094
POLD3	0.621834
SMPD2	0.621664
H3F3B	0.621176
ERI2	0.620705
RRP1	0.620702
POLR2B	0.62066
TUBB	0.620297
TMEM218	0.620026
SPATS2L	0.619651
PPP1R2	0.619632
SLC5A6	0.619574
ZFHX4	0.61922
ZNF441	0.618909
COBL	0.618804
DDX56	0.618511
TMEM168	0.618351
SSPN	0.618298
KAZN	0.617637
BHLHB9	0.617324
CACNA2D1	0.616714
TMEM106B	0.616655
ZNF521	0.61464
STIM2	0.614336
ZNF275	0.614285
SLC41A2	0.613919
RNF44	0.612904
BCAT1	0.612619
WDR73	0.611949
DYRK1A	0.611587
GPD1	0.611369
CCDC14	0.610005
HES5	0.609114
CTR9	0.608776
CALD1	0.607966
FAT3	0.60784
AASDH	0.607771
CD47	0.607666
WWP1	0.607636
DSCAML1	0.607503
PTPRO	0.606779
ACRV1	0.606676
RSL24D1	0.606546
VMA21	0.60648
LTA4H	0.606202
ERLIN1	0.604371
NAE1	0.603413
EML3	0.602297
ICE2	0.602279
MAGED1	0.601834
C4orf3	0.600241
TOX3	0.599579
RGMB	0.599577
DGKI	0.599312
EXOSC8	0.599154
RNF144A	0.59832
TXNDC17	0.598263
ENPP5	0.598053
SLC44A5	0.597982
CYP2J2	0.597933
APOD	0.597771
EXOSC9	0.597721
BBS2	0.597377
TMX2	0.597236
OTUD6B	0.59676
TMEM69	0.596745
ZNF33A	0.596452
GNPDA2	0.596146
TSEN54	0.59561
HEXB	0.594298
TMX1	0.593419
IRF9	0.593393
DCAF16	0.593217
SPRY2	0.593007
RBBP6	0.592598
FES	0.592521
EIF2B1	0.592505
MAEL	0.59239
IFIT3	0.592193
TIGD6	0.591998
RIIAD1	0.591713
SGMS1	0.591677
SPIN3	0.591642
COL4A3BP	0.591247
2019-03-09	0.590416
ICK	0.590171
SMIM8	0.590168
MSRB1	0.589879
KRIT1	0.58935
HAPLN4	0.58921
CIPC	0.589152
ECM1	0.588466
GLO1	0.588071
ZNF841	0.58726
MITF	0.587234
MSANTD4	0.58716
HAUS7	0.587041
PRKAB1	0.586955
ZNF561	0.586817
THTPA	0.586775
VPS72	0.586281
ZBED6CL	0.585997
SAMD10	0.585469
SLC38A9	0.585458
ZBTB41	0.585422
STT3B	0.585371
SRXN1	0.585362
PROSER1	0.585137
RBKS	0.58478
ARPP21	0.584612
CDC42SE1	0.584583
CDR2	0.584464
HSD17B7	0.584157
WIPF1	0.583885
ANO5	0.583643
BTN2A2	0.583556
CNN3	0.583335
PLOD2	0.582811
SLC10A1	0.582311
COPZ1	0.582148
PIGC	0.581948
CAMK4	0.581911
CUTC	0.581582
CABLES2	0.581429
GRHL1	0.581299
SGCD	0.581226
NIFK	0.580971
RPS6KC1	0.58068
KCNT2	0.580583
CAPRIN2	0.58056
C3orf14	0.580403
ZNF19	0.580209
GNPNAT1	0.579552
PKD2	0.579205
UPP2	0.578851
MAMDC4	0.578076
NKIRAS1	0.57806
LRRC58	0.577885
MED4	0.57771
ZNF354A	0.577413
MIPOL1	0.577016
FAM76B	0.577009
CWC27	0.57696
PNO1	0.576113
CCDC186	0.575692
ICMT	0.575677
CEP68	0.575618
HNRNPA0	0.575181
KCNRG	0.574863
G2E3	0.57477
CDH24	0.574664
WISP3	0.574426
CLDN15	0.574007
TMEM97	0.573526
C2orf66	0.573503
ETV3	0.573105
FANCL	0.573055
NT5C3B	0.572848
RCOR3	0.572744
NXPE2	0.572338
SBSPON	0.572209
NUP37	0.572106
ENOPH1	0.571201
OSGEP	0.571142
C4BPA	0.570942
CNOT8	0.570039
FAM19A2	0.569854
KCNAB1	0.569655
AMPD2	0.569586
ZNF74	0.569556
KCND3	0.56909
KCNA2	0.568847
PGBD1	0.568354
MRFAP1L1	0.568097
BTF3	0.56729
GCFC2	0.567267
WDR31	0.567215
IFT20	0.566302
RANBP17	0.566127
FAM219B	0.565851
EXT1	0.564939
GLYATL2	0.564937
SLC9B2	0.564734
TRPC3	0.564649
PSMA5	0.5639
KCNA1	0.56377
PPP1CA	0.563273
ALDH1A3	0.562813
DUSP4	0.562806
SATB1	0.562705
RAB8B	0.562396
PDCL	0.561781
LSAMP	0.561706
GTF2H5	0.560997
DMXL2	0.560942
SH3GLB1	0.560827
TLE4	0.560798
SLITRK4	0.560503
NSFL1C	0.560214
GTDC1	0.559936
LRRC40	0.55966
COIL	0.558059
PHF20L1	0.557734
MSANTD2	0.557431
SLC10A7	0.557104
GRID2	0.556996
IGBP1	0.556609
DIS3	0.556557
C15orf39	0.556341
PEAK1	0.555921
FIZ1	0.555818
MOCS3	0.554625
CRB1	0.554232
MPI	0.553548
PRTFDC1	0.553473
SIAE	0.552973
DROSHA	0.552651
C11orf74	0.551621
RCAN1	0.550635
CREBZF	0.550082
CCNI	0.550058
DUSP11	0.55
FAM3C	0.549091
ZNF714	0.54861
MTMR4	0.547989
CKAP5	0.547929
CTDSP2	0.547569
KLHDC9	0.547498
LYSMD2	0.547497
GMFB	0.547215
SYT17	0.547128
FZD3	0.54698
FOXN2	0.546818
THAP11	0.546706
PARP10	0.546184
C7orf25	0.545827
THOC1	0.54582
MCF2	0.545738
PLAGL2	0.545604
TRIM4	0.544516
G6PC3	0.544477
CKAP2	0.544386
KIDINS220	0.544216
FBN2	0.543993
C9orf50	0.543983
SRD5A1	0.543819
PTAR1	0.543698
SLC38A3	0.543156
MYRFL	0.541425
IPO4	0.541352
TMEM55A	0.541254
C1orf61	0.540974
TBK1	0.540953
PLK3	0.540894
VCPIP1	0.540756
WDR6	0.540742
NOTCH2	0.540477
LYAR	0.540425
SNCAIP	0.540324
SHFM1	0.539821
SHQ1	0.53968
EIF4A2	0.539654
GRIK2	0.538457
DNTTIP1	0.53841
PPIL3	0.538389
TTC9	0.538241
METTL23	0.538091
ZNF404	0.537439
PPP2R1A	0.536742
RAD18	0.536395
THSD7A	0.536217
FKBP3	0.53614
ZNF551	0.536099
CYP2U1	0.535942
CHORDC1	0.53493
LIX1L	0.534739
WDR24	0.534631
PACRG	0.534076
DCBLD1	0.534007
DNAJC18	0.533946
LGALS3BP	0.533775
NDST2	0.533694
GAD1	0.533613
CASKIN2	0.533519
TMEM161B	0.533134
CDC26	0.533064
TGDS	0.532853
HSBP1	0.532605
PPM1A	0.532246
NETO1	0.532144
ADSL	0.532043
NOX4	0.532031
ING1	0.531974
ISPD	0.531879
PHYHIPL	0.531328
IL17RB	0.530951
TBL3	0.530861
C10orf35	0.530811
PQLC3	0.530676
BRWD3	0.530628
BEND4	0.53035
DHX32	0.530192
ZDHHC13	0.530184
NREP	0.530022
POT1	0.529789
PTCH1	0.52917
FAM134A	0.529092
DSEL	0.528967
SRP9	0.528388
EDEM3	0.528348
PLXNC1	0.527526
ZNF260	0.527013
GTF2A2	0.526981
ZNF593	0.526636
RGS7	0.526487
ISOC1	0.525661
HTATSF1	0.525142
GPLD1	0.524621
ZNF416	0.524501
PRKAR2B	0.524464
PPP2R3C	0.524369
RUSC1	0.524262
INTS6	0.524065
GRIK1	0.523468
ALG2	0.522837
EPT1	0.522424
PDCD10	0.522395
MTMR6	0.52228
RBM7	0.521953
TMX3	0.521271
KIAA0753	0.520956
MED31	0.52042
SLC18B1	0.520233
TMEM245	0.520184
MSMO1	0.520077
NFRKB	0.519979
SLC46A3	0.519917
2019-03-01	0.519622
PNRC2	0.51951
POMT1	0.519316
PSMD1	0.519134
GLRB	0.519121
PSMD5	0.518726
RNF39	0.51854
STAM2	0.517708
GPATCH2L	0.517623
DONSON	0.517526
AIP	0.517321
COLQ	0.516742
MEIS2	0.516538
IFIT2	0.516429
VEZF1	0.516363
COPRS	0.516322
UBA3	0.516219
ABHD13	0.515992
CYP3A4	0.51588
SRPRB	0.515739
ZNF224	0.515667
RNF11	0.515174
ZNF250	0.51494
FAM162B	0.514859
HIF1A	0.514593
EIF2B5	0.514482
TTN	0.513706
ZBTB2	0.513615
GSTO2	0.513446
SLC35A5	0.513437
HERPUD2	0.513401
CTU2	0.513374
ZNF234	0.513223
SLC46A2	0.513032
TMEM17	0.512807
LRRC61	0.512708
GCLC	0.512604
ALCAM	0.512216
HAPLN1	0.511835
SPDL1	0.511729
OMG	0.51153
PRAF2	0.511182
PPP1R3F	0.510875
CLP1	0.510655
LINC00176	0.510262
KCNIP4	0.51016
NSMAF	0.509981
HIPK1	0.50934
SNAPIN	0.509306
IFI6	0.508521
GNG2	0.508392
NUPL1	0.508288
ACTA2	0.507983
TAF9B	0.507634
BEND6	0.507353
NUP62	0.506756
ALG14	0.506671
DUSP15	0.506336
GAGE10	0.506188
TPD52	0.506084
SCN2A	0.505987
ADARB2	0.505598
DGKE	0.505182
CTGF	0.504304
NOP56	0.50428
LRP11	0.503935
RGS7BP	0.503217
FBXO7	0.502989
PIK3CA	0.502424
AAAS	0.501865
SRSF3	0.501451
AKTIP	0.501165
SMC3	0.500998
TMEM138	0.500804
CREB3	0.50075
DDOST	0.49997
MXI1	0.499525
CADM1	0.498987
DIRC2	0.49866
DGKA	0.498419
HAX1	0.498419
DBR1	0.497987
LRRC19	0.497894
ZNF596	0.497593
SORBS2	0.497045
STARD4	0.496604
CNTN6	0.496554
CLCN2	0.496301
BLID	0.496273
SFT2D3	0.496206
CCDC115	0.495738
KANSL1L	0.495517
SCGB2B2	0.495441
TIMP1	0.495435
TSPAN13	0.495085
TXNL4B	0.494595
DZIP3	0.494415
RIT1	0.494041
ZDHHC14	0.493474
NOLC1	0.493427
SNRPB2	0.493327
PATZ1	0.493015
NKAIN3	0.492872
CD200	0.492741
DPH2	0.492628
SARAF	0.492495
DPCD	0.49231
NTPCR	0.492126
LHFP	0.491865
CAMKMT	0.491633
NAPG	0.491605
TARBP2	0.491173
INHBA	0.490408
LRIT3	0.4904
NCAPD3	0.490213
BUD13	0.49021
SCPEP1	0.490185
FAM179A	0.489879
AZI2	0.489759
RAB31	0.489595
ZBED4	0.48947
KCTD3	0.488906
TMEM30A	0.488759
PPAP2B	0.488448
CDH20	0.488325
ZBTB6	0.487546
PRDM4	0.487484
ENO1	0.486883
WNT7A	0.486305
ALX3	0.485864
COG3	0.485438
PPHLN1	0.484517
COMMD8	0.484244
PIGH	0.484232
EFS	0.48384
ZC3H12B	0.483823
RGN	0.483136
DLGAP1	0.48313
NPAS3	0.482947
HNRNPU	0.482847
NAGA	0.482584
RHBDF1	0.482457
DCHS1	0.482199
FRMD6	0.482088
RLIM	0.482014
NTAN1	0.481995
PSD3	0.481617
RNF175	0.481609
SPAG16	0.481414
SLC6A11	0.480903
LMBRD2	0.480619
HIAT1	0.480144
KCNAB3	0.480024
ING4	0.479982
ZNF202	0.479922
SEC31B	0.479892
PRMT6	0.479808
RPAP2	0.479721
PPP2CA	0.479485
DYNC2LI1	0.479423
SMPDL3A	0.479043
GNAT2	0.4789
C4orf27	0.478783
SLC12A1	0.478782
RPS19BP1	0.478716
ASNS	0.478639
CNOT2	0.478489
MAN1A2	0.478077
JAK1	0.477977
URB2	0.4771
DYRK3	0.476424
IL11RA	0.476381
WDR83OS	0.47587
RARG	0.475815
ZC3H12C	0.475636
OSTM1	0.475326
ADD3	0.475236
ITGA4	0.474837
ABCG1	0.474639
KRCC1	0.474638
ASAH2B	0.474093
DGKD	0.473779
MTMR7	0.47288
HDDC2	0.472742
SLC5A3	0.472617
SEC14L2	0.472509
TRAPPC2B	0.472487
ZNF85	0.472148
SLC38A6	0.472089
DENND1B	0.471978
TAS2R31	0.471175
NKX2-2	0.470993
C12orf45	0.470902
JAM2	0.470708
SMIM20	0.47055
LRRTM3	0.470404
PPME1	0.470314
TSPYL1	0.470258
SLC35A2	0.469858
CACNA2D3	0.46908
LBR	0.468754
DDX26B	0.468753
C6orf52	0.46871
TTC1	0.46856
RPAIN	0.468461
NAPEPLD	0.46818
IRF2BP2	0.468108
PCIF1	0.468051
UBE2E3	0.467615
ZFP91	0.466569
ACSBG2	0.466294
FHL1	0.466248
TAP2	0.466239
FOXG1	0.465943
LSM6	0.465866
SNX3	0.465608
UTP23	0.465003
C7orf60	0.464405
C19orf48	0.463842
WDR17	0.463823
TDRP	0.463519
EIF4G2	0.463125
C1QTNF7	0.463015
ATG2B	0.462402
LSM5	0.462392
ZCWPW2	0.462305
TOX2	0.461982
POU3F2	0.461813
ZNF829	0.461227
YTHDF1	0.460954
AP2M1	0.460822
BLZF1	0.460445
PPAPDC1B	0.459759
ARHGEF10	0.459169
TRIL	0.45915
GPR180	0.459003
SFT2D1	0.458981
MAGEE1	0.458564
DNAH14	0.458286
BCL6	0.458174
SH3YL1	0.458138
DCUN1D5	0.45805
TGS1	0.457874
RDH5	0.457285
CTDSPL	0.457179
DYNC1LI2	0.457068
NOTCH1	0.456761
APCDD1	0.456744
NUP54	0.456594
FAM178A	0.456497
PRSS55	0.456487
ERMARD	0.456484
NAPB	0.45589
SRSF9	0.455856
DYNLT1	0.455706
RIC8A	0.455491
EID2B	0.455089
ABI1	0.454588
RHOXF1	0.453863
RPL3	0.45378
FHL3	0.453235
CTSL	0.453178
GSPT2	0.452891
DTNBP1	0.452868
KBTBD8	0.452817
C3orf49	0.452356
COL28A1	0.451397
RRAGB	0.451236
PITPNB	0.451207
GLMP	0.451115
HNRNPA1L2	0.449715
MEGF10	0.44948
MGLL	0.449089
C1QTNF3	0.449018
ST8SIA3	0.448954
ADAMTS9	0.448814
WDR35	0.448743
HEATR6	0.448594
ZNF415	0.448583
DNAAF2	0.448491
PPP2R2A	0.448391
FSIP2	0.448185
MKS1	0.448031
GLRA4	0.447874
RBM18	0.447826
C5orf24	0.44756
ACAT2	0.447525
CEP85L	0.447441
FGFR1OP2	0.447051
SCN7A	0.446963
RGS17	0.446355
GALNT10	0.44614
PSMC5	0.445827
CCNDBP1	0.445812
POLR2G	0.445806
PSMD2	0.445143
MEX3C	0.444723
HEPACAM2	0.444448
IL5	0.443898
RAB23	0.44377
NCBP2-AS2	0.443713
ZSWIM6	0.443477
C14orf37	0.443394
ZNF14	0.443242
POLR3G	0.442633
ADAM23	0.442376
BCAP29	0.442374
PSMG2	0.442193
PCBD1	0.442166
UFD1L	0.441968
FKTN	0.441796
SLC35A4	0.441639
SYTL2	0.441625
OTOGL	0.441624
CAND1	0.441624
RGCC	0.441598
GALT	0.441453
TRPC1	0.441205
FN1	0.441054
CTRL	0.440976
BIRC2	0.440332
TMEM167A	0.440171
C22orf39	0.440083
WDSUB1	0.439885
ARL14EP	0.439789
C10orf32	0.43953
TNKS2	0.439525
BRPF3	0.439487
RAD50	0.439438
NEU3	0.43936
ENPP4	0.439275
GPBP1	0.439174
POLE4	0.439101
IRAK1BP1	0.439024
LAPTM4A	0.438857
ZFYVE26	0.43866
THAP3	0.43824
USP47	0.438174
P2RX7	0.437864
ASXL3	0.437746
[truncated: 5,012 more rows]

## Sheet: Oligodendrocyte
symbol	specificity
MOG	101.014
HSD11B1	87.5125
CARNS1	72.3649
ANLN	69.581
ST18	65.3338
MOBP	64.4253
KLK6	63.3651
PPP1R14A	61.8396
PLP1	61.5735
MYRF	60.3151
OPALIN	56
GPR37	55.9244
CERCAM	54.2507
TMEM98	49.0871
ENPP2	42.2948
TMEM235	40.7092
TRIM59	40.6781
SH3TC2	37.574
TMEM171	36.4337
SLC31A2	34.5135
PRIMA1	33.9799
CNTN2	32.5888
FAM212A	32.5182
TP53TG5	32.144
TMEM125	31.2217
OR9A2	31.1355
ITGA2	30.0324
TF	28.5501
KEL	26.6565
TUBB1	25.7162
HSPA2	25.3448
SLC2A2	24.7628
SCD	22.2283
NUDT1	21.5436
CDPF1	21.3863
ZNF488	19.7629
NXT1	19.4912
CCDC71L	18.5455
CA14	17.7413
CA2	17.6276
CLCA4	17.5734
OR2L2	17.2692
SFR1	17.1343
MAL	16.6432
GPR62	16.5738
CAPN3	15.9806
PLEKHH1	15.9299
PCSK6	15.0369
CLMN	14.997
SEMA3C	14.9669
BOK	14.8738
C14orf105	14.6223
NMUR2	14.573
SLC44A1	14.3923
ERMN	14.0354
PRR18	13.9487
PAIP2B	13.7082
CNP	13.6955
OR2L8	13.5188
VWA1	12.0584
RNASE1	11.577
TMEM165	11.0581
LARP6	11.0178
PRUNE2	10.8825
MBP	10.783
EFNA1	10.7592
CCP110	10.7459
HPN	10.7238
PALM2	10.6979
RFFL	10.662
DENND2D	10.6004
PXK	10.5149
GJC2	10.2313
C1orf50	10.0162
CRYAB	9.8531
DUS4L	9.62887
C3orf52	9.60727
VCPKMT	9.50484
SFTPC	9.1419
TMEM72	9.12074
KBTBD7	9.00319
CMTM5	8.95329
ZNF747	8.72864
ZNF436	8.70805
SF3B5	8.68883
NIPAL4	8.64404
CCNE2	8.58754
AMOTL2	8.42317
MAP6D1	8.25874
SYNJ2	8.21237
HEMGN	8.15362
MID1IP1	8.10878
DUOXA1	7.98673
ASPA	7.77708
CCNG1	7.68561
FAM124A	7.64156
PLCL1	7.63438
FAM84B	7.56856
TMTC4	7.54049
PDE1C	7.50894
UGT8	7.50322
CBR1	7.44896
FN3KRP	7.43617
ADAMTS1	7.35008
NENF	7.33389
ANKRD65	7.2722
TNFRSF18	7.21953
CLDND1	7.1535
IL26	7.13031
HACD1	7.07411
THAP10	7.04756
VMO1	7.03547
EQTN	6.88921
TMEM185A	6.8637
CFL2	6.76798
SLCO3A1	6.7364
GREM1	6.73106
TMTC2	6.72005
PSMB9	6.60104
MFAP1	6.51532
SGMS2	6.50912
TSEN15	6.42141
MMP21	6.34809
C4orf32	6.34449
IFIT5	6.32467
TIGD2	6.29319
SLC24A2	6.24478
UNC5C	6.23447
CD2BP2	6.19931
BORA	6.14671
FAM221A	6.14597
ARHGEF16	6.13274
PPP1R17	6.12165
FRMD5	6.1049
SPINK6	6.08726
TLR9	6.08726
ANKRD18A	6.07101
TUBA1A	5.97861
DNAJC6	5.96822
FAM13C	5.96244
BARX2	5.9477
IPO13	5.94025
TMEM42	5.88445
ZXDB	5.86878
FEZ1	5.74164
ZDHHC9	5.71092
PDE8A	5.63273
SLC22A15	5.60027
DOLPP1	5.5927
TRADD	5.52144
TCP11L2	5.51171
PSMA2	5.50582
HMSD	5.50208
LGR5	5.45856
ZNF664	5.42314
FBL	5.41353
INSIG1	5.39299
LPGAT1	5.29383
KLHL32	5.24485
RBMXL1	5.18018
FAM109B	5.16274
DLG1	5.14893
PMF1	5.14879
ABHD4	5.13032
JMJD6	5.11442
TRIM26	5.11293
FAM222A	5.06149
KLHL4	5.05369
SLAIN1	5.01567
ANKRD61	5.01048
GNAI1	4.95973
PRCD	4.92117
SH3GL3	4.90918
MURC	4.89945
DOLK	4.88267
PDIA3	4.86137
AGPAT4	4.85607
IFT80	4.85305
RBSN	4.83093
TP53INP2	4.82337
ATOX1	4.81411
RSC1A1	4.80308
EAF1	4.79247
C4orf26	4.71724
C15orf52	4.70898
SYS1	4.62975
TRMT61A	4.55892
LAMTOR5	4.52533
BCL2L15	4.5072
SPATA13	4.43956
DYNLL2	4.43571
DECR2	4.40611
HIST1H1E	4.40425
HS3ST5	4.39211
METTL18	4.35517
PIP4K2A	4.35264
HIPK2	4.32008
RPL22L1	4.31559
HDHD1	4.30518
GALNT15	4.30304
GPRC5B	4.27233
TMED5	4.25955
H2AFX	4.25834
MOSPD2	4.23986
RBP1	4.23263
PLEKHG3	4.22958
TES	4.2143
C1orf105	4.19597
SERPIND1	4.16986
TMEFF2	4.15616
CCDC122	4.15367
WDR5B	4.12997
LANCL1	4.12185
FAIM	4.0636
TADA1	4.05433
LRRC63	4.00978
ZPR1	3.9888
DHCR7	3.98879
C2orf68	3.97922
C10orf90	3.9745
NFKBIZ	3.95534
ADO	3.95532
MCAM	3.94882
AMER2	3.9334
CABYR	3.90694
AADACL2	3.90118
JADE1	3.89583
RPP14	3.88715
SGCB	3.86636
NINJ1	3.84987
SMARCA5	3.83808
PI16	3.82829
PNLIPRP3	3.79041
FADD	3.78831
PATE1	3.78768
BPGM	3.77454
EFCAB11	3.75258
PIGT	3.74537
RAB21	3.73869
EDIL3	3.72937
TYMS	3.70052
ZDHHC16	3.69463
C1GALT1C1	3.67494
ARF4	3.67366
STRN	3.64907
MYLIP	3.64812
IL1RAPL1	3.62173
METTL22	3.61709
CDKN2D	3.59809
NIPAL3	3.59453
COLGALT2	3.59263
GOLGA7	3.57666
GCA	3.57538
DAZAP2	3.57471
RABGGTA	3.56391
C16orf86	3.54005
BCDIN3D	3.53937
CAPN13	3.53088
KDM8	3.5269
FLNC	3.5267
KRT86	3.51183
TREX1	3.50345
LUM	3.50312
PLLP	3.49172
FAM24B	3.44231
DPYD	3.44131
CNTNAP4	3.43173
FAM47E	3.43054
SNRPD1	3.43041
PSG7	3.42678
TMEM258	3.41387
PHLPP1	3.40116
C10orf128	3.39263
SLC6A12	3.38091
RPUSD2	3.37175
ZNF185	3.36922
DERL1	3.36394
NEK3	3.36319
SDF2	3.35148
DEDD	3.33551
CLEC2A	3.33262
SLC7A14	3.33181
RNF34	3.32063
STRA13	3.31717
ZNF397	3.31524
POLD2	3.30248
FAM200B	3.2942
MAGEH1	3.27927
ERGIC3	3.27235
DERL2	3.26287
SEMA6A	3.25618
FZD5	3.24833
ACTR5	3.23587
JMJD7	3.23542
SLC10A3	3.23241
BTBD3	3.22991
TCN1	3.21391
ITM2A	3.20874
FAM69A	3.20871
NHP2	3.20127
PMP22	3.19837
LRRC66	3.19387
C1GALT1	3.18941
TPPP3	3.17739
HBS1L	3.17673
METTL4	3.17205
CYP39A1	3.17173
PEX5L	3.13494
TMEM64	3.12169
ZFP37	3.11047
DTWD1	3.10888
MYH8	3.10821
SLC2A8	3.10415
TSPYL6	3.07431
MPP5	3.05979
CPB2	3.05318
OGFOD2	3.05039
SYT9	3.03696
C17orf59	3.03404
SMIM19	3.01572
FAM134B	2.98437
GINS3	2.95751
ZNF620	2.95587
DCTN4	2.93724
SERINC4	2.93119
CCDC17	2.91981
ACER3	2.89133
SPOCK1	2.88951
C14orf80	2.88568
TMEM18	2.87717
CREB5	2.8751
PSRC1	2.86679
CAV1	2.86214
SSTR3	2.85056
DOCK9	2.83316
STK39	2.82625
CRHBP	2.82179
NSDHL	2.82123
RHNO1	2.81845
CEACAM8	2.81534
CDC6	2.80964
KIAA1324L	2.80062
LURAP1L	2.79445
PRKAB2	2.78946
GALNT8	2.78686
ANO4	2.78257
SETMAR	2.77896
ZNF536	2.77378
GDE1	2.77222
DUSP23	2.77087
C9orf40	2.75652
SLU7	2.75578
C11orf71	2.74843
BET1L	2.74342
SLC18A2	2.74193
DNAJA4	2.74176
2019-09-15	2.72273
LRIT2	2.71512
NR1H2	2.71111
PTGDS	2.7094
NIP7	2.70899
CPEB2	2.70896
CHRAC1	2.70747
ABHD16A	2.70216
PHLDA3	2.69854
VPS25	2.69561
SHC4	2.69558
APITD1	2.69181
THNSL2	2.6869
PLD6	2.68686
CGRRF1	2.67502
PLAC8L1	2.65025
LRRC8D	2.64558
NPB	2.64501
TNFSF9	2.63622
SNX19	2.62292
PLS3	2.61375
SEPP1	2.60792
POGK	2.60023
MARCKSL1	2.60011
VLDLR	2.5975
ZNF281	2.59337
CDK2AP1	2.59139
KIF25	2.59132
EIF1	2.58956
INSM1	2.58154
FBXO4	2.58044
LY6G5B	2.57897
HMGXB4	2.57622
VAMP1	2.57481
TRIM13	2.57433
ZNF208	2.57211
TMBIM1	2.55858
PROX1	2.5544
FAAH	2.54643
ARF6	2.53854
SLC35B2	2.53724
SPESP1	2.53438
HBEGF	2.5134
ZNF614	2.51176
METTL1	2.50941
CLCN4	2.50818
HLA-DOB	2.50185
FBN1	2.50071
C8orf88	2.49388
MKRN3	2.49316
DIMT1	2.49261
MEA1	2.48091
SGK1	2.48011
C1orf198	2.47525
MAN2A1	2.47094
SPP1	2.46762
UTP14C	2.46592
TMEM26	2.46502
PCDH9	2.46316
LSG1	2.4617
VIMP	2.45948
ZNHIT2	2.45882
C14orf166	2.45573
MTHFSD	2.44883
JRKL	2.44407
MDM1	2.44154
PSME1	2.42776
INO80C	2.42501
SNW1	2.42409
PIGM	2.42032
NUDT15	2.4194
INTS7	2.41216
CCDC129	2.408
SFRP1	2.40777
PIGV	2.40772
ERBB2IP	2.40688
SPOCK3	2.40549
RPA4	2.40117
MED11	2.39895
RTKN	2.38881
TMEM99	2.38649
PSMB5	2.38343
LACC1	2.37376
PLET1	2.3706
TM7SF2	2.35837
PEX1	2.35793
AK5	2.35732
SBDS	2.35464
NUDCD2	2.35429
FADS1	2.35373
MTRR	2.3526
PAQR8	2.33498
CXCR4	2.33324
C10orf107	2.33111
LINC00959	2.32729
PPP2R3A	2.32676
PDE4B	2.32339
CAMK2N1	2.32134
TSPYL4	2.31869
SQLE	2.31707
CDKN1C	2.31346
PDRG1	2.31238
FRYL	2.29351
SEPW1	2.29178
SIGLEC5	2.28633
ZNF284	2.28627
GNRH1	2.28487
ANGPTL7	2.28305
PPA1	2.27942
ACTR10	2.27768
MAPRE2	2.27723
ENPP4	2.27648
AVPI1	2.27503
NKRF	2.2745
POLR3F	2.27279
TCEAL1	2.27156
CDK1	2.27131
TOB1	2.26962
TMEM101	2.26469
RGCC	2.26451
SLC35A4	2.26429
FKTN	2.26349
DDHD1	2.26082
SATL1	2.25811
FAT4	2.25661
CRBN	2.2381
SLC12A2	2.23091
FAM50B	2.23049
C1QTNF3	2.22708
MEX3B	2.22345
TSTA3	2.21205
PRG4	2.20514
FBXO5	2.19705
DYNLT1	2.1944
TMEM230	2.1906
DYNC1LI2	2.18786
CRELD2	2.18656
SFT2D1	2.17874
TMEM63A	2.17554
PCYT2	2.17448
SEC11C	2.17217
KCTD21	2.17121
HIST1H4E	2.16469
DICER1	2.16181
RRAGA	2.14589
ZFP91	2.1433
IRF2BP2	2.13626
PAIP2	2.13476
UTP3	2.13245
ZNF415	2.12571
NKX2-2	2.12318
BEX4	2.11658
TECR	2.11566
UBA1	2.11366
KRTAP5-9	2.11195
NRIP2	2.10931
TXNDC9	2.10732
ABCG1	2.10686
FOXP3	2.10001
URB2	2.096
ZFP41	2.09539
PELO	2.08571
SIVA1	2.08154
C4orf27	2.08085
RTP1	2.07711
RPL5	2.07667
PIGH	2.06512
FAM120A	2.06489
MEX3C	2.06489
NFYB	2.06296
FABP3	2.06264
TMED10	2.06052
TCEAL7	2.05173
MED7	2.04818
PSMC3IP	2.04704
RPA3	2.04693
PLXNB3	2.04409
CHRM5	2.04344
KIAA0196	2.04207
TMEM144	2.04129
C12orf45	2.04058
FGFR2	2.03746
TPH1	2.03646
ARF1	2.02997
FTCDNL1	2.02958
KIAA1755	2.02909
NOLC1	2.02664
APEX1	2.02663
ERRFI1	2.01682
XKR8	2.01017
LRRC1	2.0101
PGA5	2.00713
EMC4	2.0068
ZZZ3	2.00254
MXI1	2.0019
LAYN	2.00025
ZNF175	1.9991
SUPT4H1	1.99734
AQP11	1.99022
PLEKHB1	1.98441
OGN	1.9818
TPD52	1.97596
ALG14	1.97367
YOD1	1.97238
RAB7B	1.97195
FEM1A	1.97034
ATG3	1.96839
N6AMT1	1.96669
OSBPL9	1.96047
CSRP1	1.95976
USP16	1.95859
PRAF2	1.95625
OMG	1.95492
TRPV6	1.9532
LRRC61	1.95043
C1orf43	1.94936
SLC46A2	1.9492
ZNF548	1.94757
SLC35A3	1.9475
SMC4	1.94666
DNAJB11	1.94617
E2F8	1.94585
HEPACAM2	1.94458
WNT9A	1.94368
SORT1	1.9417
AGA	1.94059
MORN5	1.9397
VEZF1	1.93662
IFIT2	1.93637
NUDT21	1.93563
HDX	1.9339
PHLDB1	1.9281
LRRFIP2	1.92744
VPS4B	1.9231
MAPKAPK3	1.92305
ZNF570	1.9175
TNK1	1.9173
VKORC1	1.91629
EPT1	1.91415
KLHL11	1.91139
TSPAN5	1.91124
FDFT1	1.90672
ZNF416	1.90658
NEDD8	1.90328
TRAPPC2L	1.90279
PUF60	1.89466
PQLC3	1.88439
TBL3	1.88373
PHYHIPL	1.88208
SLC35B3	1.88056
RNF5	1.87751
WRB	1.87378
LGALS3BP	1.87345
CD55	1.86962
UNC5B	1.8683
CYP2U1	1.86587
KRT31	1.86326
RBM48	1.86061
GCLC	1.85935
SSNA1	1.85924
YY2	1.85746
BIRC2	1.85678
DAAM2	1.85677
BBIP1	1.84972
IPO4	1.84723
FBXO7	1.84441
ARID5B	1.84081
FYCO1	1.83898
GTF2A1	1.83196
SMAD4	1.83181
CHMP1B	1.82984
CSTF2T	1.82943
FOXN2	1.82876
VASH2	1.82813
ARAP2	1.82797
ACVR1C	1.82782
PKP4	1.82757
UCK1	1.82279
CREBZF	1.81791
SYPL1	1.81678
RCAN1	1.81608
PSMC6	1.80727
C16orf95	1.80203
SLC10A7	1.795
SRPR	1.79115
SAAL1	1.79042
ZBED5	1.78972
ZBTB26	1.78888
SMUG1	1.78472
MTTP	1.78329
MYL12B	1.78231
FBXO33	1.78148
PDCL	1.78005
TPH2	1.77991
RAB8B	1.77811
TDP1	1.77644
CCSAP	1.77596
PPP1CA	1.77534
LRRTM3	1.77498
ZBED3	1.77464
NAA25	1.77257
SPATA5L1	1.76966
ZC2HC1C	1.76608
FBXO15	1.76545
PHF13	1.76539
OR2L13	1.76284
TTC23L	1.76278
NXPE1	1.76205
C1orf52	1.75337
ENOPH1	1.7507
LCMT2	1.74946
ANKMY1	1.74923
IMPDH1	1.74767
MUM1L1	1.74693
ZNF660	1.74656
MIEF2	1.74405
ANAPC4	1.74336
ZNF763	1.74293
TBC1D15	1.74235
ADPRHL2	1.73587
GANC	1.73206
ZNF85	1.73187
LRRC58	1.73045
KIDINS220	1.72839
DNAJA1	1.72542
TMEM208	1.71941
C4BPA	1.71889
PLEKHA1	1.71666
GRB10	1.71529
ZNF576	1.71347
HSD17B7	1.71187
SLC4A9	1.71158
SLC39A8	1.70828
TRAF6	1.70564
NT5DC1	1.7046
MITF	1.7029
HRASLS5	1.7028
ZDHHC12	1.69697
ICK	1.69442
HMGCS1	1.69429
PCMT1	1.69408
PA2G4	1.69312
TPP2	1.69296
MRFAP1	1.6904
SPIN3	1.69021
IFIT3	1.68864
DNAJC7	1.68589
C22orf39	1.67418
FAM161B	1.67391
PSMD8	1.67308
ZFAND2B	1.67271
RNF144A	1.67135
FAM91A1	1.67017
DEGS1	1.6689
SLC4A8	1.66846
C5orf24	1.66446
HILPDA	1.66381
CCNL1	1.66296
LTA	1.66257
SPATA7	1.66164
RAPGEF5	1.65878
WDR83OS	1.65839
SEMA3B	1.65834
CEP41	1.65789
ASB7	1.65687
CEP135	1.65532
COL10A1	1.65369
IGSF11	1.65363
PRR26	1.65079
KCNJ10	1.64916
GRK6	1.64867
STS	1.64695
DSCAML1	1.64608
SERINC3	1.64604
ZNF24	1.64425
UFM1	1.64051
IFIH1	1.63971
GPD1	1.63567
YRDC	1.6352
INPP1	1.62988
ZNF275	1.62791
DHPS	1.62745
BCAP31	1.62742
LILRA6	1.62738
XPOT	1.62632
RAD21	1.62497
ZFYVE16	1.62496
CPO	1.62421
LRRC8B	1.62375
HAX1	1.6203
ACYP1	1.62014
TMEM30A	1.61868
COBL	1.61602
FAM8A1	1.61417
PAAF1	1.61001
SNX17	1.60869
POLD3	1.60815
TMEM69	1.60785
FAM208A	1.60747
TMTC3	1.60697
TRAF4	1.60667
ZNF14	1.60125
SECISBP2L	1.59735
ZNF597	1.59494
NHLH2	1.59308
CD46	1.59148
ARFGAP2	1.59033
DBR1	1.58714
M6PR	1.58334
POLR2B	1.58138
ZNF639	1.57788
STXBP3	1.57709
ZNF181	1.57487
DDR1	1.5744
ZNF224	1.57381
ZNF234	1.57344
C5orf30	1.57288
TPRKB	1.57044
PRKAR1A	1.57007
CLDN15	1.56995
NUDT12	1.56937
TMEM185B	1.56909
NUP62	1.56864
RECK	1.56858
NSFL1C	1.56539
COPA	1.56537
C3orf38	1.56473
SAV1	1.55902
HNRNPAB	1.55416
RDX	1.55204
SRP14	1.54865
CERS2	1.54688
TCTE3	1.54686
HTATSF1	1.54653
ISOC1	1.54633
HEY2	1.54547
LAMP2	1.54313
STT3B	1.54189
C1orf112	1.54086
UBL7	1.5408
UFD1L	1.53912
TCP1	1.53857
PHF7	1.53789
SHQ1	1.53756
HNRNPUL2	1.53667
HIST1H2BN	1.53542
DUS3L	1.53028
ANKRD42	1.52986
UBE3D	1.52661
ARHGEF10	1.52653
ANP32B	1.52372
CUTC	1.52288
CHMP6	1.52283
ZNF512	1.51883
SLC39A3	1.51778
GRM3	1.51764
TOP2B	1.51734
DIS3	1.51623
PSMG2	1.51495
ADAMTSL3	1.51491
ZC2HC1B	1.51263
HMG20B	1.51259
ARPC5	1.50995
MPI	1.50988
PCBP1	1.5089
S100A7	1.50684
GTDC1	1.50522
BLOC1S6	1.50478
IGIP	1.50407
OSGIN2	1.50404
CNTD2	1.50364
ADSS	1.50323
ANKRD50	1.50315
TIPARP	1.50111
TRMT13	1.50006
RNF26	1.49989
POLR2G	1.49942
OCEL1	1.49909
HHATL	1.49803
CNOT8	1.49717
TMED7	1.49691
ZBTB16	1.49662
MPZL2	1.49617
MRFAP1L1	1.49505
ZNF573	1.49491
C11orf24	1.49061
ITGB1BP1	1.49027
SSU72	1.48994
KRIT1	1.48953
FAM200A	1.48778
MTUS1	1.48527
SMPDL3A	1.48214
GPKOW	1.47602
CRYGS	1.47549
ILVBL	1.47325
PIGP	1.47283
ZFPL1	1.47248
MET	1.47139
C2CD4D	1.47072
NFYA	1.46466
SSFA2	1.46428
NECAB1	1.46278
AP1AR	1.46121
EIF2B1	1.45985
KCTD4	1.4558
CEP290	1.45577
BCAS1	1.45545
CHORDC1	1.45539
EIF3E	1.45082
BACH2	1.44833
PRADC1	1.44675
WDR54	1.44346
RCAN2	1.4419
RNF39	1.44142
ACOT8	1.43882
PPP2CA	1.43826
BUD13	1.4367
C17orf78	1.43455
CALD1	1.43305
KNOP1	1.43283
PEBP1	1.43213
PKD2	1.42978
EIF1AD	1.42956
SH3GLB1	1.42919
LOC728819	1.42758
DNAJC18	1.4258
NKAIN2	1.42411
TOR2A	1.41988
ENY2	1.41985
AGBL3	1.41952
LIPA	1.41912
CEP72	1.41902
CNOT11	1.41867
ZBED4	1.41839
IFT20	1.41653
ORMDL2	1.41618
CEP95	1.41509
POMT1	1.41375
PTPRCAP	1.41357
UFSP2	1.41211
RBKS	1.41148
RLIM	1.40948
S100B	1.40836
CD164	1.40642
SLX4IP	1.40547
ZFP82	1.40491
SERINC1	1.40006
SCYL2	1.39991
IK	1.39847
JAK1	1.39799
CYP51A1	1.39419
SNRPF	1.3931
ERVFRD-1	1.39231
CAST	1.39202
PTTG2	1.39173
GPAA1	1.39142
POLE4	1.3904
PIGF	1.3872
CACNA2D1	1.38717
FN1	1.38599
FMN1	1.38511
SOX8	1.38434
YIPF3	1.38337
EIF2D	1.38266
PLA2G12A	1.38165
SRSF3	1.37947
C19orf48	1.37821
THAP7	1.37682
SMC3	1.37561
PRKRIR	1.37531
GNPDA2	1.37382
FAM126A	1.37115
ZNF511	1.36997
RRAGD	1.36799
ZNF365	1.36693
COIL	1.36466
USP14	1.36167
C4orf46	1.36163
ZKSCAN2	1.36086
C21orf91	1.35894
PCGF5	1.35885
GTF2A2	1.35859
RBM15B	1.3576
NSUN2	1.35735
SLC35B1	1.35632
PDE7A	1.35608
CIAPIN1	1.3556
SRSF4	1.35478
AMN1	1.35451
NEO1	1.35363
GADD45G	1.35354
KBTBD8	1.35186
MYOT	1.35034
G0S2	1.34934
PROM2	1.34918
RPF1	1.34915
FIZ1	1.34906
PIGA	1.34367
BRMS1	1.34256
DYNLL1	1.34116
C2orf44	1.34034
PNMA1	1.33401
USPL1	1.33298
ARL13A	1.33275
ETV3	1.33195
2019-03-01	1.33156
CASKIN2	1.33151
CCDC86	1.33135
TYRP1	1.32776
PPP2R3B	1.3274
TRMT10A	1.32728
SPCS1	1.32703
IPO5	1.32622
PLAGL2	1.32578
ZNF395	1.32449
TIGD3	1.32405
ZNF740	1.32266
DIXDC1	1.32209
PPRC1	1.32124
WDR24	1.32085
NCAPD3	1.3208
CXXC4	1.31941
CCDC167	1.31877
C11orf30	1.31856
RNF217	1.31709
NOL11	1.31635
IFT88	1.31529
RIOK2	1.31513
ZNF418	1.31368
COL16A1	1.31367
SLC38A9	1.31307
IFRD1	1.30979
B4GALT7	1.30236
PSMD13	1.30226
KCNMB4	1.29954
TTC1	1.29804
DPP8	1.29779
FZD6	1.2969
2019-03-09	1.29342
LRRC71	1.29152
PPP2R3C	1.28912
RYBP	1.28767
PPIC	1.28516
PSMD6	1.28478
SNAPC5	1.2841
CTR9	1.28293
ARL2BP	1.28292
KCTD3	1.28286
SLC35C1	1.28278
RAB33A	1.28085
ZNF75A	1.28052
TYW3	1.28
CACYBP	1.27958
TRAPPC4	1.2777
RNF138	1.27713
KDM4D	1.27702
RNASEH2C	1.27499
SOX10	1.27464
COG8	1.27446
ZNF789	1.27292
ENDOD1	1.2727
RGN	1.27181
CYTH2	1.27044
BTF3	1.2686
KDSR	1.26732
SP2	1.2657
CYP2J2	1.26481
DHX32	1.26433
PRMT6	1.26353
STON1	1.26303
SYCP2	1.26301
IMPDH2	1.26298
HSBP1	1.26104
FAM155B	1.26103
AP2M1	1.25852
TAPT1	1.25544
PLXNB1	1.25471
NAALAD2	1.25468
CHMP2A	1.25381
REEP5	1.25149
ZNF585A	1.2493
ZBTB39	1.2487
COL9A3	1.24669
SASS6	1.24566
MGAT5	1.24547
NLRP14	1.24242
RGS5	1.24128
NUP54	1.24029
USP47	1.23999
PHGDH	1.23999
SLC35A5	1.23809
PPIB	1.23798
ZNF267	1.23738
RHBDD1	1.23712
PAN2	1.23571
MYO6	1.23519
ZBED6	1.2345
OST4	1.23449
TMEM246	1.23443
NBN	1.23421
PRDM4	1.23418
TSG101	1.23275
JAM3	1.23019
KCNRG	1.22992
ZFAND2A	1.22913
MAD2L2	1.22789
PRMT3	1.22731
PITHD1	1.22695
LRP6	1.22454
DCLRE1A	1.22248
QKI	1.22083
STK19	1.22071
VPS54	1.22038
SLC45A2	1.21998
RCOR3	1.21929
TSPYL1	1.21899
WWP1	1.21899
PAQR3	1.21874
SCGB2B2	1.21857
ZNF71	1.21598
RHBDD2	1.21546
DXO	1.21328
CEP70	1.21273
RHOV	1.2121
DUSP15	1.21132
ZNF350	1.2108
GORASP2	1.21002
G2E3	1.20983
PEX19	1.20724
FGFR1OP2	1.20639
NEURL2	1.20587
PSMD1	1.20546
ATL1	1.20315
COL3A1	1.19939
FAM229B	1.19731
MFAP3L	1.19531
ALS2	1.19425
ERGIC2	1.19385
EEPD1	1.19373
COG6	1.19341
SLC39A6	1.19207
AHR	1.19115
CDC73	1.19065
CPNE2	1.18912
NHLRC3	1.18825
BAG5	1.18766
TM2D2	1.1875
SLC39A4	1.18514
RRP1	1.18426
ZNF599	1.18394
ZBTB41	1.18389
UFL1	1.18064
TLR2	1.17864
AZIN1	1.17749
ENOX1	1.17686
PCDH10	1.17615
PIAS3	1.1758
TMEM219	1.17462
KLHL20	1.17175
PIGK	1.17146
CASP3	1.17132
P2RX7	1.17007
PYROXD1	1.16998
SEC23B	1.16967
SETD4	1.1681
RPS6KC1	1.16785
BNIP1	1.16773
POLE3	1.16589
H2AFV	1.16459
DUSP10	1.1643
GNRHR	1.16361
THAP6	1.16207
ABHD17B	1.16178
TMEM214	1.15938
SRPK3	1.15932
CAMLG	1.15903
COPS4	1.15505
TRAPPC8	1.15352
KIRREL3	1.15337
UAP1L1	1.15281
POPDC3	1.15107
GSTO2	1.15036
HSPB2	1.14967
GLT8D1	1.14949
EGLN3	1.14789
C8orf76	1.14755
ZNF16	1.14644
ZNF704	1.14461
ZNF582	1.14371
C9orf43	1.13773
CCDC47	1.13756
NCAM2	1.13488
SPG20	1.13446
MAATS1	1.13434
WDR31	1.13184
PRPF39	1.13173
BEND6	1.13096
PSMA7	1.12926
SNCA	1.12913
FAM76B	1.12843
ZSCAN30	1.12702
TMEM9B	1.12701
PPM1H	1.12699
SCRN3	1.12654
C14orf132	1.12587
PI4K2B	1.12528
PHPT1	1.12429
RAB41	1.12023
TMEM140	1.11848
TSPAN1	1.11801
NAT6	1.11762
CD226	1.11664
NAGLU	1.11606
KLHL42	1.11213
HNRNPH3	1.11011
IFI27L2	1.10886
DCAF13	1.10792
BHLHB9	1.10692
SUPT20H	1.10609
RIC8B	1.10507
LRP11	1.10396
ZNF829	1.10392
STK16	1.1037
ATG4C	1.10288
PARP11	1.10233
MCHR1	1.10232
C11orf73	1.10027
EXOSC3	1.09846
POLR3GL	1.09801
ZNF470	1.09748
MSRB1	1.09743
TESK1	1.09639
PSMD7	1.09628
COL4A3BP	1.09625
POP5	1.09621
SMC6	1.0958
CLIP4	1.09497
MLLT3	1.0913
TBK1	1.09117
HYAL3	1.09094
NR2C2AP	1.09021
TTI1	1.08939
C5orf47	1.08863
GCFC2	1.08836
POT1	1.08823
C9orf117	1.08767
TRIM4	1.08663
L3MBTL1	1.08543
FAM218A	1.08445
MSANTD4	1.08341
PRKAB1	1.08292
FBXW9	1.08261
SRD5A1	1.08081
ZNF92	1.07886
EVI2A	1.07884
GAB1	1.07873
TMED1	1.07827
PPP1R15B	1.07764
BRK1	1.07721
SELT	1.07677
SEC23IP	1.07646
MEGF9	1.07575
BCO2	1.07526
MOB3B	1.07516
APOM	1.0743
PPM1A	1.07428
SLC38A2	1.07402
ARMCX1	1.07339
B4GALT3	1.07315
PNRC2	1.07288
RPUSD1	1.07189
METTL3	1.07146
IMPAD1	1.07064
RSBN1	1.07032
BUD31	1.06903
CPQ	1.06826
CNDP2	1.0682
MTMR7	1.0666
ZNF30	1.06531
GGPS1	1.06444
ZNRD1	1.06432
PAQR6	1.06288
MPDZ	1.06189
FAM178A	1.06086
ZNF396	1.05969
TP53BP2	1.05904
GSTM4	1.05868
FBXW2	1.05829
MBOAT2	1.05741
CD63	1.05676
LRRC59	1.05654
ACAT2	1.0562
HSP90AA1	1.0533
CSGALNACT2	1.05328
RNF20	1.05293
USH1C	1.05261
PFN2	1.05155
ATP1B1	1.05129
GPSM2	1.05017
PLAA	1.04973
KCTD18	1.0479
FAR1	1.04677
ZBTB2	1.04597
PSMA5	1.04435
DDX56	1.04234
PAPPA2	1.04196
PGBD2	1.04174
ARMC3	1.04106
AHSA1	1.04075
HSPB11	1.04068
DHRS7	1.04057
LECT1	1.03823
PDCD4	1.03802
LMF1	1.03773
FARSB	1.03761
C21orf62	1.0374
PSMB7	1.0355
ARR3	1.03473
CABLES2	1.03416
C9orf131	1.034
PTPRK	1.0289
OTUD6B	1.02568
KCNK7	1.02464
MYL6	1.02442
ASPN	1.02402
KCTD8	1.02389
ERLIN1	1.02334
SNRPB2	1.02244
THBS2	1.0213
RPAIN	1.02055
OLIG1	1.02054
BLZF1	1.01914
EXOC6	1.01905
GPX7	1.01884
PRTFDC1	1.0187
CIPC	1.01772
GLDN	1.01651
VPS72	1.01432
CCDC97	1.01427
ASAH1	1.01352
ZNF669	1.01274
AKTIP	1.01168
CEP97	1.01159
KLHL2	1.01127
CRYBG3	1.01091
NOX4	1.01002
NUP88	1.00941
HES6	1.00937
LRP2BP	1.00675
KCTD10	1.00396
PAFAH1B3	1.00357
CDC40	1.00346
TMEM43	1.00327
KIAA0586	1.00267
TRAPPC13	1.00221
YWHAB	1.00217
OSTM1	0.999264
CHUK	0.998952
ROPN1B	0.998746
MAP3K7	0.998588
MYH7	0.997559
TERF2IP	0.997275
ATP6V0E2	0.995955
MTMR2	0.995633
CALM2	0.995386
TMEM9	0.994955
PGBD1	0.994503
LDOC1	0.993514
WIPF1	0.991483
ASB8	0.990414
ZNF486	0.990053
NRBP2	0.989921
MAGEC3	0.989257
ZCCHC9	0.989011
G3BP2	0.988673
DYRK4	0.988346
DPH2	0.987191
SOWAHA	0.98688
CDKL2	0.986584
SORCS2	0.983393
GABARAPL2	0.981435
ATMIN	0.981114
LOC100129924	0.978308
SH3BGRL3	0.976586
POP4	0.976447
SIAE	0.97616
CANT1	0.975905
C18orf21	0.97501
C19orf24	0.9748
FSD1L	0.974596
CEP192	0.974396
ERCC4	0.974114
SAMD13	0.973587
FIGN	0.973587
HGH1	0.973287
PMP2	0.971224
MPHOSPH10	0.971001
CITED4	0.970849
EXOSC5	0.970219
ZNF37A	0.969881
LYAR	0.969763
ADAM12	0.969544
RAMP1	0.96884
CDC42SE1	0.96881
ICE2	0.9687
C14orf1	0.968159
MANEA	0.966412
PFN4	0.96616
CKAP5	0.965205
PHACTR3	0.962858
NHLH1	0.961842
KIAA1147	0.96135
ZNF83	0.960986
UTP18	0.959046
LOX	0.957905
GUCD1	0.957633
AAAS	0.956772
LMAN1	0.956685
KBTBD3	0.956142
INTS6	0.955289
TMEM209	0.954355
GTPBP4	0.953125
ARPIN	0.952047
C2orf74	0.951671
COPS8	0.951479
ZNF776	0.951173
PHF10	0.951129
MLST8	0.950936
COG2	0.949771
UMAD1	0.949237
PLD5	0.948409
SLC39A7	0.947732
CENPC	0.946744
SLBP	0.946233
PGD	0.946172
EIF4A2	0.945122
FBXO32	0.944748
SART3	0.944165
HTR2B	0.943951
C10orf32	0.943807
TACC1	0.943312
COPZ2	0.943218
PMVK	0.942536
MEGF10	0.941848
WDR33	0.941075
AATK-AS1	0.940701
MXD1	0.940615
SPATA2	0.939248
SMARCAL1	0.938468
C14orf169	0.938272
TRAM1L1	0.935331
HIATL1	0.934274
FKBP3	0.932469
GLA	0.931629
CNPY3	0.930951
EID1	0.93094
CCT3	0.930084
PNRC1	0.930066
EIF2B4	0.928954
VBP1	0.926902
STYX	0.926859
CLK3	0.926508
SKP1	0.925366
FANCL	0.924419
DNER	0.923931
C17orf100	0.923653
ENAH	0.923371
GPN1	0.923251
C2orf76	0.922722
TNS2	0.921698
ICMT	0.921315
C1orf174	0.920639
DCLK3	0.920496
QARS	0.920366
CDKN2A	0.915296
LMBRD1	0.914778
PELI3	0.914252
ZNF667	0.913083
PRSS54	0.911911
NPFF	0.9107
HSF2	0.910686
APBB3	0.909517
ZNF230	0.909181
ZNF189	0.908247
SNAPIN	0.907756
GOT1	0.907543
EXOC5	0.906224
VAMP4	0.906224
TMED2	0.905794
PCIF1	0.905613
SCARB2	0.904628
PLEKHG4	0.904022
UBXN2B	0.901526
GLRX	0.901468
MKRN1	0.900447
DUSP11	0.9
ZNF684	0.897777
TXNDC17	0.897552
TMEM17	0.896199
HIAT1	0.896083
SLC35B4	0.896052
ZNF843	0.893628
UBXN4	0.893178
GOLT1B	0.892597
MAGOH	0.892045
PTTG1IP	0.891577
FAN1	0.890579
ZNF569	0.887947
ZNF622	0.88757
DSTN	0.88745
HLA-DPB1	0.885925
C18orf54	0.885666
DNAJC21	0.884889
ZNF608	0.884256
MIER3	0.88406
ZNF33A	0.883805
AKT1	0.883762
COL2A1	0.883587
DHRS12	0.883055
ZNF225	0.882929
RNF113A	0.881739
ZCCHC24	0.881483
SYNCRIP	0.881177
FBXL5	0.881161
IP6K2	0.88091
RNF169	0.880358
SETD7	0.878744
DYNC2H1	0.878264
PIGC	0.878231
TDRD7	0.877202
MSANTD1	0.876444
NELFE	0.876098
MAB21L3	0.875744
SEC61B	0.875194
GTF2H5	0.87428
PPID	0.87167
MTX3	0.871638
CAMKMT	0.870877
THOC6	0.870166
HEPACAM	0.868797
TMED3	0.868744
SETDB2	0.868647
LRRC40	0.86827
HDDC3	0.868155
CFAP20	0.867484
C12orf60	0.86745
CLN5	0.865946
TMEM60	0.865713
NEK2	0.86545
ADAT2	0.865292
GLMP	0.863568
ATRAID	0.863338
CAPN7	0.863186
SNAPC1	0.863095
ANKRD28	0.862987
ABCE1	0.862726
ZNF280D	0.862239
AMPD3	0.862016
CPSF6	0.861923
NPRL2	0.860296
RSPRY1	0.860224
THAP2	0.859102
IGBP1	0.858637
ZNF471	0.858077
ARL5B	0.857908
DNAJC25	0.857523
ZCRB1	0.857437
AZI2	0.85625
IFT22	0.854787
ELP3	0.854232
PPM1J	0.854231
FNIP2	0.853611
TCF12	0.853536
CCDC53	0.850304
ANKLE1	0.849688
SGMS1	0.849517
CMAS	0.848002
SAYSD1	0.846917
ZNF670	0.846524
SNX16	0.845818
CUTA	0.843192
EIF5A2	0.843019
FKBP14	0.841675
MANEAL	0.841425
POPDC2	0.840908
TMEM216	0.840748
LIFR	0.840137
CCDC181	0.839633
PRDX1	0.839302
NEU1	0.839152
MCFD2	0.838099
ACTR6	0.837701
HELQ	0.837618
SPINK5	0.837591
TOPORS	0.835973
SF3B4	0.835233
MGP	0.835051
PCNXL4	0.834877
ITGB1BP2	0.834852
SPATS2L	0.834765
BCLAF1	0.834304
UBA3	0.833889
ACMSD	0.833524
MBNL2	0.832819
STX10	0.832573
GTF2H1	0.831092
TOX3	0.829886
TSSK4	0.828636
EIF3H	0.828346
PSMD14	0.828277
SLC46A3	0.827231
YIPF5	0.82626
KRCC1	0.826104
EMC7	0.826055
SHFM1	0.825917
PPP2R5D	0.824892
ALG2	0.824135
ERMP1	0.823971
SRSF8	0.823683
PPP1R3F	0.821493
ERAS	0.821066
VSTM4	0.820834
BBS7	0.820676
MTMR6	0.820528
RNF130	0.820456
UBE2Q1	0.820211
CDH8	0.819775
GEMIN5	0.819291
FAM131C	0.817783
SPINT2	0.817781
TMX2	0.817216
C5orf15	0.816708
SH3YL1	0.816334
CBLB	0.816207
TLE4	0.813716
GAS2	0.812498
YIPF7	0.812472
MED17	0.81243
PSD3	0.812152
ZNF100	0.811979
TARBP2	0.811486
ALDOB	0.810816
CCDC160	0.809603
FAM216B	0.808674
CXADR	0.808249
MC1R	0.807783
HSP90AB1	0.80753
VAT1	0.807462
NLRP2P	0.807133
MYH4	0.805945
SEC22B	0.805723
WWOX	0.805477
H3F3B	0.805475
PSMD5	0.805365
PDCD6	0.804874
TAS2R20	0.804523
ZBTB20	0.804512
DMAP1	0.803641
DNHD1	0.803533
PHF11	0.803266
PAPOLA	0.803243
MED4	0.802557
CLCN2	0.802427
NUPL1	0.801842
CCDC59	0.801433
TMEM254	0.801262
ELOVL5	0.801129
RNLS	0.800841
ASNSD1	0.800752
RPL15	0.800488
ESRRG	0.800242
NAALADL2	0.800059
APOD	0.800007
SUPT16H	0.79814
SUV39H1	0.797816
CNOT2	0.797691
RAD50	0.796901
RPS6	0.795636
TMEM184C	0.795542
RASGRF2	0.795258
ZNF35	0.79511
COPS2	0.795066
RBL2	0.794464
DPF3	0.794021
PEX2	0.793923
AQP9	0.793771
DNAJC27	0.793053
ZC3H15	0.793012
RAB39B	0.792465
CSRNP2	0.792356
CCNI	0.792158
ZNF22	0.791254
ALCAM	0.791157
CSTF3	0.791036
LRRCC1	0.790949
ATF4	0.790738
ZNF780A	0.790274
ARHGEF40	0.790199
CTPS1	0.789791
METTL23	0.789208
EPB41L4A	0.788915
PPAT	0.787058
KANSL3	0.786706
WRNIP1	0.786696
KNSTRN	0.786638
SRP9	0.78644
DCBLD2	0.78614
RPS4X	0.785984
ZNF473	0.785592
GSTA4	0.784734
TRPC5OS	0.784193
C15orf41	0.783841
GLRA2	0.782576
PLK3	0.782572
EFTUD1	0.78222
LAT	0.782118
SMG8	0.781826
ZNF74	0.781681
PROSER1	0.781301
GAS1	0.780852
NGFRAP1	0.780272
AAR2	0.779957
TMX1	0.779927
MOCS2	0.779818
MAP1A	0.779601
BCAS2	0.779353
NPM1	0.778052
ATXN7L3B	0.777766
ENO2	0.777181
DOCK10	0.776871
SUCO	0.776776
C9orf135	0.776092
MAP3K4	0.775126
SUMO3	0.7751
ZEB2	0.774801
ZNF555	0.774785
SLC35A1	0.772959
TRIM45	0.77283
CXorf57	0.772467
TSHR	0.772262
DET1	0.771354
ZNF595	0.771188
YIF1A	0.770861
PBX3	0.770708
ZSCAN26	0.77051
BCAP29	0.770279
SESTD1	0.769361
SLC11A2	0.768864
SUMO1	0.768465
KDELC1	0.768461
SIK2	0.767245
FITM1	0.766899
SIGIRR	0.76542
RAD1	0.765228
LAMTOR3	0.765197
ZNF300	0.764179
PZP	0.763734
COPRS	0.763329
ROR1	0.763192
BDNF	0.763056
SELL	0.762449
RDH10	0.762397
EMC8	0.761765
GLO1	0.761335
GMPS	0.759398
HTRA1	0.759226
TBPL1	0.758811
RPAP2	0.757922
FMO5	0.757368
CEP162	0.757273
CTSL	0.756952
EXOSC2	0.756534
C12orf71	0.755059
USP21	0.753604
SREK1	0.753464
ANKHD1	0.752941
IL12A	0.752769
ELP4	0.752734
SLC9A6	0.752185
SEL1L	0.752012
EPM2A	0.751073
NCBP2-AS2	0.750629
CDK5	0.750621
CUL4B	0.750511
CEP44	0.749916
TMEM136	0.749723
SLC35F5	0.748871
TMEM222	0.748066
NXF5	0.747669
SNX3	0.747239
TMEM106B	0.747208
FAM196A	0.74692
TMEM55A	0.746849
CGGBP1	0.746781
MTSS1	0.746602
ATF5	0.746003
ZNF451	0.745597
DCTN6	0.745586
PITPNB	0.744141
MCMBP	0.743298
FBXO43	0.743061
LIG4	0.742047
SMIM20	0.741745
TRIM52	0.741734
RNF44	0.741619
GLIPR1L2	0.740318
PPP2R2A	0.740213
PNO1	0.739898
CAB39L	0.739784
HMGB2	0.739768
ENOX2	0.739579
ZNF195	0.739352
TRMT1L	0.737194
RPA2	0.735852
PTPRD	0.735749
ANKMY2	0.735167
CTRL	0.735149
LNPEP	0.735089
PARD6A	0.734896
ITPKB	0.734611
TSN	0.73415
DYRK1A	0.733766
LIG3	0.733599
KIZ	0.732829
TYW5	0.732607
EWSR1	0.732178
CYP4V2	0.731312
CCNA2	0.730753
H2AFJ	0.730656
ZBED8	0.730584
SERTAD3	0.72995
TUBE1	0.729638
ARID5A	0.729596
FFAR4	0.729158
GLRA1	0.729113
LSM5	0.729109
LRIG3	0.729059
KIAA0753	0.72838
FNTA	0.727465
PHF6	0.72725
SYTL2	0.726615
SLC35D1	0.726134
SS18L2	0.725955
BLID	0.725809
NOTCH1	0.725508
ORC4	0.725475
TMEM218	0.725376
ZNF317	0.72505
NOP56	0.724936
RASGRF1	0.724351
RDH5	0.723804
SAP18	0.72277
FAM134A	0.722758
SCN4B	0.722702
KLHL28	0.722651
TMEM87A	0.72246
HMGN3	0.722381
ZFP28	0.720881
SRP19	0.720534
CDH20	0.720079
TMEM263	0.719868
HACL1	0.719088
LSM10	0.718984
NARS	0.71635
DDX41	0.716148
ZC3H12B	0.715999
GAS2L3	0.715834
VPS33B	0.715617
FAM179B	0.715486
IGFL2	0.715274
ZNF862	0.715222
SLC46A1	0.713773
FCRLB	0.713729
MTMR10	0.71345
CREB1	0.713368
ANKAR	0.712886
CERS5	0.712886
NASP	0.712688
ALDH1A3	0.712543
C4orf33	0.712463
CDH26	0.711054
AASDH	0.710735
PCMTD1	0.710627
C12orf4	0.710054
ZNF629	0.709821
TCEAL8	0.709433
BBS4	0.709282
UBA5	0.708897
VANGL2	0.708413
PAF1	0.708411
PRNP	0.708061
TMEM260	0.707328
MAN2A2	0.707261
NUPR1	0.707147
PPCS	0.70629
C6orf226	0.705111
SCD5	0.704682
MAGOHB	0.703761
VIPAS39	0.703245
ITGB8	0.701726
C11orf96	0.700928
PROKR2	0.700622
C6orf120	0.700205
BCAT1	0.698936
RNMT	0.698275
RRM1	0.697749
GCLM	0.697578
EML5	0.697502
HNRNPU	0.697117
NRXN3	0.696797
THOC1	0.695577
LMBRD2	0.695047
MB21D2	0.694983
ERI2	0.693994
TOR1A	0.693753
VPS37A	0.693533
ZNF138	0.693399
C9orf92	0.691551
NRAS	0.691347
MAN1A2	0.690693
SLC4A1AP	0.690499
CENPE	0.689588
TRO	0.689247
ZNF574	0.688707
EXOSC8	0.687539
OXSR1	0.687112
ZNF263	0.687029
ZDHHC2	0.686713
CRNKL1	0.686533
EPS15	0.686142
C9orf85	0.686009
NOL7	0.685909
SC5D	0.685734
CEP120	0.685475
ZNF518B	0.685447
PSMB6	0.685147
CYP7B1	0.684448
DAK	0.684397
ARL4A	0.684204
CUL3	0.683249
NAE1	0.682031
APIP	0.680599
PSAT1	0.680493
TSEN34	0.680349
ATP11B	0.680322
ISPD	0.679632
NTPCR	0.679522
STMN1	0.679396
TMEM115	0.679083
FBXL7	0.678856
STX3	0.677954
SERPINB8	0.677806
PCID2	0.677617
CHD7	0.677408
RAPGEF2	0.67678
EIF1AY	0.676722
SYNDIG1L	0.676033
ZNF429	0.675612
DRAM2	0.675566
HBP1	0.674776
PDCD10	0.674336
TMEM223	0.674078
TMEM59	0.673978
SGOL1	0.673936
JKAMP	0.673915
TAF9	0.673756
TAB3	0.673726
RAPGEF3	0.673595
TMEM189	0.672245
FBXO38	0.671603
POLR3G	0.67157
CLEC4A	0.670583
GM2A	0.670421
RELT	0.670382
PPP1R9A	0.670166
THAP9	0.669344
ZNF605	0.669025
KLHL21	0.668754
TFIP11	0.668383
NRP1	0.667918
SF3A1	0.667666
EFS	0.667486
FEM1C	0.666597
HEATR6	0.666105
ZBTB14	0.665742
OSER1	0.665375
KIAA1958	0.664845
CDIPT	0.664771
SELK	0.664737
TMEM245	0.664446
GNL3	0.663474
BRWD3	0.662766
DDOST	0.662661
EIF4G2	0.662481
C15orf39	0.661988
TRMT2A	0.661979
MAP1B	0.661692
SELENBP1	0.661497
KIAA1598	0.660458
SIM2	0.660138
STX18	0.659887
FTSJ1	0.659131
ZNHIT6	0.659115
SGCE	0.659009
ERLIN2	0.657633
WDR36	0.65642
SNRPC	0.656385
SWSAP1	0.656174
MEPCE	0.656117
AP1S2	0.655489
ZBTB10	0.655335
ALDOA	0.655291
ZNF613	0.654722
ATP6AP2	0.654635
NANOS1	0.654449
CSTF2	0.654387
DHRS11	0.653972
RABAC1	0.653327
EXTL2	0.652896
GABPA	0.652828
ZNF583	0.652711
CDC23	0.652202
GTF2B	0.652183
SCML1	0.651661
ADD3	0.651485
CLCN3	0.649737
PPIP5K2	0.649409
BARD1	0.648904
TM7SF3	0.648722
ACP2	0.648604
ARMC8	0.647991
KCNK1	0.647902
DCTN3	0.647896
ARAF	0.64779
ELMO1	0.647484
RNF32	0.646747
EIF3M	0.646567
TMEM256	0.646354
GNAT2	0.646091
C7orf60	0.645876
ERV3-1	0.644778
PIAS2	0.643827
PEAK1	0.643621
[truncated: 5,012 more rows]

## Sheet: No
symbol	specificity
CCL27	8.46879
IFNW1	8.42087
TAS2R5	5.46054
FOXQ1	5.04925
C11orf45	4.83767
C2orf70	4.35998
TFPI	4.10463
LVRN	3.74096
KCNN4	3.52137
SLCO2A1	3.21983
ARC	3.11663
STK26	3.01849
PPP1R15A	2.96409
DLL4	2.96351
LOC338667	2.78214
CNGA1	2.76779
FGF6	2.75574
CLEC4G	2.71306
CD300LF	2.71064
RSG1	2.70486
SMYD1	2.66616
MYC	2.61521
RESP18	2.57793
KLLN	2.57559
GPR20	2.55628
KRT3	2.55385
LOC105378220	2.51803
IFIT1B	2.47426
ADAD2	2.47247
NR4A2	2.42159
KIF4B	2.40103
ANKK1	2.38923
EPYC	2.2815
GLRA4	2.23277
MAPK7	2.22595
TWIST2	2.15796
OR13C3	2.15762
TMPPE	2.14538
LURAP1	2.13799
DUSP2	2.1196
SLC22A7	2.11648
ASB12	2.11071
HHLA1	2.08002
POSTN	2.06569
GLP2R	2.0457
FOXO6	2.02236
ATP6V1B1	2.01702
ANKRD2	2.01348
CFHR4	2.00899
NT5C1A	2.00647
FHL3	1.97972
IL5RA	1.97864
ACKR1	1.97833
TAS2R7	1.97486
CT55	1.97111
TAS2R9	1.96931
LOC389332	1.94316
IGFALS	1.92108
ELL3	1.90495
OR2D2	1.90156
TMPRSS13	1.86434
SELE	1.85255
CYP4A11	1.83673
TEX38	1.83343
F11R	1.82056
TP53AIP1	1.81704
ZP1	1.781
TCHH	1.77783
IFNA21	1.77457
LRRC2	1.77388
BTNL2	1.76667
LYZL4	1.75067
EPN3	1.74833
ADAMTS16	1.74684
SAMD3	1.74462
REM2	1.74257
KIF23	1.73504
RAC2	1.73499
CARD16	1.71873
EPGN	1.7108
SMIM21	1.70205
FPR1	1.69539
IL12B	1.6856
OPN4	1.68532
PREB	1.65093
ZNF132	1.65017
ACRV1	1.64833
CA7	1.6427
DRD2	1.63941
ZWINT	1.63827
TAS2R8	1.63826
SLC6A5	1.63256
STARD5	1.63144
IER5	1.63059
HS3ST2	1.62794
KLK7	1.62009
TNNT2	1.6166
GALR3	1.60745
PSG9	1.60487
OTUB2	1.60013
TMEM74	1.5985
FGF10	1.59844
TRPC5	1.59843
KIAA1024L	1.59142
MON1A	1.58894
RSPH14	1.58012
ABHD12B	1.57164
SMIM24	1.56965
BHMT	1.56949
LY6D	1.56755
PDLIM2	1.55931
RBP3	1.55837
TMEM244	1.55776
TDO2	1.55497
MYBPHL	1.5337
TMEM211	1.52779
PGPEP1L	1.5245
C1R	1.5216
IGFL3	1.52102
PYCRL	1.47967
ZNF441	1.4764
ITIH3	1.47554
PSEN2	1.47209
CENPF	1.46858
E2F1	1.46776
GPR84	1.46756
DPT	1.46321
CAMKV	1.45614
LXN	1.45554
CENPE	1.45014
IDI2	1.44876
RLN2	1.44769
CALHM1	1.44364
NGB	1.44232
KCNJ1	1.43619
OTOL1	1.42425
CLSTN2	1.41752
GMNC	1.41751
LRRD1	1.40549
NOXO1	1.40538
DNAJB7	1.39894
FSIP1	1.39854
C11orf42	1.39715
ZNF222	1.3955
TMEM173	1.39182
FOSB	1.38668
TLX2	1.38199
WNT2	1.38173
ACTRT3	1.38154
PCSK2	1.38135
HSD11B2	1.38082
ZNF317	1.37921
LAMB3	1.37477
OR6T1	1.37155
PSG11	1.36751
CCDC108	1.36742
WIPF3	1.36263
NFIL3	1.36163
OR1J1	1.35829
OR2D3	1.35635
PLK2	1.34843
RDH12	1.34474
DEDD2	1.34225
EIF3M	1.34197
SERPINB8	1.34155
NXF5	1.33749
HIST1H2AK	1.33503
FBXO48	1.33352
EGR4	1.3303
ARFIP2	1.3302
ADSL	1.32336
PSG3	1.31627
TTC24	1.31444
CENPW	1.31223
FST	1.31157
MNS1	1.31118
TMEM225	1.31115
INHBA	1.31098
GLTPD2	1.31009
KCND3	1.30928
MSTN	1.29808
NLE1	1.29805
NNMT	1.29756
CD101	1.29571
METTL14	1.28971
ZFP69B	1.28723
ECT2	1.28405
UROC1	1.28068
SLC22A1	1.27998
PARD6A	1.27841
SLC6A13	1.27578
MTBP	1.27525
TSR2	1.27477
OVGP1	1.273
NAT8	1.27282
DUSP28	1.27217
PTGER3	1.27076
RCL1	1.26765
CDK20	1.26755
PJA1	1.26363
C1orf216	1.26359
SLC24A5	1.26324
DUSP27	1.26301
ANKRD30B	1.26204
SSTR2	1.2616
SMIM13	1.26135
ADAM32	1.26086
DUSP5	1.25782
RNF25	1.25712
RPAP2	1.25639
ULK3	1.25504
WDR92	1.25345
CD200R1	1.25252
BPIFB1	1.25231
RSPH1	1.25196
GRHL1	1.25178
CAMK1G	1.24938
RAB40AL	1.24554
CCDC102B	1.24373
KCNS2	1.24222
SLC4A1AP	1.24216
LINS	1.24196
LOC200726	1.23779
ZNF112	1.23748
NOS2	1.23659
AMER1	1.23646
TSPAN19	1.23625
ALDOB	1.23333
FBXO40	1.23207
PLK3	1.23157
PCP4	1.23105
YIPF7	1.23081
YDJC	1.22822
SLC12A1	1.22771
KLHL34	1.2267
LOC100505478	1.22433
KIAA0825	1.22284
CEP76	1.22276
NCBP2-AS2	1.2209
ACTA1	1.2193
TIGD5	1.2188
NOP56	1.21854
GCK	1.21752
HTR1B	1.21689
PTGFRN	1.21542
ALG2	1.21339
PSG6	1.21332
PPIH	1.21184
ZNF460	1.21114
ADAMTS19	1.21036
TRPC5OS	1.20893
ADAM21	1.20857
DALRD3	1.20768
TSSK4	1.2068
MADCAM1	1.20618
PPL	1.20238
TCERG1L	1.19967
PDE1A	1.19828
PSMD2	1.1968
TOPORS	1.19621
HS3ST3B1	1.1957
SLIT1	1.19524
DCSTAMP	1.19469
ZNF625	1.19438
DRD1	1.19352
PIM2	1.1922
VTN	1.19079
OR1Q1	1.1888
FKBP14	1.18811
SNAI2	1.18637
LTK	1.18314
ZNF670	1.1813
DQX1	1.18072
IQCC	1.18003
BZW2	1.17834
BUB1	1.17826
KRTAP5-8	1.17718
ZBTB22	1.17268
IL1RAPL2	1.17065
DUSP19	1.17006
SELP	1.16743
LINC00176	1.16719
PPP1R1C	1.16477
NPRL2	1.16239
MBD1	1.15825
ACTA2	1.15822
NDUFA4L2	1.15819
GLMP	1.15799
NEK2	1.15547
TMEM200A	1.15404
ORC6	1.15179
LIPI	1.15113
PPP1R26	1.15068
CNTN6	1.15007
THOC6	1.14921
EFCAB1	1.14867
ZNF28	1.14734
FHL1	1.14723
MSC	1.14608
TUBGCP4	1.1459
TAS2R14	1.14409
TRIM77	1.14332
ACOT4	1.14264
MAB21L3	1.14189
CAPN14	1.14089
HSD3B1	1.14088
CFP	1.1401
TRHR	1.13891
NOC4L	1.13466
SLC26A1	1.13411
CA4	1.13396
GJC3	1.1336
ZNF473	1.13332
COL2A1	1.13175
F5	1.13142
PRC1	1.12691
CDCA4	1.12514
MRE11A	1.1246
TNFAIP1	1.12423
JMJD4	1.1241
FAM19A2	1.12114
FIGNL1	1.1202
MEN1	1.11955
ZNF843	1.11903
ASPHD2	1.1185
TYR	1.1182
RAD18	1.11727
TTC21B	1.11521
DUSP11	1.11111
MAP6	1.10882
C9orf135	1.10769
TMIE	1.10732
DCHS1	1.10658
MROH6	1.10622
C5orf49	1.10511
ZNF549	1.10163
SLIT3	1.10084
RIC8A	1.10052
MAGOHB	1.10052
FNDC9	1.10028
AFP	1.1
PFDN6	1.09921
MORN2	1.09872
ADAM29	1.09853
DCTN3	1.09848
ATP4B	1.09825
SMYD2	1.09574
TAS2R19	1.09562
ZNF667	1.09519
TCTE1	1.09342
PPP2R5D	1.09249
ISPD	1.09212
TMEM245	1.09145
NPAS4	1.08922
ASB2	1.08731
WNT8A	1.08706
SPINK5	1.08701
FSTL4	1.08678
MKX	1.08645
DCLK3	1.08637
CERS5	1.08614
HACL1	1.08612
SDR16C5	1.08364
LRFN2	1.08162
PRSS3	1.08131
ZNF605	1.08022
PABPC1L2B	1.08006
SLC22A24	1.07859
ZNF569	1.07827
ERC2	1.07801
C12orf29	1.07786
FAM81B	1.07594
ELMOD1	1.07573
PXYLP1	1.07503
GRM1	1.07284
OTOF	1.07232
PARP2	1.07199
LRRC75B	1.07133
KIAA1524	1.07057
MCM4	1.06999
TRAM1L1	1.06914
KRTAP5-11	1.0684
MAP10	1.06764
PSG1	1.06683
ESAM	1.06597
ADGRL2	1.06589
SLC2A12	1.06313
AATK-AS1	1.06304
HCN3	1.06225
WSCD2	1.06214
TMEM234	1.06183
AOC2	1.06091
VN1R1	1.06082
ZNF138	1.06021
FTSJ1	1.05915
SMPX	1.05847
SHISA2	1.05813
LOXHD1	1.0572
SLBP	1.05682
SEMA4F	1.05672
GNL3	1.0562
FZD4	1.05612
MDH1B	1.05363
NPY1R	1.05328
MLST8	1.05159
KRTDAP	1.05137
KLRC1	1.05004
TRMT6	1.04733
C11orf91	1.04694
RGS14	1.04679
ECM1	1.04654
PHTF1	1.0464
KLHL35	1.04617
MICAL2	1.04555
SLC20A1	1.04517
STX3	1.04336
TNFRSF4	1.04245
C11orf74	1.04
NHLH1	1.03967
SLC22A10	1.03937
TBC1D32	1.03764
KCNK1	1.03731
HAS1	1.03667
AP5S1	1.03658
CKAP5	1.03394
UPP2	1.03349
GPN1	1.03263
CNTN3	1.03244
MTMR11	1.03144
CRYBB3	1.03123
CYB5D1	1.03036
SCN4B	1.02951
SORBS2	1.02901
CGA	1.02864
RAD51AP1	1.02806
ASB17	1.02715
KLF10	1.02633
DNAH14	1.02452
UAP1	1.02367
ZNF17	1.0228
SLC9B2	1.02128
EFCAB7	1.0209
SF3A1	1.01928
FAM83H	1.01925
FAM228A	1.01838
C16orf59	1.01835
CDC23	1.01808
SH3BGRL2	1.01618
MRAP2	1.01604
KCNJ6	1.01389
PRMT8	1.01361
PIAS2	1.01344
CRYGA	1.01335
DPH2	1.01298
LIPJ	1.01288
SFT2D3	1.01213
PLEKHS1	1.01114
SMIM8	1.01084
ZNF646	1.00955
ANKRD37	1.009
EXD2	1.0089
ANKRD62	1.0089
SOHLH2	1.00861
EFNB3	1.00839
OR2T8	1.00727
SAMD10	1.0062
PGBD1	1.00553
ICMT	1.00495
DNAH6	1.00484
PRB2	1.00402
AOC3	1.00324
AQP9	1.00261
MYH7	1.00245
GSDMB	1.00105
ZNF304	1.00088
CD5	1.00054
KCNH5	1.00039
NWD2	1.00019
FANCF	0.999381
SLC35F3	0.999149
PHF23	0.998686
DGKH	0.998122
PPP1R1A	0.998039
PACRG	0.996902
ZSCAN26	0.99597
XK	0.995131
OR2AG1	0.994831
VPS33B	0.994526
SUN3	0.994015
TMEM209	0.993825
SLC9A6	0.992962
ZNF547	0.992831
ICA1	0.992534
RBM11	0.992184
SIRPG	0.990497
NOX4	0.990078
PNLDC1	0.989403
RSPH3	0.989131
MFSD8	0.988882
RCVRN	0.988845
RAB27B	0.988659
PRPS2	0.988636
IGFL4	0.988172
VWC2L	0.987968
KNSTRN	0.987328
GMPPB	0.987165
HSD3B2	0.986567
TAB3	0.986558
SPEF1	0.986117
CCDC97	0.985933
CCDC43	0.985459
NEK10	0.984853
PRSS55	0.983778
FAM81A	0.983313
ZNF165	0.982481
EXOC6	0.98131
STARD4	0.980924
UTP23	0.98024
POP4	0.980068
CD8A	0.979852
SLC6A15	0.978874
ZC3H15	0.97678
ZNF593	0.976569
TSPAN13	0.976504
DDX41	0.976444
CDH22	0.974595
PRKAA2	0.974256
ZNF595	0.974246
PDGFD	0.97412
HTR1E	0.973731
SYN2	0.972937
CSRNP2	0.971795
C11orf97	0.971589
NEU3	0.97061
C2orf40	0.969747
KCNH1	0.96934
ZNF681	0.969099
THAP11	0.969074
LRRC9	0.96725
SYN3	0.967169
CABLES2	0.966966
GAS2	0.966627
CTRL	0.96634
LRRC34	0.965873
CXorf67	0.96576
C3orf49	0.965008
SELL	0.964881
FNDC5	0.964874
SUMO3	0.964306
CDC26	0.963952
TENM2	0.963507
ENO2	0.963195
SPAG16	0.963046
AP4B1	0.962086
TMEM237	0.961949
PLXNA4	0.961495
ARMC3	0.960562
ENPP5	0.960328
TAS2R31	0.959969
MBLAC2	0.958506
PSMA5	0.957534
CFAP221	0.957424
DGCR14	0.957353
KRT23	0.956805
KCNV2	0.956356
PNMT	0.956181
UCHL1	0.955727
PCMTD1	0.955669
LAT	0.954042
CALHM2	0.953772
GTF3C4	0.952884
PLAA	0.952623
ACD	0.952192
SYT14	0.951921
FBXO22	0.950923
TRIM58	0.950583
PDCD6	0.950475
SLC35A1	0.948528
PPME1	0.948518
MED4	0.948054
DZIP3	0.94739
LRRC59	0.946487
EFNB2	0.946465
KIAA0586	0.945388
COPRS	0.945216
RBFOX1	0.945049
KCTD16	0.94495
RGAG4	0.944065
ZNF233	0.943801
TMX3	0.943429
SEC16B	0.942677
BBS7	0.942391
SLC2A13	0.942322
CHSY3	0.942081
MEOX2	0.941044
TPT1	0.939857
JPH1	0.939816
LMBRD1	0.939407
UPK1B	0.939153
ACMSD	0.939087
BMPER	0.93873
CTNNAL1	0.938506
POLR1D	0.938405
LMBR1	0.938209
TRHDE	0.938015
SLC24A4	0.937465
NUP88	0.936942
MSS51	0.936815
IL1RL2	0.936811
RYR2	0.935299
MUC19	0.934849
RSBN1	0.934298
VPS41	0.933741
MCF2	0.932978
RPUSD1	0.932928
EBNA1BP2	0.932801
SEPHS2	0.932477
C6orf165	0.932033
PDYN	0.931814
EIF4E1B	0.931579
SBSPON	0.930962
C9orf9	0.930478
TMEM86B	0.930414
AGBL4	0.930307
CDH8	0.930003
CAPRIN2	0.929162
GABRB3	0.926804
EPX	0.926668
METTL24	0.926247
PAPSS2	0.925137
NAF1	0.923781
THPO	0.92332
KLHL2	0.923233
LRRC40	0.923219
ERLIN1	0.922804
DYNC2LI1	0.922598
PRKCDBP	0.922348
LYPD5	0.921873
CKAP2	0.921501
ZNF583	0.921087
2020-09-11	0.920249
RUNDC3B	0.920237
ASXL3	0.920222
CDH12	0.918483
CCR6	0.917856
SPATA2	0.917788
HYAL3	0.916638
TBK1	0.916451
SLC4A10	0.916385
SMIM12	0.915703
DSTN	0.914764
GDAP2	0.914142
WDR12	0.912025
GUCY1A2	0.911766
TTN	0.911168
ZCCHC18	0.911069
RALA	0.910515
NEK11	0.909127
ZNF354A	0.908519
KIAA1715	0.908482
ZNF502	0.908179
SNTN	0.907517
THEMIS	0.905645
LSM10	0.905363
WDR17	0.905177
DOK6	0.904909
HPX	0.904396
SLC22A9	0.90412
METTL3	0.903266
YIPF5	0.902709
CACNG3	0.902482
ZNF804B	0.902439
SNAPC2	0.901175
CCDC179	0.900596
STEAP2	0.900321
LMO7	0.899721
LMBRD2	0.898722
GAS2L2	0.89804
DYRK3	0.898039
MIER3	0.897498
GGH	0.897417
GJD4	0.897233
ROPN1	0.896375
PPP4R4	0.896329
BTC	0.89623
RGS6	0.896208
CTPS1	0.896062
HIST3H2A	0.895856
CBLN2	0.895663
NAT6	0.894761
SLC22A25	0.894482
NARS	0.894324
MBIP	0.893271
ABCG8	0.893095
TSEN54	0.892853
FITM2	0.892547
ZNF419	0.892311
MFSD3	0.892142
C17orf80	0.892113
NCKAP1	0.892037
UBXN2B	0.891913
WDR73	0.891798
VAMP4	0.891658
PKNOX2	0.890525
SLC5A12	0.890274
GABRA3	0.889921
LRRIQ1	0.889654
DLGAP2	0.889212
H2AFZ	0.889096
TUBE1	0.888661
SMLR1	0.888617
MLLT3	0.888498
SSX2IP	0.888322
DCLK1	0.888287
HTR3B	0.888223
SEC23IP	0.888182
CCDC96	0.888063
SLC35B4	0.888032
MCHR2	0.887984
ZUFSP	0.887976
STYX	0.887518
LRRC6	0.88694
SLC38A6	0.886272
ZMAT2	0.886235
FAM76B	0.886184
FEN1	0.885999
REC8	0.88539
STRADB	0.885209
ZNF574	0.884945
HTR2C	0.88486
PTPN20	0.884699
NRG1	0.884424
PRPF39	0.883601
SKOR1	0.883454
ORC4	0.883424
KCNIP4	0.883193
OTUD6B	0.882467
ART3	0.882359
GALNT18	0.881797
CDH2	0.881486
WDR33	0.88138
ARPC5L	0.881312
ZNF394	0.881255
ZNF382	0.881135
PSMD7	0.880504
LRRC17	0.880202
KLF11	0.87995
MARK1	0.879912
PAFAH1B3	0.87963
NRBF2	0.879142
ZNF223	0.878877
PSMB8	0.878718
CHAC1	0.878453
ASNSD1	0.878436
SYBU	0.878384
FSD1L	0.878339
ZNF221	0.877358
CCDC144NL	0.877337
TCTN3	0.876675
SNRPA1	0.876619
PAK1	0.875989
PTPRR	0.875764
ZDBF2	0.87503
ATF5	0.875001
SERGEF	0.874933
BRPF1	0.874843
TRPC4	0.874764
SH3GL2	0.873812
NR4A3	0.873379
EML6	0.87285
GABRA5	0.872694
PCLO	0.872487
TUBB	0.872028
RASL11B	0.871848
LEFTY1	0.871642
PSMB7	0.871253
LCA5	0.870857
RPGRIP1L	0.870782
FAM163A	0.870451
SNTG2	0.869895
GSTO2	0.86929
BCL11A	0.868909
HECW1	0.868703
FLRT1	0.868603
ZNF454	0.867873
EGLN1	0.867749
OR10A4	0.867328
MED9	0.867057
KIRREL3	0.867027
PSCA	0.866998
RAD54B	0.86656
CLGN	0.866536
IQCJ	0.866519
WASF1	0.866234
BUD31	0.866196
ITGB1BP2	0.865755
NPY5R	0.865586
USP51	0.865022
GDF6	0.864984
SPEF2	0.864933
ST6GAL2	0.864272
EDN1	0.86359
GCLM	0.863392
RAI2	0.863225
HSF2	0.862682
SMIM18	0.862561
EPHA4	0.861743
FKBPL	0.861597
SH2D5	0.861535
CASP8AP2	0.861526
PMM1	0.861229
LY6G5C	0.861186
SCN2A	0.860814
LRIT3	0.860738
ZNF91	0.860672
ASTE1	0.860322
CSTF3	0.860072
DONSON	0.859943
VEPH1	0.859543
PP2D1	0.859324
SPAG1	0.859231
C10orf35	0.859153
ODC1	0.859029
CHRNA1	0.858618
ADAMDEC1	0.858572
TWIST1	0.858016
GTF2H1	0.857816
RASGRP1	0.857751
MFSD4	0.857541
VWDE	0.856073
FOCAD	0.855959
GPR63	0.855818
PPM1J	0.855676
CCDC186	0.855525
LONRF2	0.854822
ASPN	0.853906
PIGK	0.853635
RIC8B	0.853612
HSPB11	0.853592
LONRF1	0.853581
HBE1	0.853526
CHRM3	0.852384
LHX9	0.852132
MAGEC3	0.852056
FKBP3	0.851577
BDNF	0.85101
USF1	0.850938
CNKSR2	0.850734
TMEM178A	0.850356
MYCN	0.849359
DMAP1	0.84912
EID2B	0.849021
HTR1F	0.846602
ANKRD32	0.845997
PSMD14	0.845027
IGFBPL1	0.844946
ALS2CL	0.844854
CEP19	0.84464
FREM3	0.844427
RRP1	0.84441
ZNF449	0.844202
CCKBR	0.84387
SHISA9	0.843805
SLC39A4	0.843785
DPY19L1	0.84351
PHACTR1	0.843368
SCPEP1	0.843305
EXOSC2	0.842785
ENPEP	0.842765
WDR3	0.842492
CACNA2D3	0.842141
PTER	0.84191
RBM42	0.841886
SMPD2	0.841828
GLRB	0.841684
HTR2B	0.841519
CAB39L	0.841123
ITGA4	0.840857
VSIG10L	0.840732
ZKSCAN3	0.840629
OCA2	0.84021
SLC24A1	0.840209
SYT1	0.839685
ACKR4	0.83963
ANGPTL5	0.839539
AHR	0.839525
MTCL1	0.839431
DPCD	0.839309
TMEM106C	0.839218
KCNQ5	0.838844
ZNF622	0.837928
ALS2	0.837344
HMGCR	0.837143
EFNA5	0.837108
LOX	0.836973
TBC1D26	0.836618
DDRGK1	0.836585
PATE2	0.836082
CCDC66	0.835875
DGKI	0.835563
TRIQK	0.835441
C22orf46	0.835436
BRINP1	0.83542
ASIC2	0.835043
NPTX1	0.834934
ZNF711	0.834832
SLC41A3	0.834181
GOLT1B	0.833569
ZMYND19	0.833283
RPS6KA6	0.833011
EXOSC9	0.83289
VSIG1	0.83288
KHDRBS2	0.83249
MKL2	0.832203
IFT57	0.831417
MAN1A2	0.831263
RALYL	0.831257
SMARCAL1	0.831221
CREB3	0.830342
SORCS1	0.829961
POU6F2	0.829822
C1orf162	0.829568
B4GALT3	0.82937
NEURL2	0.829279
RPS6KC1	0.829141
TSHZ3	0.829073
ABHD5	0.829021
ATP4A	0.828773
NME9	0.828763
RHEBL1	0.828593
POMGNT2	0.828291
RGS7BP	0.827809
NELL2	0.827687
FRMPD4	0.826125
ZNF761	0.826047
PRSS12	0.825942
ZNF350	0.825903
NDFIP2	0.825486
EGR3	0.825478
SLC35G5	0.82513
RHOV	0.825017
SATB2	0.824949
AHSA1	0.824643
CEP192	0.824548
PMVK	0.824013
PPP1R2	0.823911
LIN7A	0.823878
IARS	0.822964
UBE2QL1	0.822422
NOV	0.822118
TAS2R42	0.822116
TMTC1	0.82195
EXOC5	0.821736
GRM8	0.821728
AZIN1	0.821657
SLC36A4	0.821512
ANKRD18B	0.82142
FAT3	0.821156
ZBTB45	0.820811
CENPC	0.820217
GCHFR	0.820159
GDPGP1	0.820084
PKD2L1	0.820051
RBM3	0.819977
KY	0.819888
ST20	0.819824
CREB3L4	0.819554
CEP120	0.818771
AK6	0.818475
ZNF571	0.818403
PCDH7	0.817899
LZTFL1	0.817809
PRKAR2B	0.817538
ANKRD30BL	0.817293
TMEM223	0.817114
HEXB	0.816936
THTPA	0.816806
ASIC5	0.816541
SYT4	0.816528
NELL1	0.816455
ADAM23	0.816142
FRMD3	0.815984
GULP1	0.815528
ANO5	0.815485
NANP	0.815473
NLRP2P	0.815316
TMC3	0.815216
TSPAN1	0.815123
PPM1A	0.813695
OR14A16	0.813491
LAMTOR2	0.813315
TMEM254	0.813199
KCNRG	0.813063
CYP4X1	0.812858
MYL7	0.812195
GRM5	0.811781
CERS6	0.811543
KCNA1	0.811019
SUMO1	0.810834
ITPR1	0.8106
KALRN	0.810471
COLQ	0.809322
TMPRSS11D	0.809153
TBPL1	0.808915
BCAP29	0.808537
LDOC1	0.808252
CDH18	0.807444
TRIP13	0.80666
NPTN	0.80644
CCDC169	0.806286
UNC5D	0.80589
SLC52A2	0.804494
KCNG2	0.804101
SRD5A1	0.803221
HTR4	0.802719
RGS7	0.802648
RAB40A	0.802506
GPS1	0.802177
SLC10A1	0.802048
AHNAK2	0.80197
TRMT1L	0.801808
TPBG	0.801619
ZNF697	0.801505
NREP	0.80119
HIST1H1A	0.801127
TFRC	0.800988
HIRIP3	0.800891
ZBTB39	0.800834
GPR6	0.800778
GUCY1B3	0.800675
CAMK4	0.800435
BLOC1S4	0.799518
GLT8D1	0.799381
RIIAD1	0.798936
ZSCAN20	0.798892
GNPNAT1	0.798838
AP3S1	0.79882
PPAT	0.797987
IFRD2	0.797741
FAM78B	0.797614
CDAN1	0.797402
PIGC	0.797318
SRXN1	0.797309
TRB	0.797249
FAM92A1	0.797115
LRFN5	0.796761
RPS19BP1	0.796423
R3HDM1	0.796327
NAPB	0.795809
ZIK1	0.795658
TC2N	0.794971
RSPO2	0.794529
C7orf57	0.793728
TACR2	0.793576
TMEM242	0.79354
MIP	0.793433
CDK5R1	0.793073
FGFR4	0.792222
GRIN2A	0.791972
MTUS2	0.791724
GRIA1	0.791702
DNAJC25	0.791452
SP2	0.790079
SRSF12	0.790029
C9orf131	0.78995
CHMP2B	0.789856
EIF4A2	0.789797
EIF2S1	0.789329
P2RX5	0.788998
GABRG2	0.788888
ZNF484	0.78875
ZNF30	0.787738
VRK1	0.785831
C14orf142	0.785696
SNX16	0.785666
HMGCLL1	0.785166
CUX2	0.785154
SLC12A8	0.784596
CES3	0.78438
FAXC	0.784081
ARMCX2	0.783348
GIF	0.782982
C11orf87	0.782505
ZNF225	0.782131
ATMIN	0.781933
HOOK1	0.781922
CCDC59	0.781876
UPRT	0.781758
MSANTD1	0.78161
MTX3	0.781079
ZNF75A	0.780935
ASNS	0.780661
MAGEE1	0.78066
TOR1A	0.780357
CEP70	0.780326
CD47	0.78018
SLC12A5	0.779828
TMEM232	0.779506
NEGR1	0.779458
MAP1A	0.779347
C11orf57	0.779138
SYTL2	0.778765
NPHP1	0.778662
OR2AG2	0.778431
ZNF37A	0.778402
PANK4	0.778268
RAPGEF2	0.778178
AKAP5	0.777883
MAMDC2	0.7777
TXN	0.777494
CACFD1	0.777469
PI15	0.776804
IMPACT	0.776699
BAAT	0.776675
ATRNL1	0.77666
CNRIP1	0.776032
C12orf4	0.77555
ZBTB21	0.775435
MDC1	0.775321
LRRC71	0.774279
PRKAB1	0.773967
COG6	0.773792
CEP162	0.772916
AGPAT2	0.772785
LRRC42	0.772668
ANKRD6	0.772653
LPPR4	0.772466
TMEM215	0.772175
GRIA4	0.771481
ANXA7	0.770818
PTPRD	0.770677
ANKRD1	0.770642
C3orf35	0.769937
FAM133A	0.769918
EBP	0.76933
KIAA1407	0.768858
CCSER1	0.7688
DCBLD2	0.76875
GABRG3	0.767891
PPM1L	0.767017
BTBD10	0.766191
LRTM1	0.766005
PLS1	0.765894
LDOC1L	0.765835
G3BP2	0.765414
TRERF1	0.765223
NCAPG	0.765158
GPR135	0.765125
KCNH7	0.765106
TAGLN3	0.765028
ZNF385B	0.764802
JKAMP	0.76365
STXBP5L	0.763527
SMAP1	0.763386
QPCT	0.763171
LOC100288814	0.762994
TRIM52	0.762532
NEFM	0.762468
RXFP1	0.762293
MGP	0.762263
GPR22	0.761982
CPNE8	0.7619
ZNF180	0.76116
OLFM1	0.76109
PHF20L1	0.76108
NRSN1	0.761075
KIAA1549L	0.760705
RIOK2	0.760379
SLC7A6OS	0.759965
GFY	0.759925
HIST1H4I	0.75969
EIF3H	0.757783
CD36	0.757773
PDCD4	0.757209
PPRC1	0.756863
ZNF581	0.756346
SYT13	0.755876
PARP11	0.755102
RPS6	0.75485
SPAG5	0.754625
CYP2C8	0.754475
GDA	0.754348
SLCO4A1	0.754323
PLAGL2	0.754275
ASB8	0.754261
TMX4	0.754211
ZNF841	0.754024
DMKN	0.75311
HIST1H4H	0.752964
TEKT2	0.752921
BEX2	0.752843
HNRNPLL	0.752818
BEST4	0.751966
ADRA1B	0.751381
CCDC86	0.751116
PSG4	0.750203
C2orf80	0.750191
MAP1B	0.750042
RASSF7	0.749691
GNRHR	0.749163
FAM135B	0.749143
UBL4A	0.749142
DUSP15	0.748914
FAM132B	0.748229
SPTSSB	0.747879
GFPT2	0.747795
ABHD17C	0.747278
CCDC81	0.747057
NDST3	0.747043
CDH7	0.747029
COPS8	0.746878
SNAP25	0.746871
MED31	0.746148
ZDHHC13	0.745963
ZNF184	0.74594
GGPS1	0.745901
NAB1	0.7459
NPTX2	0.745607
CADPS	0.745401
CD59	0.745332
PRMT3	0.745222
BRMS1	0.744844
PLG	0.743359
OSTM1	0.741491
SRSF9	0.741383
FIZ1	0.741254
RPF1	0.741207
ATP2B1	0.740895
PNPLA5	0.740803
FAM199X	0.740724
RTN1	0.740453
ZNF429	0.740352
ZNF555	0.740306
RALGPS2	0.740195
CLVS2	0.740098
EMG1	0.739902
FAM19A1	0.739602
SURF2	0.739578
C14orf79	0.739203
RAB23	0.738971
MAP9	0.738879
GADD45G	0.738802
LINGO2	0.738764
CMAS	0.738753
KL	0.737954
TUSC3	0.737346
ZSCAN30	0.737283
HIVEP2	0.736716
FGF5	0.736375
YWHAB	0.735572
CCDC39	0.735507
NME1	0.735266
FES	0.735116
GRPR	0.734909
HSPA14	0.734699
TMEM132D	0.73448
GOLT1A	0.734262
CHIT1	0.734156
RNF113A	0.73379
EPHA5	0.733699
DGKB	0.732383
GRIN2B	0.732321
ADAM8	0.732031
FOXF2	0.731831
OTOGL	0.731271
MAEL	0.731216
AP2M1	0.730477
ZNF467	0.730296
PRR16	0.730055
FARSB	0.729653
ISG15	0.729112
ARTN	0.728825
DYNC2H1	0.728119
SRSF4	0.726849
MMGT1	0.726822
HIATL1	0.726458
MLF1	0.726218
CDC73	0.725916
FBXW8	0.72541
LRP11	0.725376
TNFSF18	0.725213
NEDD4L	0.724671
ZCCHC9	0.724643
TDRP	0.724031
ZNF613	0.723873
KCNB2	0.723837
MORF4L2	0.723465
WDR31	0.723458
PTPRO	0.723223
TSHZ2	0.722905
AKTIP	0.722871
CD200R1L	0.722798
KCTD1	0.722709
RNF2	0.722696
UBFD1	0.722274
MROH5	0.722085
ING1	0.721855
TUSC1	0.721793
MPDZ	0.721679
NHP2L1	0.721492
ATL1	0.719826
BARD1	0.719665
GPHB5	0.718871
HYI	0.718463
ERVFRD-1	0.718232
FBXL6	0.718053
PGM2L1	0.717851
ZNF471	0.717092
PRMT6	0.716949
CYP4A22	0.716515
PITHD1	0.716192
FBXO45	0.715966
ANO3	0.715332
SCN3B	0.715035
BAG5	0.714853
NLRP14	0.714155
ACSM6	0.713842
ZNF155	0.713008
FBXO3	0.712956
TAF9	0.712809
LDB2	0.71279
FAM13A	0.712292
RAD51AP2	0.712252
TMED2	0.711836
ZSWIM2	0.71176
MTRNR2L3	0.710914
PTF1A	0.710079
MLANA	0.709874
SPON2	0.709834
NOB1	0.709683
KRT222	0.709552
ZNF780A	0.709369
PRDM4	0.708978
ZNF195	0.708829
ADCY1	0.708744
TRAPPC13	0.708477
RBKS	0.708474
C7orf72	0.708093
LYSMD2	0.708078
GNAT2	0.707644
FAM20A	0.707426
POMT1	0.70734
TFIP11	0.706307
CCDC85A	0.706102
ALDOA	0.705924
NOL11	0.705866
CHRNB2	0.705692
ST8SIA3	0.705347
ZBED4	0.705026
COIL	0.704828
CCNI	0.704733
CEP72	0.704714
KCNN2	0.704364
B3GNT2	0.702804
RPS4X	0.702531
TTC30A	0.702456
TMEM138	0.702106
FRAT1	0.702095
SNRPC	0.701926
METTL21C	0.701917
ZBED6CL	0.701138
UBE3A	0.700876
GRB7	0.700732
ACTR6	0.700593
CDKL2	0.700286
ZNF789	0.699861
ACP2	0.699448
COPS4	0.699111
POPDC3	0.699093
TRPA1	0.698393
PCDH11Y	0.697611
NAGA	0.697528
MAP3K4	0.697515
C17orf78	0.697083
TP53TG3D	0.69657
CCK	0.696454
ATG4A	0.696235
ZNF214	0.696182
NR3C2	0.696099
BUD13	0.696038
DKK2	0.695633
COPZ1	0.69555
VSNL1	0.695027
ZNF215	0.694909
CYP2R1	0.694727
ZNF540	0.6946
STX18	0.694408
GALNT14	0.693553
KIAA1456	0.69317
LRRN3	0.693136
PIP4K2C	0.69288
CHUK	0.6926
TAF9B	0.69211
CCDC158	0.691702
PPHLN1	0.69064
SLC7A4	0.689473
MOSPD1	0.689454
RNF39	0.6892
LEO1	0.689173
GABRA4	0.68916
CNTN4	0.688832
RIPPLY2	0.688604
SPATS2L	0.688453
ASAH2B	0.68833
NETO1	0.688095
PGAP1	0.687655
OPRK1	0.687385
DNAJC18	0.687322
TMEM199	0.687164
DZIP1	0.687055
ANKS4B	0.687005
CEP290	0.686923
GPR158	0.686346
DERL3	0.685861
CDKN3	0.685773
IL7R	0.685743
HCN1	0.68554
RWDD2A	0.685218
CPSF6	0.685208
PDCD5	0.685092
GSKIP	0.685089
EIF2B1	0.685002
SEMA3D	0.684615
HMGN4	0.684409
OR14A2	0.684028
PFKM	0.682883
SERPINI1	0.682568
IK	0.682099
ZDHHC23	0.681901
SATB1	0.681494
NIN	0.680865
PAQR3	0.680823
ARNTL	0.680243
ARPP21	0.680227
MBOAT2	0.680146
C2CD4D	0.679941
WDR36	0.679523
SSSCA1	0.679331
CDO1	0.679131
CREG2	0.679014
EFR3A	0.678626
ARMCX4	0.678559
TAF7L	0.678284
ABHD13	0.677984
DUSP14	0.677754
PLA2G12A	0.677716
RSL1D1	0.677602
ASAH1	0.677167
SPATA6L	0.676298
TBC1D30	0.675849
KLRB1	0.675661
NXPH3	0.675643
LRRC46	0.675312
CNTNAP5	0.675161
RCOR3	0.674637
GLO1	0.674582
TMEM155	0.674254
PAF1	0.674128
CCT2	0.673882
KLHL20	0.673646
FAM188A	0.673588
FZD6	0.672381
ZNF883	0.672329
MYRIP	0.672317
GNG3	0.67231
CCDC110	0.671981
PLP2	0.671963
LRRC10B	0.671401
MAD2L1	0.671379
C9orf92	0.670973
CTR9	0.670618
CLK2	0.67051
EPHX4	0.670361
KCNIP2	0.669632
FAM229B	0.669136
SRA1	0.668811
MPZL2	0.668375
CSMD1	0.668353
DTNBP1	0.668173
SREK1	0.668022
CNOT8	0.667928
NCAPD3	0.667732
KIAA0753	0.667658
OLFM3	0.667511
SLC17A6	0.667201
TM7SF3	0.666826
BRPF3	0.665368
POLR2K	0.66508
CCNE1	0.664939
SMC6	0.66475
GPR176	0.664748
AAR2	0.664695
NPY2R	0.664082
HNRNPA0	0.664013
MTMR7	0.663756
FCRLB	0.663359
ABCC12	0.663234
GRIA3	0.66315
FAM71C	0.662598
TSHR	0.662572
FZD3	0.662403
COL19A1	0.662286
GTDC1	0.661996
FBXW7	0.661491
KCNJ3	0.661114
ZNF671	0.660804
WDR75	0.660219
HS6ST3	0.660198
TRIM4	0.660037
NOP2	0.65977
ARG1	0.65952
PSMG2	0.658998
SPA17	0.658995
FETUB	0.65814
LINC00094	0.658124
CITED4	0.657994
RAB39B	0.657808
DNAJC27	0.65773
GNPDA2	0.657261
GSTA4	0.657079
THAP7	0.656931
DDX25	0.65693
PTPRT	0.656443
SOX7	0.65644
STMN1	0.656437
FLRT3	0.656336
GLB1L2	0.656157
CDH10	0.656002
GAGE10	0.655644
SCAF4	0.655552
FBXW2	0.655539
NRXN3	0.655467
ERCC4	0.654922
LRRC49	0.654714
OR14I1	0.65452
SLC44A5	0.65452
NME7	0.654345
GABRA6	0.65407
C14orf132	0.653784
NEU1	0.653289
ELOVL4	0.653172
PKIA	0.652994
NBN	0.652749
TOR2A	0.652536
IFT22	0.652513
LRRTM4	0.652496
MAGOH	0.65245
PZP	0.652235
ENOX1	0.651771
CCNG2	0.651634
HIST1H2BN	0.651288
ROPN1B	0.651229
ZNF16	0.651189
SAC3D1	0.650741
SFRP2	0.650556
KIAA1804	0.650238
C1orf74	0.650039
ARMCX3	0.649873
GPX3	0.649508
CHN1	0.649298
SNRNP25	0.649176
BTF3	0.649068
C2orf81	0.648906
SMC3	0.64875
RGS13	0.647592
RNF11	0.647535
NAE1	0.64709
ETV3	0.646048
SOSTDC1	0.645907
FZD1	0.645523
SH3GLB1	0.645144
HTR2A	0.645068
ZNF250	0.644859
ZNF550	0.644758
RSL24D1	0.644715
FBLN7	0.644598
EML5	0.644381
BHLHE22	0.644237
DCLRE1A	0.643938
PRPF38A	0.643727
PTH2R	0.64369
FAM218A	0.6429
MOAP1	0.641961
DCBLD1	0.641918
PPID	0.641447
NKAIN2	0.640395
SMCO3	0.64025
KCTD8	0.639818
PLXNC1	0.6398
IPO8	0.639744
C3orf38	0.639089
MIF4GD	0.638633
MLLT11	0.638577
NPM1	0.63819
MANEAL	0.638021
MOCS2	0.637583
NUP62	0.637494
EPHA7	0.637302
COMMD2	0.636738
JRK	0.636542
SFTPA2	0.636534
GLRA3	0.636138
TTC21A	0.635921
DET1	0.635543
ZNF224	0.635401
LMO4	0.635292
PPP4R1	0.635043
CDK5	0.634845
MANBAL	0.634005
EIF1B	0.633734
CYP46A1	0.63362
TTI1	0.633506
ZNF573	0.633411
PIWIL1	0.633092
DGKA	0.632833
KCNJ8	0.632551
LTB	0.632472
EPB41L5	0.632315
NTPCR	0.631906
CYP26B1	0.631834
POLE3	0.631806
C2orf49	0.631647
SAXO2	0.631099
GADD45A	0.631056
CALM2	0.630974
HOMER1	0.630677
GOT1	0.630479
CLP1	0.630441
GLA	0.630298
RAB9B	0.62997
UTP11L	0.629901
KCNJ13	0.62984
CNTN5	0.62966
CHML	0.629649
OSBPL7	0.628919
STAT4	0.628801
SLC41A2	0.628749
GNG13	0.628373
FMO5	0.628079
APH1B	0.628053
B3GALTL	0.627839
NEUROD1	0.627312
RNF212	0.627223
PSMD13	0.627076
EXOSC5	0.627072
LINC00961	0.626585
SLC38A11	0.626375
SUSD4	0.62625
PSMG1	0.626149
TCEAL2	0.626075
FRY	0.625826
DMXL2	0.625761
MORC4	0.625752
MPP1	0.625654
CIAPIN1	0.625567
MAK16	0.625538
MYADML2	0.625486
FHOD3	0.62541
PSMD1	0.624883
CAV2	0.624716
NIPAL2	0.624543
ZNF14	0.624513
EIF2B4	0.624472
PDE10A	0.624388
HPS6	0.624331
UBA5	0.623908
ADAMTSL1	0.623776
EXOSC3	0.62338
TMEM107	0.623208
HTR5A	0.622983
PCDH10	0.62292
HACD4	0.6229
EIF2B5	0.622878
SYCE1	0.622753
BHLHB9	0.622699
LSM1	0.622673
ERGIC2	0.622593
ACVR2A	0.622457
ZNF256	0.622323
SNCA	0.621439
CDC42SE1	0.621179
RIMBP2	0.620511
CIART	0.620258
AVPR1A	0.620126
FBXW9	0.619922
KLHDC8B	0.619521
GDF10	0.619469
BBS4	0.619383
ZBTB41	0.619216
GORASP2	0.619136
TMEM106B	0.618882
TUBA4A	0.618015
ADRA1D	0.617922
UBL7	0.6176
SHFM1	0.617294
NPAS2	0.617217
CD200	0.616834
BEX1	0.616514
CFAP126	0.616263
GPLD1	0.616131
RBP4	0.616002
MLIP	0.615958
MYOT	0.615798
CPO	0.615683
MYRFL	0.615648
GPR26	0.615607
RSPH4A	0.614924
LRRC19	0.614766
GPRASP1	0.614578
ZNF202	0.614499
CCDC47	0.614119
ZNF880	0.614
CTDSPL	0.613768
FAM219B	0.61368
ZBBX	0.613312
DYRK4	0.613168
VAT1	0.612917
TTC1	0.612746
PPARGC1A	0.612645
ADAMTS3	0.612358
S100A7	0.611684
ZNF510	0.611601
ZBED9	0.611566
SUPT20H	0.61152
PAPPA2	0.611472
ZNF543	0.610934
RS1	0.610772
GSG1	0.610021
SLC22A13	0.609279
TTC39C	0.609269
SLC10A5	0.609026
PCNXL4	0.608488
PNMA1	0.608471
FAM213B	0.608353
KIAA1107	0.608337
ERICH3	0.608164
RRP9	0.607221
SLC5A4	0.60698
TMEM17	0.606525
COL4A2	0.606441
MET	0.605547
CCDC173	0.605483
CACNA2D1	0.605048
EIF1AY	0.604826
PROKR2	0.604797
GABARAPL2	0.604546
KLHDC9	0.604498
RNF26	0.603876
SMAD1	0.603583
ASB7	0.603549
TSG101	0.603452
MIS18A	0.602985
C3orf14	0.602924
KRIT1	0.602806
PDCD2	0.602363
MB21D2	0.60206
C11orf30	0.602013
FNDC8	0.601992
SPATA7	0.601814
PPP1R3F	0.601745
TYRP1	0.601142
POT1	0.601103
CRYM	0.60085
SV2B	0.60022
NTRK3	0.599824
ARPP19	0.59952
GPATCH4	0.59929
ZNF672	0.599253
RSPO3	0.59925
KCNMB4	0.599098
EIF3G	0.598983
B3GALT2	0.598432
ZFAND2B	0.597832
WDR55	0.597737
PDE6H	0.597722
C5orf34	0.597702
PSMD8	0.597699
EPHB3	0.597381
DDN	0.597369
POLR3GL	0.597359
RRAS2	0.597192
UNC119B	0.597186
SCRN3	0.596859
RBM45	0.596803
EXT1	0.596749
CLEC14A	0.59659
TIPRL	0.596139
HSPA13	0.59562
IMPAD1	0.59551
ZNF396	0.595215
C7orf62	0.5951
TSPYL5	0.594991
SUPT16H	0.594986
OPRM1	0.594743
ST6GALNAC5	0.594632
PCDH11X	0.5946
CFAP53	0.594575
ZC2HC1B	0.594244
NCALD	0.594221
PDE8B	0.594096
SARAF	0.594052
SEMA6D	0.593959
FNDC4	0.59354
SNRPB2	0.593345
DNHD1	0.593138
WFDC2	0.59304
RNF14	0.592611
RGP1	0.592513
C3orf80	0.592495
PSMD10	0.592157
FGF14	0.591871
COG2	0.591789
CACNA1E	0.59157
SLC5A6	0.591519
DIRAS2	0.591349
ITGBL1	0.591311
THAP2	0.591002
ATRAID	0.590731
ROBO2	0.590023
DLGAP1	0.589968
PGBD2	0.589887
FAM58A	0.589592
FKBP1B	0.589307
POPDC2	0.588917
CNEP1R1	0.588487
RUSC1	0.587747
COPS2	0.587003
OR2AK2	0.586697
RNF180	0.586343
PRADC1	0.586081
TSPYL1	0.586069
WDR54	0.585798
C17orf96	0.585574
LNP1	0.585558
CWC27	0.585505
EIF2B2	0.585319
DNAJB9	0.584975
FAN1	0.58489
ATP6V1D	0.584555
VAMP7	0.584415
C11orf73	0.584271
SLC4A9	0.584257
PLA2R1	0.584089
MRFAP1L1	0.583687
RNF44	0.583267
GAR1	0.58307
GRB10	0.582993
STK36	0.582431
EFTUD1	0.582313
PELI3	0.582115
KIAA1467	0.582068
ZBTB10	0.581637
SMKR1	0.581165
STBD1	0.581109
AMIGO2	0.581054
KLRG1	0.581024
ZNF71	0.580608
RNF175	0.580561
C12orf60	0.580521
CCDC28B	0.580239
KIAA0895L	0.580126
ZC3H12B	0.58
SEC22B	0.579939
GAL3ST3	0.579358
ZBTB16	0.579159
TYW3	0.579119
ZNF100	0.578336
NFRKB	0.578331
LTA4H	0.578098
PLCXD2	0.577725
DKK3	0.577577
ATOH7	0.577361
MESP1	0.577043
DNTTIP1	0.576746
DYDC2	0.576594
RARB	0.576036
HDAC3	0.576015
EIF1AD	0.57559
GTPBP2	0.575451
ANKRD42	0.574676
AIRE	0.574566
ANP32B	0.574489
DDX56	0.574187
TBC1D15	0.573938
OR6A2	0.573917
ETNK2	0.5738
NYAP2	0.573669
LOC100130705	0.573625
RRAGD	0.57339
RHBDD2	0.573253
KBTBD8	0.573212
IGIP	0.572619
NEUROD6	0.572577
PEG10	0.572532
SSU72	0.572241
TMEM55A	0.572157
FAM162B	0.572108
GRIK4	0.572086
GAS2L3	0.571653
SIAE	0.571636
LCMT2	0.571605
TRAF6	0.571584
KLHL28	0.571548
TM2D2	0.571383
EXTL2	0.571381
C18orf21	0.570891
MTR	0.56999
YWHAH	0.569979
DCTN6	0.569856
HMGB2	0.569831
RCAN2	0.569475
KBTBD3	0.568999
IFT20	0.56898
CA1	0.568962
ATP6V1G2	0.568958
LOC81691	0.56872
OPN3	0.568559
LSM11	0.568421
NUP54	0.567539
HSPH1	0.567122
NUDT11	0.567052
IMPDH2	0.566859
NEFL	0.566808
SEMA5B	0.566707
IFNG	0.566589
HEATR6	0.56643
GOLGB1	0.566254
SLC17A7	0.565998
ZNF891	0.565464
CUTA	0.565391
SNX3	0.565066
PFN4	0.565026
POLD3	0.564975
OR8S1	0.56417
FBXO43	0.563989
AFF2	0.563889
PRSS16	0.563853
PPIL1	0.563739
HTR1A	0.563435
GLRA1	0.563337
ZNF852	0.562978
TDP1	0.562924
ELP3	0.562652
TMEM108	0.562412
BCLAF1	0.562035
PAPD7	0.561583
ZNF740	0.561565
LDHA	0.56123
MYL12B	0.561071
HERC6	0.560809
DGKE	0.560752
SMIM17	0.560515
MAP3K7	0.560329
TSSC4	0.560213
ZNF862	0.560109
TAS2R13	0.560009
HAS3	0.559782
PFN2	0.559709
LYAR	0.559169
LRP2BP	0.559034
ZBTB26	0.559009
ZNF470	0.558819
C14orf28	0.558818
NUDCD1	0.558703
ZSCAN23	0.558625
CFAP69	0.558623
STEAP3	0.558494
CST7	0.558296
TUBB4B	0.557928
ZNF501	0.557923
PRKRIR	0.557862
RBM7	0.557637
RAP2A	0.55744
STMN2	0.557435
USP21	0.55741
KRBOX1	0.557231
FGF12	0.55685
GAP43	0.556604
2020-03-04	0.55626
IQUB	0.555877
RIOK1	0.555806
SUPT7L	0.555765
SCYL2	0.5557
PPP2R1A	0.55568
HTR3A	0.555635
CASC10	0.555551
MAATS1	0.555428
POMC	0.555286
ZNF629	0.555285
SPG20	0.555109
C16orf95	0.554929
CTXN3	0.554695
CLDN2	0.553854
PSMC6	0.553322
NRM	0.553081
CDS1	0.552913
INPP4B	0.552802
VIPAS39	0.552346
FAM110D	0.551955
[truncated: 5,012 more rows]
