# Supplementary material for: Cell Type-Specific Gene Network-Based Analysis Depicts the Heterogeneity of Autism Spectrum Disorder
Source: Front Cell Neurosci. 2020 Mar 19;14:59. doi: 10.3389/fncel.2020.00059 (PMC7096557; doi:10.3389/fncel.2020.00059)
Supplement: Supplementary Table 3 — The definition of cell clusters and the calculated cell cluster specificity of genes. [file Table_3.XLSX]

## Sheet: Cell cluster
Cell cluster
Astro L1-2 FGFR3 GFAP
Astro L1-6 FGFR3 SLC14A1
Endo L2-6 NOSTRIN
Exc L2 LAMP5 LTK
Exc L2-3 LINC00507 FREM3
Exc L2-4 LINC00507 GLP2R
Exc L3-4 RORB CARM1P1
Exc L3-5 RORB COL22A1
Exc L3-5 RORB ESR1
Exc L3-5 RORB FILIP1L
Exc L3-5 RORB TWIST2
Exc L4-5 FEZF2 SCN4B
Exc L4-5 RORB DAPK2
Exc L4-5 RORB FOLH1B
Exc L4-6 FEZF2 IL26
Exc L4-6 RORB C1R
Exc L4-6 RORB SEMA3E
Exc L5-6 FEZF2 ABO
Exc L5-6 FEZF2 EFTUD1P1
Exc L5-6 RORB TTC12
Exc L5-6 SLC17A7 IL15
Exc L5-6 THEMIS C1QL3
Exc L5-6 THEMIS CRABP1
Exc L5-6 THEMIS DCSTAMP
Exc L5-6 THEMIS FGF10
Exc L6 FEZF2 OR2T8
Exc L6 FEZF2 SCUBE1
Inh L1 SST CHRNA4
Inh L1 SST NMBR
Inh L1-2 GAD1 MC4R
Inh L1-2 LAMP5 DBP
Inh L1-2 PAX6 CDH12
Inh L1-2 PAX6 TNFAIP8L3
Inh L1-2 SST BAGE2
Inh L1-2 VIP LBH
Inh L1-2 VIP PCDH20
Inh L1-2 VIP TSPAN12
Inh L1-3 PAX6 SYT6
Inh L1-3 SST CALB1
Inh L1-3 VIP ADAMTSL1
Inh L1-3 VIP CCDC184
Inh L1-3 VIP CHRM2
Inh L1-3 VIP GGH
Inh L1-4 LAMP5 LCP2
Inh L1-4 VIP CHRNA6
Inh L1-4 VIP OPRM1
Inh L1-4 VIP PENK
Inh L2-3 VIP CASC6
Inh L2-4 PVALB WFDC2
Inh L2-4 SST FRZB
Inh L2-4 VIP CBLN1
Inh L2-4 VIP SPAG17
Inh L2-5 PVALB SCUBE3
Inh L2-5 VIP SERPINF1
Inh L2-5 VIP TYR
Inh L2-6 LAMP5 CA1
Inh L2-6 VIP QPCT
Inh L3-5 SST ADGRG6
Inh L3-6 SST HPGD
Inh L3-6 SST NPY
Inh L3-6 VIP HS3ST3A1
Inh L4-5 PVALB MEPE
Inh L4-5 SST STK32A
Inh L4-6 PVALB SULF1
Inh L4-6 SST B3GAT2
Inh L4-6 SST GXYLT2
Inh L5-6 GAD1 GLP1R
Inh L5-6 PVALB LGR5
Inh L5-6 SST KLHDC8A
Inh L5-6 SST MIR548F2
Inh L5-6 SST NPM1P10
Inh L5-6 SST TH
Micro L1-3 TYROBP
Oligo L1-6 OPALIN
OPC L1-6 PDGFRA
No

## Sheet: Astro L1-2 FGFR3 GFAP
symbol	specificity
ADM5	12.886
GFAP	9.25661
SERPINI2	8.95706
WDR49	8.35937
CNGA3	7.50546
MSX1	7.06201
LRRC70	6.71381
AEBP1	6.245
HIST1H1C	6.18392
FZD7	5.72591
USH1C	4.75601
ACSBG2	4.56902
GSTM5	4.24185
NPPA	4.21161
TNC	3.91867
DYNLRB2	3.8327
PFKFB2	3.78992
C9orf50	3.53311
MT1G	3.52066
RDH5	3.40342
CDCA4	3.27452
PIGO	3.15905
PIH1D2	3.10437
ID3	3.07447
SLC38A1	3.06371
SLC30A1	3.04445
NUPR1	3.03818
AQP4	2.96601
MT1F	2.9206
FABP7	2.86478
SLC22A6	2.8245
RPE65	2.72763
FAM167A	2.65574
BBOX1	2.64722
TRIM4	2.62861
NXPE2	2.61294
RFX4	2.57112
ID4	2.5226
ROM1	2.50246
PRDM6	2.46173
MUC1	2.45235
GMNN	2.44055
TRIP6	2.42334
LOC730159	2.39392
OSGIN2	2.34561
CIART	2.3409
IGSF1	2.32743
S1PR1	2.29116
PDLIM4	2.2905
ID2	2.27818
ZIC5	2.26928
ERLIN2	2.26155
CLU	2.20387
FZD8	2.17837
DBX2	2.14195
STK19	2.13167
DGAT2L6	2.12392
FERMT2	2.10598
KRTAP5-9	2.09219
ID1	2.02642
RAB7B	1.99669
NPFF	1.9965
COL27A1	1.98258
CDH26	1.97945
C1orf168	1.97673
ZNF45	1.9524
IFITM3	1.93207
SPX	1.92341
PRDX1	1.88226
CCDC160	1.88095
IL33	1.87767
FAM189A2	1.87599
PACSIN3	1.86546
HSPB8	1.81774
ERLIN1	1.81268
NOTCH1	1.80778
FBXL14	1.80774
CSTB	1.80771
PLCD4	1.79803
MEPCE	1.79535
CST3	1.79103
S100B	1.78198
FRAT1	1.77673
PEX11A	1.77375
EML3	1.76943
CREB3L4	1.76747
IRF1	1.76708
FAM213B	1.75572
NUDT7	1.75398
OSBPL7	1.7422
HRASLS5	1.7388
DDIT4L	1.73195
SMAD1	1.72181
ADAMTS9	1.71531
AGT	1.71442
FAM181A	1.71163
FES	1.6978
PPP1R3C	1.69141
WFS1	1.68948
DPH7	1.6884
STIM2	1.68199
GSTM3	1.67947
C7orf73	1.65674
MTTP	1.65466
HHLA3	1.64563
NXPE4	1.64057
GFPT2	1.63922
LSM6	1.63177
LRIG1	1.62052
MEP1B	1.61569
NDST2	1.61557
FAM92A1	1.60818
LY6K	1.60407
CYR61	1.59548
SPHK1	1.59007
PGAM2	1.58568
TGDS	1.5751
C14orf28	1.55972
MAT2A	1.53753
PARP10	1.53211
CP	1.52732
CPE	1.52223
YIF1A	1.49584
MROH7	1.49408
FAN1	1.4874
MYBPC1	1.48357
SOX1	1.48332
NXF1	1.47889
TSEN34	1.47457
PYCRL	1.46686
LRRC55	1.46186
TRIB2	1.45716
SRP14	1.45471
NAGA	1.4482
PDLIM3	1.4443
GALT	1.4335
ZNF396	1.42875
WDR31	1.42729
DPYSL3	1.42307
SREK1	1.41949
FOXG1	1.4188
GYS2	1.41499
FBXO30	1.41441
POU3F2	1.41316
CNN3	1.41148
MCFD2	1.41091
COPZ1	1.40268
RWDD3	1.4026
KCNN3	1.40051
CD226	1.39373
GRIK4	1.38685
TXNDC17	1.3793
PHGDH	1.37879
BBS10	1.37702
APOE	1.37358
RELT	1.37235
DNALI1	1.36907
SOX2	1.36677
PLSCR4	1.36673
CEP152	1.35574
ADIRF	1.35416
LIX1	1.35283
SPARCL1	1.3472
MT1M	1.34386
ADGRA3	1.34359
FGF2	1.34265
AAAS	1.3418
FAM179A	1.34134
PIAS3	1.33796
C1orf110	1.33334
ARHGEF26	1.33018
GDPD2	1.32894
SCML1	1.32558
IL11RA	1.3225
SCG3	1.31815
WWOX	1.31539
UBA5	1.31144
MCC	1.30512
TBL3	1.30294
ING1	1.30293
ELP4	1.30281
POP5	1.30186
TAS2R20	1.30169
ENKD1	1.29981
ERP27	1.29223
PRKG1	1.29189
MYH15	1.28813
DTNA	1.27702
DPP10	1.2753
CYB5D1	1.27455
CCNA2	1.26516
CLDN15	1.2638
YIPF3	1.26063
STX18	1.26041
PNP	1.25812
TNIK	1.25581
CEP192	1.25386
SNX17	1.24977
DTNBP1	1.24962
RAB13	1.2467
SHROOM3	1.24584
DPF3	1.24337
EIF2A	1.24124
PPP1R3F	1.23773
OGFOD2	1.23761
SH2D4A	1.2373
RASSF4	1.23431
BDH2	1.22883
UAP1L1	1.22881
TPPP3	1.22507
VIM	1.22312
DNAJC27	1.22171
ADGRV1	1.21771
RRP1	1.21658
CHMP2A	1.21592
LGI1	1.21481
ADD3	1.21348
CETN2	1.21091
ZSCAN23	1.20746
TUBGCP4	1.20731
DENND1B	1.20508
KLHL28	1.1958
NMB	1.19574
ERI2	1.19541
ABHD1	1.19212
KCTD15	1.18672
GEM	1.18266
MAEL	1.18178
KCTD6	1.17979
TMED1	1.17966
MEX3C	1.17883
GLIS3	1.17801
LRP4	1.17194
SALL2	1.16445
MOV10	1.16417
ONECUT1	1.16402
MT1E	1.16168
FBXO15	1.15942
SIKE1	1.15938
ANGPTL3	1.1578
GAN	1.15776
IFI27L1	1.15571
FAM228A	1.15467
MXD1	1.15465
COPZ2	1.15358
GAR1	1.1504
IFT88	1.14696
OST4	1.14637
ZFYVE21	1.14553
QARS	1.14515
ABLIM1	1.14454
LRIF1	1.14394
PER3	1.14213
RNF32	1.13995
PSMC5	1.13995
MCMBP	1.13585
UTP3	1.13585
COLCA2	1.12742
SERPINE2	1.12419
VANGL2	1.12243
DYRK3	1.12117
PELI2	1.12088
PPAP2B	1.11936
SCRN2	1.11634
HES1	1.11436
YOD1	1.11298
SFRP2	1.1127
INTU	1.11127
TRMT1L	1.11092
ACAT2	1.11027
C19orf24	1.10884
BBS2	1.10783
GPR37L1	1.1062
PHPT1	1.10619
SLC4A11	1.10487
MSMO1	1.10463
CDH20	1.104
IL17RB	1.10053
DSC1	1.09914
SLC5A12	1.09816
TMEM176A	1.09634
SNED1	1.09214
ZNF670	1.08981
MED9	1.08896
ARAF	1.08873
S100A16	1.08744
ZNF841	1.0846
CCDC173	1.08393
FUT9	1.08064
HSBP1L1	1.07908
COPS6	1.07833
AMOT	1.07761
GRAMD3	1.07543
GSTM1	1.07451
RBAK	1.07267
MT2A	1.06946
TRIM47	1.06807
ZNF438	1.0659
CCDC89	1.06545
ZNF577	1.06383
DAAM2	1.06138
IP6K2	1.05572
PINLYP	1.05392
ZNF132	1.05166
FAM181B	1.0511
PPP2R3B	1.04922
PGBD1	1.04798
ZNF621	1.04513
GJB6	1.04428
CXorf38	1.04395
EMX2	1.04263
TRMT5	1.03785
LSG1	1.03702
RAB34	1.03682
PEX2	1.03679
CHRDL1	1.03591
CHMP6	1.03423
RAPGEF3	1.0334
CASP3	1.02909
FAM198A	1.02825
FAM76B	1.0276
CCDC81	1.02715
HNRNPA1L2	1.02633
ADI1	1.02591
DDR1	1.02584
SCRN3	1.0245
POMC	1.02364
H3F3B	1.01869
AGL	1.01829
THAP11	1.01658
RAMP1	1.01558
IGIP	1.01463
DYNC2H1	1.01277
SRI	1.00672
C1orf61	1.00539
ZNF596	1.00251
PPP1R17	1.0022
TP53RK	0.999739
EXOC5	0.999488
WDR6	0.997112
CCDC59	0.995979
FITM2	0.993482
NOB1	0.993265
LRP6	0.993052
TMEM9B	0.992713
SLC39A13	0.98959
THAP6	0.985654
NUP37	0.984558
PON2	0.98377
KLHL20	0.982615
ANTXR1	0.980495
HAX1	0.980063
COPRS	0.978687
RSL1D1	0.977461
AMZ2	0.977286
DAPK1	0.976689
TCTN3	0.975858
ITPKB	0.974641
LIFR	0.972201
GDAP2	0.971277
PPP1R32	0.968139
F3	0.968055
ZNF671	0.967
POMGNT2	0.965946
PDGFRB	0.965204
ST20	0.958331
ZNF684	0.958132
SLC18B1	0.957944
ZKSCAN3	0.957682
PRDM5	0.956158
TTPA	0.953005
ACKR3	0.952156
ATP1B2	0.951969
NSFL1C	0.951624
ZFHX4	0.95008
RHOBTB3	0.949285
S100A13	0.948584
ZNF395	0.945983
ARHGAP5	0.945923
SNCAIP	0.945759
NOTCH2	0.945101
PTTG1IP	0.944865
PRTFDC1	0.944599
FTSJ3	0.943012
ZNF551	0.942122
PFN4	0.940897
NXPE1	0.93878
PSMD13	0.938066
SRSF4	0.936479
NPAS3	0.936011
PTGDR2	0.933407
GPR146	0.92725
C8orf76	0.927005
AASDH	0.925422
INTS12	0.925153
KIAA0319	0.925131
DSE	0.923662
TSPAN19	0.923537
CTNNA2	0.923419
MORC4	0.922944
PITPNC1	0.921991
SERTAD3	0.921749
LAPTM4A	0.921202
RNF217	0.919672
IRF2BP2	0.919524
ZNF607	0.91932
DYNC2LI1	0.918848
CEP162	0.917988
CDS1	0.916044
MFAP3L	0.915861
DMAP1	0.915164
CAMKMT	0.914782
SC5D	0.914124
PATZ1	0.913707
CDK2AP1	0.911976
IFIH1	0.911595
C11orf95	0.911345
ZNF334	0.905864
IFIT3	0.904494
DDX58	0.904247
THAP3	0.903874
TRIB1	0.90243
ZNF570	0.90112
VAMP4	0.898
CRB1	0.896475
SUCO	0.896236
SNX3	0.893502
PAQR6	0.893056
EIF2B2	0.892326
SETDB2	0.891785
C2orf74	0.887125
FGFR3	0.886953
VAMP7	0.88651
ZNF714	0.886451
MDC1	0.886242
ZBTB2	0.885513
RLBP1	0.885248
DNHD1	0.884472
VBP1	0.882896
COL16A1	0.882286
IFT43	0.881402
GALNT15	0.878427
PPP2R1B	0.877661
SMUG1	0.877221
C14orf132	0.876393
TMEM218	0.876002
DDHD1	0.875742
MKRN3	0.873446
ZNF429	0.87253
FAM217B	0.871982
BCL9	0.871049
DCTN6	0.870957
FYCO1	0.870908
PRKD1	0.870658
PTAR1	0.870573
SALL3	0.869263
ADCY8	0.868657
HS2ST1	0.868343
SELL	0.86676
VIPAS39	0.866656
CORO1B	0.866582
PMP2	0.864405
HES6	0.86438
SIAE	0.863202
BTN2A2	0.862997
GDF11	0.860166
GCLM	0.85866
SPAG8	0.858009
PHYHIPL	0.85657
NDP	0.856399
LGALS3	0.856247
C4orf3	0.856049
ZNF680	0.855902
ATP13A4	0.853419
PAPLN	0.851143
MYL6	0.850673
KLHL21	0.850481
LINC01314	0.850127
RGL2	0.849509
POLR1E	0.849342
CLCN2	0.847748
AP2M1	0.847389
LRRC58	0.847261
C9orf116	0.84612
GPANK1	0.843876
NCAPD3	0.843643
WNT7A	0.842901
TYW3	0.842701
MT1X	0.84156
TSPYL6	0.840767
RNF19A	0.839665
PPIL3	0.839133
TRMT6	0.838617
ATHL1	0.837928
PLAA	0.83789
LCAT	0.837272
FBXL7	0.836452
KBTBD11	0.836138
CCDC167	0.836104
NEDD1	0.83603
ZNF630	0.835718
CDHR3	0.834413
DDIT4	0.834379
SEC61B	0.833562
DOCK7	0.83314
FITM1	0.832607
ZNF720	0.832429
GLUL	0.832269
ADCYAP1R1	0.829056
ZNF836	0.82815
ATP2B4	0.826825
ABI1	0.82656
ANKRD61	0.826503
CYP7B1	0.826359
BRPF1	0.826281
NFIA	0.826051
ARHGEF10	0.824991
LPIN1	0.823495
SHFM1	0.821738
EWSR1	0.821359
PNMA1	0.821055
TMEM56	0.818811
FRAT2	0.818149
SHQ1	0.816031
LMO2	0.815747
TMEM256	0.815607
MAP1LC3B	0.815144
RHOC	0.813884
CEP135	0.812302
SOX5	0.811994
SLC5A6	0.810903
AZIN1	0.809199
PSAT1	0.808113
RAB23	0.805863
THNSL2	0.805752
ANTXR2	0.805643
ENHO	0.804257
WDR33	0.802385
C7orf25	0.800649
LPAR4	0.797949
MPDU1	0.797352
MBLAC1	0.797313
RELA	0.796433
HAUS7	0.794166
SSPN	0.794003
INPP1	0.792393
CYP4V2	0.791406
ALG2	0.791291
SCGB2B2	0.790859
RGS17	0.79065
TYW5	0.790276
CSTF2T	0.787336
CTDSP2	0.78711
PKD2	0.78667
LSM3	0.786234
KANSL3	0.784892
ZNF582	0.784643
ZNF471	0.784231
KLRG1	0.783637
CACHD1	0.783535
SERTAD1	0.783232
FARP1	0.782607
CXCR4	0.782545
FTCDNL1	0.782453
SEC14L2	0.78166
DDX56	0.781031
HMGCS1	0.780714
RCOR3	0.78054
ZBTB20	0.780107
FIGNL1	0.779353
GOLIM4	0.778702
ZNF555	0.778168
LSM5	0.778038
OAF	0.776932
ZUFSP	0.775812
FEM1C	0.775796
TRMT2A	0.775035
GSPT2	0.774981
RFX3	0.773948
TSPAN3	0.771615
PAPPA2	0.771336
KCNA2	0.770932
ZNF277	0.770005
ZNF181	0.769653
PPP1R1B	0.769114
TMPRSS11D	0.76854
NELFE	0.768109
ZNF776	0.766952
EIF3H	0.766443
CDKN2B	0.765357
EIF3D	0.761975
REV1	0.761822
SMOX	0.761639
ASCL1	0.761528
RGR	0.76083
ZNF843	0.760612
PNRC1	0.760177
TTC21A	0.760053
SPTSSB	0.759249
TEAD1	0.757792
SRSF10	0.757167
PSMD1	0.756824
TSPAN6	0.756734
ROBO3	0.756467
GPS1	0.755917
NPAS2	0.755322
EXOSC9	0.755304
FGFBP3	0.754868
TMEM249	0.754673
TPRKB	0.754288
NTM	0.752952
SPAG5	0.752434
RIC8B	0.751825
C12orf4	0.751344
TOR2A	0.751223
SLC9B2	0.750644
GBP3	0.750635
TFIP11	0.750458
PRSS37	0.749751
ZNF419	0.748193
ARMT1	0.747366
SHC4	0.747297
C16orf89	0.746072
GRAMD1C	0.74598
NAALADL2	0.743654
UBE2Q2	0.742989
USP3	0.742883
PPP1R9A	0.742
SH3RF1	0.74176
CYP2J2	0.7416
PIGV	0.740925
WBP5	0.74028
LOC728819	0.740185
MEGF9	0.739537
TMEM258	0.738854
EIF2B4	0.737399
CCT2	0.737255
CTDSPL	0.737119
SLC35D1	0.736873
RPS23	0.736483
KIAA0825	0.735918
EXO5	0.73388
C19orf48	0.733533
IPO4	0.733523
FAT3	0.733263
LSAMP	0.73249
PLCD1	0.732207
C6orf52	0.732011
SYNM	0.731766
SH3BGRL3	0.731557
NAGLU	0.7312
ZSCAN30	0.730571
COG2	0.729291
C21orf62	0.728415
NRBP2	0.728079
AKAP3	0.727641
MAATS1	0.727437
AGER	0.724417
TIMP1	0.723241
SLC4A1AP	0.722956
ALDOC	0.722561
AAR2	0.722023
PREX2	0.721894
EGLN3	0.720869
ZNF221	0.720593
PCGF5	0.719076
TRPS1	0.718084
CCNK	0.717866
ZNF862	0.716892
MORN5	0.716116
THAP9	0.715227
C1orf198	0.715161
NPM1	0.714745
YTHDF1	0.714407
KLF15	0.713915
ZNF17	0.713773
CHST9	0.713227
MKS1	0.712951
CAPN2	0.712141
EMP1	0.711152
KCNJ10	0.709627
CCDC25	0.709341
KIAA0753	0.709213
TEX22	0.70903
CTSH	0.708893
ADAL	0.706712
FAM171B	0.706491
CEP120	0.70636
BUD31	0.705249
DHX58	0.70369
TMEM223	0.703568
ENY2	0.702803
RNF44	0.702627
TMEM237	0.702149
ZNF548	0.702073
RPAP2	0.701907
CCS	0.700966
TXNRD3	0.700913
ARRDC4	0.700447
ATF2	0.700275
TTC23L	0.699854
IARS	0.699313
IFI27L2	0.69931
MRE11A	0.698904
TMEM99	0.698793
CPNE6	0.698773
PRICKLE4	0.697636
TAS2R14	0.696217
NTPCR	0.694702
DPP8	0.694645
DEXI	0.694169
ENO1	0.693508
JKAMP	0.692477
GTF2A2	0.690451
SCAMP3	0.690217
ZNF30	0.689351
DNAJB5	0.689026
CFAP53	0.688505
ZNF510	0.688419
APCDD1	0.687901
SMPDL3A	0.687007
CAPS2	0.686887
WDR11	0.685917
ANKRD7	0.685624
MYO6	0.684607
SLC14A1	0.683579
MEIKIN	0.682379
RBBP6	0.681724
HEBP2	0.68017
MAB21L3	0.680053
LRP2BP	0.678794
MTX3	0.678395
ZNF736	0.678185
NTAN1	0.677912
MOCS2	0.676382
TDRP	0.676367
ZNF575	0.676077
C5orf24	0.675815
UFD1L	0.675498
NKAIN3	0.675283
HHATL	0.673277
CNTFR	0.673025
FN1	0.672683
ZNF239	0.67041
PAX6	0.670329
TRMT10A	0.669523
STAM2	0.669063
USP16	0.66833
TNFRSF11B	0.667911
TSG101	0.667905
NR2C2AP	0.666213
ZNF8	0.665292
BHLHE40	0.664828
SRSF3	0.663307
DIS3	0.662128
LRRTM1	0.661915
RRAGB	0.661517
ZFPL1	0.66052
C10orf107	0.659922
L3MBTL1	0.658166
SLC35B2	0.657407
PUF60	0.657356
CSRNP2	0.656668
CEP290	0.656017
ZNF37A	0.655602
DZIP1	0.655596
FAM219B	0.655209
CMTR2	0.654486
PSD3	0.653822
NACA	0.653026
PWP1	0.65235
ZNF622	0.652251
CNOT8	0.651877
AMPD2	0.651839
SLC6A11	0.651828
CEP41	0.651459
LRRC75B	0.651236
SMIM20	0.651214
SF3A1	0.650696
SYCP2	0.649313
NFIB	0.649232
HYI	0.649227
SDF2	0.649153
FSD1L	0.649027
USP14	0.649026
TGM1	0.648951
NASP	0.648309
SS18L2	0.647916
MAP3K6	0.647122
GOLGB1	0.64661
POLR2K	0.646309
ARFGAP2	0.645861
AURKC	0.645476
SEC11C	0.645082
TSC1	0.644355
BTF3	0.643959
TXNIP	0.643409
UBA1	0.642789
ERV3-1	0.642656
WEE2	0.642644
FAM98B	0.641974
PTRHD1	0.641847
FDFT1	0.641564
SMAD4	0.641191
PTCH1	0.640894
DHRS12	0.6406
SLC38A6	0.640261
WASF3	0.640218
SLCO1C1	0.638736
MTBP	0.637463
ASPH	0.637249
TMEM219	0.6371
ABHD17C	0.636944
SEC23IP	0.636162
ANAPC4	0.635799
ZNF85	0.635089
HMGN3	0.635071
SPRY2	0.635008
SYT17	0.634744
PTN	0.634581
SORCS2	0.633803
MAB21L2	0.633543
APIP	0.633479
NEU1	0.63344
CASKIN2	0.633428
TGFB3	0.633226
COL4A3BP	0.633152
TP53BP2	0.633039
FAM229B	0.632785
SLC15A2	0.63149
TOB1	0.630731
CYP46A1	0.630712
MAMDC2	0.630249
SERGEF	0.630186
BAALC	0.629802
GABRA2	0.629272
ACOT8	0.629176
ZC2HC1C	0.628966
KRT23	0.628804
APBB3	0.628447
VEPH1	0.628386
TMEM251	0.628369
ZNF669	0.628309
VSX1	0.627329
TTI1	0.626879
EIF5	0.626239
ZNF275	0.626046
PCBD1	0.62589
JMJD4	0.625542
ZDHHC17	0.625391
DNAAF2	0.625296
EIF4G2	0.624842
SCYL2	0.624788
PTPN13	0.624524
SLC35B3	0.624201
SUV39H1	0.623902
EXTL2	0.622798
EIF6	0.622058
CSRP1	0.620782
CAB39L	0.619967
LRIG3	0.61995
SNRPB2	0.619668
SPINK5	0.619417
EMG1	0.617189
TRIP13	0.61698
AP3S1	0.615339
CRYBB3	0.614533
LRRC46	0.613987
TRIM66	0.613928
CYP51A1	0.613906
ETNPPL	0.612286
C2orf49	0.611382
DDIT3	0.610015
CADM1	0.60898
ZNF691	0.608919
RPS6KA2	0.607962
TRAPPC2L	0.607898
RSPH1	0.607596
CIPC	0.606194
NRXN1	0.605992
TNKS2	0.60561
NEK1	0.605507
PHACTR3	0.604985
DCTN2	0.604861
PNRC2	0.604117
FAM47E	0.60382
HLTF	0.603536
CHTOP	0.60346
NKAIN4	0.603115
DHX38	0.602592
TMEM232	0.602158
GPLD1	0.60134
METTL3	0.600688
NBN	0.600044
CDC73	0.599678
NME7	0.598659
PAMR1	0.598521
C9orf24	0.598109
ZNF678	0.597788
NFRKB	0.597702
NPL	0.597568
ZNF780A	0.596443
HLA-A	0.59623
EPM2A	0.595517
BLZF1	0.595481
ITGAV	0.595439
SMARCAL1	0.595048
MSANTD4	0.594372
JRKL	0.59378
DYNLL1	0.592874
CASQ1	0.592868
CWC27	0.591932
SLX4IP	0.5906
ZNF418	0.59025
MORN2	0.589777
MXI1	0.589348
ZC3H12C	0.588763
POLR2H	0.587677
MED4	0.587673
KDM3A	0.587612
ESD	0.58699
ZNF511	0.586309
ZBTB5	0.586298
ZNF317	0.586292
GABARAPL2	0.585344
SALL1	0.584599
ORC4	0.583785
HSD17B7	0.583517
GOPC	0.583391
DDX41	0.582852
DDOST	0.582838
WDR41	0.582008
GZF1	0.581879
RAD50	0.581757
NEK11	0.581067
TP53INP1	0.580821
OTX1	0.579893
PCNXL4	0.579682
ZNF175	0.578791
BYSL	0.578659
PMVK	0.578171
NMD3	0.578038
SCARA3	0.577489
TRAPPC13	0.577483
GADD45B	0.577036
CC2D2A	0.575737
EZR	0.574382
P2RY14	0.574121
DYRK1A	0.573188
LRRIQ1	0.57272
MTM1	0.571941
PPIP5K2	0.571926
RLIM	0.571817
MAPK4	0.570529
ALX3	0.570335
PIM2	0.56973
TBC1D32	0.569219
GPATCH2L	0.568821
UFL1	0.56873
HERPUD2	0.568706
SRPX2	0.568288
KLHL7	0.567901
ZMAT1	0.567789
ZNF827	0.56703
PAAF1	0.566955
SAMD4A	0.566289
SMARCAD1	0.565868
ACYP1	0.565502
INSIG1	0.565011
FZD4	0.564812
DNAJC7	0.56481
LRRC19	0.564416
TCEAL8	0.562328
WDR55	0.562193
CAAP1	0.562031
INTS6	0.561422
SCRG1	0.561356
SH3YL1	0.560356
CDAN1	0.559649
NPHP1	0.559647
ZNF404	0.559334
RIPK2	0.559213
NSUN2	0.55885
TMEM170B	0.55875
ZNF222	0.558508
NRIP2	0.558442
DBP	0.558089
LRRC16A	0.558073
CTHRC1	0.558073
IFT57	0.557979
PHF13	0.557571
MEGF10	0.557214
B3GALNT1	0.556332
WDR1	0.555706
DET1	0.555627
PHF23	0.554798
ZNF24	0.554486
FAM196A	0.554257
EFCAB7	0.55421
RHOJ	0.553693
UTP11L	0.552886
ZMAT2	0.552689
PURG	0.551995
SLC26A1	0.551588
SMKR1	0.550919
ZNF407	0.550716
FZD3	0.550624
RAB4A	0.550441
ZNF704	0.550367
EXPH5	0.549614
HACL1	0.548565
ATP6AP1L	0.548086
COL28A1	0.547917
FAM91A1	0.547446
SELT	0.547428
SELENBP1	0.547163
FAM107A	0.546933
PITPNB	0.54673
ARNTL	0.546131
ASTE1	0.545991
ELP3	0.54578
RSPH3	0.545753
CCDC121	0.545393
SPESP1	0.545304
KIAA1958	0.545226
POLR2B	0.544955
GLA	0.543778
MRVI1	0.543638
TAP2	0.543534
DCHS2	0.543194
CHMP2B	0.542606
POLI	0.542595
CNGA4	0.542334
NTN5	0.54233
CEP63	0.541694
PBXIP1	0.541692
KCTD3	0.541117
ABHD5	0.540475
VSTM4	0.539377
ELOVL2	0.53936
MBIP	0.539033
RANBP3L	0.538852
PCTP	0.538389
MAST4	0.537958
SLC1A2	0.53766
IMP4	0.537543
BARX2	0.537484
FAM184A	0.537312
HKR1	0.537075
C1orf21	0.536957
DALRD3	0.536681
RRS1	0.536553
SLC36A4	0.534693
RAB1A	0.534631
CSGALNACT2	0.534368
PDZD11	0.534234
ATRAID	0.533976
LINC00959	0.533559
SUPT7L	0.532855
PQLC3	0.532702
NFATC4	0.532283
ZSCAN32	0.532206
DPH6	0.532099
LAMB2	0.531506
OXSR1	0.530909
COIL	0.530255
CYB5R1	0.5301
FKBP3	0.529991
PFKM	0.529986
BZW2	0.529388
HIATL1	0.528425
PSMC6	0.528046
ZNHIT2	0.527461
DCP1B	0.527425
CIAPIN1	0.527379
ERMARD	0.526981
RARG	0.526509
ASNSD1	0.526394
EIF2S1	0.525772
EIF1	0.525532
STK36	0.525076
GLCCI1	0.525008
ADAM8	0.524957
SLC46A3	0.524668
C1orf52	0.524473
HS1BP3	0.523629
CEP72	0.523176
C12orf45	0.522944
PBX1	0.522675
C11orf74	0.521592
GINS3	0.521366
SPG20	0.521089
TIPRL	0.52101
VAV3	0.520964
PIGP	0.519668
ATP6V1D	0.519302
TRIM52	0.519172
HAUS4	0.519007
CEP85L	0.518711
TSEN54	0.518139
ZCWPW2	0.518131
OLFM4	0.517822
GJA1	0.517529
GLRA4	0.517438
SLC9A3R1	0.517436
PPM1A	0.517132
NUDT12	0.515335
TMEM136	0.515334
VCPIP1	0.514848
FKBP7	0.513651
CYP2R1	0.5136
ATP13A5	0.513316
ARAP2	0.513118
ROR1	0.513062
MED8	0.512695
AZI2	0.511904
CNOT2	0.51064
ASAP2	0.510307
CCDC102B	0.509341
PI4K2B	0.509234
PFDN6	0.508106
DFNA5	0.504715
PPP1R26	0.504633
CEACAM1	0.504278
HEY2	0.503988
PA2G4	0.503554
CCDC14	0.50306
DKK3	0.503019
STK16	0.502543
VTA1	0.502395
ZNF569	0.501984
SLC9A6	0.501398
DCBLD1	0.500388
PCMTD1	0.50029
HEPACAM	0.499895
XPOT	0.496785
MPP1	0.496097
DPAGT1	0.495888
ZNF521	0.495475
MAGED1	0.49544
PLEKHB1	0.494579
KIAA0895L	0.493899
NCKAP1	0.493442
IFT22	0.492811
FIBIN	0.492564
SIGIRR	0.491568
PSMB6	0.491521
TBK1	0.489938
C10orf32	0.48991
ZNF512	0.489627
OSTM1	0.488595
SKP1	0.488199
GEN1	0.48806
SLC24A5	0.487386
ZFP82	0.487081
HIST2H2AC	0.486894
NUDT17	0.486821
VIMP	0.486727
MON1B	0.48591
TMEM138	0.485673
SLC4A4	0.485285
DZIP3	0.485107
ENOPH1	0.484668
PSMG2	0.484392
C6orf120	0.483751
STRA13	0.483294
CUTA	0.482943
SMAP1	0.482824
ENKUR	0.482375
RBBP9	0.48235
C1orf112	0.482004
ARMC3	0.480964
SLC39A1	0.480752
DCTN3	0.480748
COG8	0.480354
PCMT1	0.480213
RPF1	0.480137
GATSL3	0.479453
PCMTD2	0.479129
NOP56	0.479042
PNPLA4	0.478922
PPP2R1A	0.478837
ARL6IP6	0.478734
STXBP3	0.478341
PLXNB1	0.478251
ZNF614	0.477986
PIAS2	0.477876
POLR3C	0.477784
STEAP4	0.477519
ZBED6	0.477512
ICE2	0.477465
RHBDD1	0.477241
HDAC3	0.477176
ATP1A2	0.476978
TMEM42	0.476884
NUF2	0.476856
TMBIM1	0.476827
RORB	0.476226
PSMD6	0.476167
ZNF789	0.476144
NHP2	0.475963
ARHGEF40	0.475442
ABCC9	0.47525
ZFAND2B	0.47493
SBDS	0.474709
PRDM4	0.474289
IGDCC4	0.473263
HSBP1	0.472624
SGCE	0.47226
LRRC6	0.472169
POP1	0.472153
MBOAT2	0.471479
CSNK1G3	0.471376
TRIM25	0.471313
BHMT	0.471242
ASAH1	0.47124
TTC32	0.471196
BCLAF1	0.471178
TMEM47	0.471171
SDAD1	0.470546
ALDOA	0.470499
ZNF829	0.470226
MED30	0.470194
IQUB	0.469516
WASL	0.469452
OSGEP	0.469403
DOK5	0.469022
GNRHR	0.468915
ZNF83	0.468315
GPC5	0.468006
BRMS1L	0.46771
EXOSC8	0.467483
ALDH1A1	0.467359
SPRED2	0.466966
GTF2H4	0.466299
TMEM234	0.465617
CPEB2	0.465373
FHL3	0.465296
REC8	0.464791
ZFP62	0.464209
PSMA7	0.464129
RPS19BP1	0.463034
KRIT1	0.462921
ZNF225	0.4629
SGSH	0.462273
DXO	0.461918
FADD	0.461526
KLHL12	0.46152
ATF7IP	0.460976
SDC2	0.460963
PRKCA	0.460754
ITGB1BP1	0.460636
RPS4X	0.460571
DIXDC1	0.460504
ZC3H15	0.460293
ARMCX4	0.460282
EFR3A	0.4602
CFAP20	0.460191
ASPN	0.459645
PUS3	0.459557
ANAPC13	0.458942
M6PR	0.457519
CHKA	0.457471
NDRG2	0.45692
ETV1	0.456751
VAMP1	0.456489
USP47	0.456258
UGP2	0.45613
CDC37L1	0.456125
ARFIP2	0.455842
METTL24	0.455781
POLR3F	0.455545
NOL4	0.455303
KNOP1	0.455235
SFTPD	0.454924
KIAA0586	0.454629
PYGM	0.453846
NSMAF	0.453793
DLC1	0.453321
RCHY1	0.453154
IL5	0.452462
CCDC37	0.451933
CACFD1	0.451914
MURC	0.451557
REPIN1	0.451402
IFRD1	0.451018
MC1R	0.45095
KIAA1407	0.450757
TRPT1	0.450172
BRINP1	0.450121
MICA	0.450069
GABRG1	0.449917
HNRNPU	0.449899
TP53I3	0.449845
GABARAP	0.449384
INHBB	0.449
INAFM2	0.448659
BRF2	0.448518
CERS6	0.448278
OSER1	0.448238
KIAA1524	0.448198
ACTG1	0.447523
YIPF7	0.447437
PCDHB@	0.447307
NAF1	0.446908
RIC8A	0.446486
ZNF470	0.446458
ARL13B	0.445972
KRCC1	0.445782
FAM127B	0.445479
MTR	0.445415
GAREM	0.445187
TMX1	0.445016
PPP1R3E	0.444847
F5	0.444841
PPME1	0.44449
CGRRF1	0.444229
RNF169	0.443329
ULK3	0.443135
ZAK	0.443051
LTB4R	0.442304
HMGCR	0.442298
UFM1	0.440542
IGSF11	0.440273
IK	0.439896
GLT8D1	0.439878
OGFRL1	0.439397
MANBAL	0.439117
ATP6V1C1	0.438632
CRBN	0.438584
NOLC1	0.438568
HBEGF	0.437759
LEO1	0.43762
RORA	0.437074
NTSR1	0.436607
ZNF35	0.436398
ZNF518A	0.436187
PLD6	0.43612
EPHB1	0.436051
AHSA1	0.435788
MARS	0.435138
PGD	0.435089
COPS4	0.434747
MEIS2	0.434216
RAB11FIP2	0.433751
UBXN4	0.433519
SOX9	0.433518
LMO3	0.433451
PDE7B	0.433352
ATP6V1H	0.43284
BCL6	0.432834
ANKRD46	0.432633
C3orf70	0.432164
PPP3CC	0.432052
MAD2L2	0.431638
THYN1	0.431617
ZBTB41	0.431573
PSMB5	0.431237
MGLL	0.431099
SULT1C4	0.43053
PSMD7	0.429746
PSMB8	0.429559
TMEM97	0.429544
C2orf73	0.428227
HSPA14	0.428035
METTL14	0.427112
KLHDC9	0.426925
PSMD14	0.426839
DNPH1	0.426792
KANSL1L	0.426729
SLC19A2	0.426696
RAD21	0.426629
DARS	0.426442
C11orf30	0.426414
TM2D2	0.425659
RBM45	0.42563
TOR1A	0.425252
GCLC	0.425084
PRRX1	0.425058
TFG	0.424819
TBP	0.424662
TRMT13	0.42407
RAVER2	0.423923
TBC1D15	0.423523
CYTH2	0.423238
C9orf9	0.422644
DIRAS3	0.422192
EID1	0.4221
SRXN1	0.421842
DSTN	0.421773
KAT2B	0.421663
VPS54	0.421476
TEX264	0.42146
N6AMT2	0.421079
HINFP	0.420876
TRAPPC4	0.420786
HTATSF1	0.42078
GGPS1	0.420725
PIGW	0.420714
CD63	0.419996
PTGDS	0.419246
CENPC	0.419229
ZNF223	0.418354
CNOT11	0.41809
IFT20	0.418053
PSMA2	0.417458
C11orf73	0.41722
DMXL2	0.416708
ZBED5	0.416583
GUCD1	0.41646
IER2	0.416366
ARMC8	0.416264
GRIN2C	0.415796
RAB8B	0.415584
FGFR1	0.415139
NAPB	0.414962
GDPGP1	0.414947
ZNF883	0.414385
NR4A3	0.413988
NTRK3	0.413953
ANKAR	0.413897
SEC31A	0.413152
H2AFV	0.41302
CDC40	0.412521
PUS7L	0.412347
AKR7L	0.412252
TCEAL2	0.412208
BRINP2	0.412075
CNIH4	0.412074
PPIC	0.412011
REV3L	0.411815
GNG12	0.411606
NAPRT	0.411286
MPP6	0.410832
BCL2L15	0.410042
ENAH	0.409862
GPRC5B	0.409259
FAM132A	0.408932
HACD3	0.408814
LMBR1	0.408654
EXOSC2	0.408146
KIDINS220	0.407819
SRP9	0.407524
PHF6	0.407495
ANKRD2	0.4067
CHML	0.406633
ZKSCAN7	0.406391
LRRC49	0.406338
PDRG1	0.405847
B3GALT1	0.405744
PAPD4	0.405473
CDC42SE1	0.405306
ZNF10	0.405275
EEPD1	0.405238
PRMT3	0.405204
UNC119B	0.405198
DNAJB4	0.405187
SLC7A2	0.405102
COMMD8	0.405018
ARNT2	0.404812
CDADC1	0.404292
HIST1H4C	0.403918
SUMO1	0.403744
RNF138	0.403574
PIK3IP1	0.403237
PSMD5	0.40311
EQTN	0.403077
ZCRB1	0.402444
IGFL2	0.402145
FBXO7	0.402108
SLC35G2	0.401759
RBM3	0.401725
CCDC181	0.401548
CD59	0.401347
SLC35F5	0.401208
FAM8A1	0.400974
C2orf44	0.400973
ELOVL4	0.400799
FOXO1	0.400468
DUSP14	0.399552
ZCCHC18	0.399474
FUBP1	0.399447
ETNK2	0.399426
PCSK5	0.39932
ARPC5L	0.39882
POT1	0.398803
MAP3K2	0.398274
ANKRD6	0.398116
TMEM55A	0.398014
CEP70	0.397975
PARP11	0.3979
ANKRD42	0.397736
DPH2	0.397681
PZP	0.39748
SEMA6A	0.397374
PLSCR1	0.397361
STAT1	0.397358
RBKS	0.397197
SAXO2	0.397119
EPB41L5	0.396826
DIS3L	0.396771
PPP1R15B	0.396635
GPBP1	0.396598
DMTF1	0.396594
FOS	0.396226
DCLK1	0.39618
SIK2	0.395474
NHS	0.395183
GPATCH4	0.395043
TLE3	0.394949
PATE1	0.394688
JAK1	0.394622
SENP8	0.394599
PRKRIR	0.3945
XAF1	0.394381
MIS12	0.394141
EFNA1	0.394025
ATG9A	0.393917
THBS2	0.39332
INTS10	0.393294
MAP9	0.392828
UVSSA	0.392779
LTB	0.392755
SSSCA1	0.392648
SNW1	0.392259
EFCAB13	0.391712
SNX5	0.391612
ZBTB45	0.391506
DNAJB11	0.391422
EMC8	0.391407
CASP8AP2	0.39137
ZSCAN26	0.39104
ACTR6	0.390781
ITGA6	0.390653
NHLRC3	0.390394
EPOR	0.390252
FCF1	0.390111
ZSCAN9	0.390076
PSME2	0.390064
RFX7	0.390046
RNASEH2C	0.38993
ZNF256	0.389672
CCDC47	0.389036
AVPI1	0.388807
GALE	0.388737
POLR1D	0.388355
PRDM16	0.38831
PREB	0.388136
SPATA13	0.387355
TUBE1	0.386988
CEP112	0.386971
TNFSF4	0.386798
HIVEP1	0.38662
FHOD3	0.386517
MTUS1	0.386162
ERCC6	0.386101
METTL23	0.384504
POLE4	0.384463
CALM2	0.38407
CREBZF	0.384051
RCBTB2	0.383527
FIGN	0.383236
CYP3A43	0.382426
MLEC	0.382281
SLC12A4	0.382187
PRPF3	0.381989
SH3GLB1	0.381807
VTI1B	0.381685
ZXDA	0.381353
PHF11	0.381294
FSTL1	0.38089
UNC5B	0.380587
GAREML	0.380064
CPQ	0.380008
KDM8	0.379321
CACNB2	0.378875
RAB2B	0.378035
BOC	0.377493
C5orf15	0.377069
SEMA3B	0.377027
VEGFB	0.376809
TEX15	0.376746
WDR73	0.376121
PPP4R1	0.37593
ANXA5	0.375701
RNF212	0.375625
ZNF415	0.375462
ZNF639	0.375186
SLC1A3	0.375132
EEF1B2	0.374841
GUCY1A3	0.374366
ILDR2	0.374207
NOL11	0.373872
PIGF	0.373865
C3orf52	0.373728
ARPC5	0.373166
SNAPC1	0.373153
ATG3	0.373095
SMC3	0.373083
CRYGS	0.372799
SNX7	0.372014
RAB40AL	0.371538
ZNRD1	0.371393
CLIP4	0.37133
ISM1	0.371309
WDR17	0.371213
FGFR2	0.371166
DCTN4	0.370656
PSMB1	0.370408
AP5M1	0.370312
SOX21	0.369542
TCEAL1	0.369035
CAPRIN2	0.36848
TSTA3	0.36826
CAPN5	0.367853
RYR3	0.367643
PBX3	0.367542
STARD4	0.367332
FAM24B	0.367083
MAGI3	0.36707
DYRK4	0.36701
UCK1	0.366964
TIPARP	0.366871
TMEM18	0.366801
ZBTB7C	0.366729
SP2	0.365949
ZNF195	0.365829
CAST	0.365389
SMAD5	0.365317
IQCA1	0.365237
FAM13A	0.364979
VPS41	0.364932
PLXNA3	0.364856
FNDC4	0.36477
FTL	0.364516
TMEM245	0.36443
PCDH9	0.36423
WDR75	0.364138
MTMR9	0.36394
HSPB11	0.363666
MTMR10	0.363516
UBA3	0.363447
NRP1	0.363377
MUSTN1	0.363306
ZFAND2A	0.363294
CEP95	0.362841
FNTA	0.362448
CTSO	0.362448
PPRC1	0.362074
RBM42	0.361989
SLITRK2	0.361843
GTF2H5	0.361679
GTF2H1	0.360712
SNRPA1	0.360353
KIAA1328	0.360283
MPHOSPH10	0.360136
PTCHD1	0.36009
PPP1R12A	0.359898
THAP10	0.359567
ZNF224	0.359219
PLAGL1	0.359196
LGR4	0.359151
GOLT1B	0.359119
PLXNB3	0.359081
RPS6KA5	0.358804
SNRNP200	0.358513
SHPRH	0.358379
DNAJC1	0.358298
PHF10	0.358256
ZNF646	0.357983
PRICKLE2	0.357852
C11orf71	0.357836
SSU72	0.357624
STRADB	0.35755
FAM204A	0.357386
PPP1CC	0.357117
GTDC1	0.356848
SLC1A4	0.356756
PRIMPOL	0.356728
PPHLN1	0.356602
C1orf27	0.356567
ZNF546	0.356397
GALNT18	0.356175
PPID	0.355404
DPCD	0.355033
FAM214A	0.354541
MANEA	0.353888
SNAPIN	0.353716
ZNF451	0.353397
UTP23	0.353223
PNN	0.353189
RBM22	0.353132
OTUD4	0.352801
ANP32B	0.352742
LAMB3	0.352712
BCAN	0.352567
UAP1	0.352566
FAM135B	0.352436
SNRNP48	0.351977
RNASEH2B	0.351861
TXNL4B	0.351796
PJA2	0.351777
MTMR1	0.351669
DPY19L3	0.351655
MAD2L1	0.351531
SPARC	0.351438
TMEM17	0.351208
TAS2R10	0.351096
FBXO3	0.351094
VEZF1	0.350932
TM7SF2	0.350833
FIG4	0.35044
MYSM1	0.350328
BCAP29	0.350195
GNRH1	0.350078
PPIL1	0.350037
C5orf56	0.350006
OMG	0.349523
TMEM69	0.349478
UXT	0.34917
RER1	0.349165
MDH1B	0.348818
DHX15	0.348614
NEO1	0.34838
FUCA2	0.348358
RPAIN	0.348349
PGM3	0.348118
TAB2	0.348069
MAML2	0.348033
ZNF608	0.347647
SLC35B4	0.347276
TROVE2	0.347192
DICER1	0.347075
RYK	0.34666
DHRS7	0.346532
MAGED2	0.346118
PPP1R2	0.345948
ZNF697	0.345864
ZNF33A	0.345589
NKIRAS1	0.345564
FADS1	0.345527
CCDC28B	0.34531
CRTAP	0.345051
ATP6V1B1	0.344932
INPPL1	0.344891
SSR4	0.34483
CD164	0.344814
C1orf174	0.344772
MOSPD1	0.344691
HPR	0.344368
ZNF260	0.343824
SPAG7	0.343694
FMO5	0.343548
FAM208A	0.342789
TMEM222	0.342435
CDH24	0.342409
BUD13	0.342048
ASNS	0.341611
CAPN7	0.341565
PDIK1L	0.341406
NEDD8	0.341253
DHX32	0.341162
TMEM106B	0.340964
SPA17	0.340917
DNAJC2	0.340858
SPAG1	0.340354
THOC1	0.340319
RBL2	0.340031
MMS22L	0.339619
ZNF585A	0.339382
APH1B	0.33928
ZDHHC4	0.339245
PMM1	0.339089
LINC00493	0.338939
PSMD2	0.338921
DERL2	0.338912
TMEM106C	0.338764
LY6G5B	0.338669
HTRA1	0.338563
JAM2	0.338087
LAT	0.337775
SRRM1	0.33757
EGLN1	0.337424
RPGRIP1L	0.337293
ADH5	0.337204
HS3ST3B1	0.33717
OTUD6B	0.337033
PI16	0.336986
HPS5	0.336913
B3GALT4	0.336427
HNRNPH3	0.33534
TMPRSS5	0.335329
SLC13A5	0.335162
UPRT	0.335075
TRIL	0.334805
PSMA5	0.334779
SIVA1	0.334648
TUBB4B	0.334437
NLRP14	0.334425
NLGN4X	0.334364
LRRCC1	0.334032
GNL3	0.334019
ARMCX1	0.333932
GORASP2	0.333848
HSPA4L	0.333846
SLC4A9	0.333782
PAN2	0.333776
SCPEP1	0.333766
CFAP36	0.333318
COL9A3	0.333238
DCLRE1C	0.333001
GLO1	0.332968
ADAMTS16	0.332949
SLC28A2	0.332662
MYL12A	0.332426
ZNF22	0.332317
KCNE1	0.332081
SMIM19	0.331574
LRP11	0.331353
TECR	0.331245
SLC5A3	0.33118
TRAK2	0.331022
NR1D2	0.330933
CLN5	0.330885
TMEM208	0.330382
GANC	0.330142
DNAJA4	0.330073
SFT2D1	0.329996
MAGOHB	0.329992
RAN	0.329926
IPO8	0.329553
TTC8	0.32932
ALG14	0.328867
LMBRD1	0.328576
GSTP1	0.327607
ASF1A	0.326669
CCDC66	0.326656
SLC46A1	0.326551
SLC39A7	0.326445
TFRC	0.326123
HNRNPUL2	0.325697
NAA35	0.325371
TMX3	0.325337
HMGB2	0.325153
PAPD7	0.325063
PPP1CA	0.325039
ICE1	0.324675
TACC1	0.324648
IWS1	0.324424
ZNF33B	0.324359
ZNF75A	0.323855
ERGIC2	0.323437
LRRC40	0.323428
TIGD6	0.323412
HECTD1	0.323336
KITLG	0.322985
GPATCH2	0.32297
FAM178A	0.322699
SSX2IP	0.322665
ACTR5	0.322578
OARD1	0.322017
EBF3	0.32169
LAMTOR5	0.321465
HBP1	0.321447
NAPG	0.321351
MBD1	0.321341
MPLKIP	0.321309
MYBPHL	0.321241
ASPA	0.321025
KCTD21	0.320882
ZNF250	0.320747
ZDHHC16	0.320492
LONRF2	0.320411
ZBTB49	0.320351
DCAF13	0.32013
SBSPON	0.319964
ADRA1A	0.319735
CEP350	0.319545
PLN	0.319408
RIOK1	0.319362
PEBP1	0.31929
LECT1	0.319247
CYP2C8	0.319122
SQLE	0.319072
BIRC3	0.318986
CRADD	0.31807
PPP2R3C	0.317809
ACD	0.317765
JRK	0.317444
TMEM184C	0.317141
VEGFA	0.316841
USP45	0.316552
SERPINE3	0.316455
PAPSS1	0.31635
FPGT	0.315925
ITGB3BP	0.315894
LEPROT	0.315746
ZNF281	0.315676
GSS	0.315618
C3orf49	0.315448
DRAM2	0.31544
FSIP1	0.315407
MRFAP1L1	0.315304
SNX19	0.315225
ZKSCAN2	0.315002
EFHC1	0.314975
COMMD2	0.314685
RNF139	0.314616
USP21	0.314378
PRKAR1A	0.314194
LCA5	0.314122
C12orf49	0.314065
ADAT2	0.314049
UBE2E3	0.313942
NUBP2	0.313731
EIF1AY	0.313529
POLR3G	0.313238
NT5E	0.313142
OSBPL3	0.313016
ANKRD28	0.313015
B4GALT7	0.312666
CREB1	0.312656
CD58	0.31254
ITGB5	0.312383
FAM200A	0.312304
UBA6	0.312215
NUP54	0.311987
TMEM263	0.311974
PEX12	0.311838
TEX9	0.311726
YWHAZ	0.311539
KCNIP2	0.311439
SYPL1	0.311155
MGAT4C	0.310921
PRAF2	0.310907
TNS2	0.310684
MED14	0.310513
VPS36	0.310449
SERINC3	0.310352
SNRNP25	0.310277
CAPZA2	0.309955
ACTR10	0.309744
TMEM261	0.309508
ZMYND10	0.309499
RPP38	0.309119
MED11	0.309096
EMC7	0.309055
TMEM161B	0.308997
2019-09-11	0.308833
FBXL5	0.308359
CUL4B	0.308256
NAE1	0.308022
ZNF891	0.307815
G2E3	0.307719
ZBTB14	0.307397
RXRG	0.307278
TTC1	0.307045
GBP2	0.306874
KRTCAP2	0.306593
DIO2	0.306557
PGRMC2	0.306547
CLCN3	0.306497
STXBP4	0.306432
FJX1	0.306359
THPO	0.30626
PHKB	0.306123
SETD7	0.305833
FAIM	0.305814
CSTF3	0.305576
TMEM242	0.305356
SMEK2	0.3051
PRPF39	0.305022
DNAH6	0.304867
PPIL4	0.304676
ZNF382	0.304566
NGFRAP1	0.30455
KBTBD2	0.304485
BBS4	0.304434
SRA1	0.304432
SLC20A1	0.304179
DNAJA1	0.304022
BTG2	0.30352
AMIGO1	0.303326
AQP1	0.303245
CCNDBP1	0.303242
TAPT1	0.303211
FNBP1L	0.303012
PPP4R4	0.302567
RPA3	0.302553
ZC3H10	0.302515
GTPBP4	0.302478
TPT1	0.302295
SGTB	0.302205
ARL16	0.302203
ARID5B	0.30219
SERPINB8	0.301965
WLS	0.301782
ZBTB16	0.301781
SMARCA2	0.301593
[truncated: 5,012 more rows]

## Sheet: Astro L1-6 FGFR3 SLC14A1
symbol	specificity
KLKB1	4.65203
KIAA1161	4.41523
RNF182	4.22395
TPD52L1	3.84411
CDKN2C	3.68437
DIO2	3.26204
ZMYND10	3.23102
CASP7	3.12701
SLC13A5	2.98364
LGR4	2.78434
F11	2.69036
BOC	2.64906
GAREML	2.63114
HPR	2.61747
PRDM16	2.57526
DNAH7	2.52786
TRIL	2.44279
GRIN2C	2.40503
IQCA1	2.324
SYPL2	2.28122
FGF11	2.26598
CHI3L1	2.22748
MGLL	2.21875
PYGM	2.20339
SLC38A3	2.19335
NDRG2	2.18857
GPC5	2.13672
GATSL3	2.08571
MTNR1A	2.06409
SLC4A4	2.06065
SNX33	2.05476
EPHB1	2.00365
ASAP2	1.95322
ATP13A5	1.94812
EFEMP1	1.94447
GJA1	1.93226
CEP85L	1.92786
HES5	1.92379
LAMB2	1.88145
NFATC4	1.8787
FAM184A	1.86112
SLC1A2	1.85991
SLC9A3R1	1.85944
RANBP3L	1.8558
ELOVL2	1.85405
MRVI1	1.83946
FAM107A	1.82838
RHOJ	1.80606
LRRC3B	1.78255
CNGA4	1.75492
SCARA3	1.73163
OTX1	1.72446
FAM205CP	1.69636
C12orf49	1.64955
CADM1	1.64209
ETNPPL	1.63322
TTC38	1.63305
NEK1	1.62667
SDC2	1.59512
RYR3	1.59476
GABRA2	1.58914
APCDD1L	1.57351
ASPH	1.56924
SLCO1C1	1.56559
PTCH1	1.56032
MEIS2	1.5546
RDH10	1.54108
OPLAH	1.52349
CACNB2	1.52252
GPR171	1.51422
SPRY2	1.50373
NXT2	1.49999
PAX6	1.4918
CNTFR	1.48583
NKAIN3	1.48086
OSER1	1.47028
MEIKIN	1.46546
SLC14A1	1.46289
CYP3A4	1.45891
BAALC	1.44886
INPPL1	1.43813
AKR7L	1.43544
ZNF404	1.43251
CC2D2A	1.4325
SIGIRR	1.42453
DHX58	1.42108
FAM171B	1.41545
CCDC25	1.40976
CAPN2	1.40422
C10orf113	1.40384
BLID	1.40151
KLF15	1.40073
DLC1	1.39665
VAV3	1.39292
PREX2	1.38524
AGER	1.38042
SOX21	1.37508
LSAMP	1.36521
HMGN3	1.35683
WIF1	1.34127
GRAMD1C	1.34052
NTM	1.32811
P2RY14	1.31873
RGR	1.31435
WASF3	1.31324
SMOX	1.31296
TSPAN6	1.31041
KIAA1407	1.30608
ADAL	1.30114
PPP1R1B	1.3002
ZNF277	1.29869
FEM1C	1.289
OAF	1.28711
SEC14L2	1.27933
RIT1	1.27906
TTC34	1.27793
SERTAD1	1.27676
CACHD1	1.27627
CTDSP2	1.27047
PLCD1	1.2693
MMRN2	1.26051
HAUS7	1.25918
CLEC4A	1.2533
HEPACAM	1.25317
ENHO	1.24338
OR2H2	1.2379
MAPK4	1.23672
SOX5	1.23154
ALDH1A1	1.23033
GAGE10	1.22732
ZNF467	1.2272
LPIN1	1.21434
NFIA	1.21058
PBXIP1	1.20971
ZNF862	1.2079
RAB4A	1.2078
EWSR1	1.20652
ENO1	1.20528
GLUL	1.20153
FITM1	1.20105
KCNA2	1.20062
DOCK7	1.20028
DDIT4	1.1985
NTN5	1.19591
ROR1	1.19546
MT1X	1.18827
SPATA4	1.18112
UNC5CL	1.17908
PAPLN	1.17489
POLR2H	1.17429
GBP7	1.17357
FAM219B	1.17205
ATP13A4	1.17176
APBB3	1.17036
ZNF680	1.16836
LGALS3	1.16789
NDP	1.16768
VILL	1.1659
PTAR1	1.14867
FAM217B	1.14681
EMP1	1.14335
RLBP1	1.12963
FGFR3	1.12746
CYP3A43	1.12622
CRB1	1.11548
TRPS1	1.11437
PPP1R9A	1.11316
CPNE6	1.11229
PHACTR3	1.11005
TRIB1	1.10812
ABI1	1.10592
TXNL4B	1.10464
LOC100129924	1.09952
PON1	1.09634
SLC6A11	1.0941
BCL9	1.08485
PITPNC1	1.08461
CTNNA2	1.08293
AASDH	1.08059
LIX1L	1.07955
NRXN1	1.07723
MAST4	1.07105
HS2ST1	1.07038
SWSAP1	1.0603
RELA	1.05992
PTTG1IP	1.05835
ARHGAP5	1.05717
NRBP2	1.05703
PHKA1	1.05635
S100A13	1.0542
RHOBTB3	1.05342
ZFHX4	1.05254
ATP1B2	1.05045
GBP2	1.05041
ACKR3	1.05025
CIPC	1.04998
C9orf43	1.04953
TTPA	1.04931
DNHD1	1.04824
SH3RF1	1.04683
LIG4	1.04543
ERVW-1	1.04537
SLC18B1	1.0439
NPAS3	1.0418
PDGFRB	1.03605
TYW5	1.03558
F3	1.033
EPM2A	1.03225
LIFR	1.02859
ITPKB	1.02602
KLHL21	1.02538
AMZ2	1.02324
GLO1	1.01945
PON2	1.0165
RGS17	1.01489
HES6	1.01311
ZNF530	1.01028
MEGF10	1.00963
PGBD4	1.00444
TP53BP2	1.00432
WDR6	1.0029
KBTBD11	0.996799
CYP4V2	0.996155
SPAG8	0.994717
C1orf61	0.994639
ZNF829	0.990694
PRTFDC1	0.988858
MSANTD4	0.987008
NOTCH2	0.986506
BRINP2	0.98521
HAUS4	0.984296
HDDC2	0.982971
AGL	0.982035
C2orf73	0.982001
TIGD4	0.979556
FAM198A	0.972527
MBLAC1	0.972112
FAM204A	0.971636
VEGFA	0.971039
ZBTB2	0.96979
CLK2	0.968907
RAPGEF3	0.967678
FBXL7	0.964433
NFIB	0.962963
NFRKB	0.961413
FMO5	0.961299
SLC46A1	0.960732
UGP2	0.959917
EMX2	0.959118
DYNC2H1	0.959057
CXorf38	0.957902
GJB6	0.957601
STK36	0.953133
ZNF426	0.952278
FAM181B	0.95138
PAMR1	0.950277
FZD1	0.950244
PAQR6	0.950142
TMEM136	0.949687
NPHP1	0.946564
SELENBP1	0.943671
NPAS2	0.943413
IFI27L2	0.941268
CHRDL1	0.936722
TRIM47	0.936267
MT2A	0.935048
GSTM1	0.930655
GRAMD3	0.929863
PRSS37	0.929365
NOB1	0.927264
ZNF100	0.926558
FUT9	0.92538
RGN	0.924857
PSD3	0.921098
C3orf22	0.919721
S100A16	0.919591
PLOD2	0.919265
TARBP2	0.918656
CCDC103	0.917526
RERG	0.914976
SORCS2	0.914187
ARNTL	0.913704
PRKD1	0.910306
DIS3L	0.90963
HIF1A	0.909336
IL17RB	0.908651
ZNF213	0.907316
CDH20	0.905796
KIAA0319	0.902918
BBS2	0.902668
PDE7B	0.901364
EGLN3	0.900436
INTU	0.899871
WDR33	0.89854
HES1	0.897377
ARHGEF40	0.896801
PPAP2B	0.893367
PLEKHH3	0.892396
PPP2R1B	0.891863
MBOAT2	0.889992
LENG1	0.889132
COLCA2	0.886979
EIF2B4	0.886745
ATP2B4	0.884658
ZNF684	0.883938
C5orf56	0.883604
PEX2	0.882446
USP3	0.881894
IGFL2	0.879916
WDR73	0.879797
PSMC5	0.877234
CAMKMT	0.876875
CYP46A1	0.876795
PER3	0.875559
C9orf24	0.875103
PRDM5	0.874216
ABLIM1	0.87371
QARS	0.873247
CTDSPL	0.87298
ZFYVE21	0.87296
THAP3	0.872921
C16orf89	0.870923
COPZ2	0.866863
MXD1	0.86606
IP6K2	0.864766
GAN	0.863736
GBP3	0.862955
TSEN54	0.862799
PURG	0.860897
MT1E	0.860824
PLXNB1	0.859072
MOV10	0.858983
B3GALT5	0.857061
NKAIN4	0.85528
PTPN13	0.854371
PPP3CC	0.853679
SERPINE2	0.853562
BCL6	0.853016
CCR6	0.852377
SPRED2	0.851908
ZNF134	0.851135
LRRC16A	0.851131
TRIM45	0.850169
SLC19A2	0.849951
PPIC	0.849404
GLIS3	0.848887
ZBTB20	0.84798
NRN1L	0.846197
PCTP	0.845327
SPINK5	0.844549
ZNF471	0.844506
LRRC75B	0.84382
KCTD15	0.842657
TIMP1	0.84179
TP53RK	0.841713
ANKAR	0.841545
ZSCAN5A	0.8397
ABHD1	0.83884
LRP4	0.837929
ZNF334	0.837573
ERI2	0.83653
THAP6	0.83617
EIF2D	0.834965
FJX1	0.834174
SUPT20H	0.834053
SLC1A3	0.833638
CLK3	0.832742
COG2	0.832625
TRPT1	0.830138
DENND1B	0.82982
ZNF827	0.826862
SCGB2B2	0.826436
ADCYAP1R1	0.826148
AMOT	0.825183
TEX15	0.824114
ADD3	0.824079
LGI1	0.823171
PTPRCAP	0.821938
ADGRV1	0.821214
MFAP3L	0.82117
VIM	0.81758
SLC15A2	0.817528
ABCC9	0.81537
ZNF155	0.815045
NEO1	0.814774
BDH2	0.81378
CBLN3	0.812855
TNFSF4	0.812404
RASSF4	0.810168
SH2D4A	0.808212
PPP1R3F	0.807934
CDHR3	0.807908
LRP2BP	0.807135
DPF3	0.804266
RAB41	0.803131
SHROOM3	0.802673
RNF169	0.802568
RAB13	0.80212
RORA	0.80182
RGL2	0.801794
ZNF584	0.801139
CYP2J2	0.800178
C7orf25	0.800027
NOP2	0.797632
SNAPIN	0.797532
ZNF720	0.797165
CASP3	0.796425
TNIK	0.796301
TMX1	0.795218
RPS6KA2	0.794628
SSPO	0.79319
FZD4	0.791137
NRP1	0.789262
ORC4	0.789052
UVSSA	0.787828
DPP8	0.785317
GOLGB1	0.784554
DPCD	0.783867
CEP192	0.783149
DTNA	0.783073
EGLN1	0.780196
ZNF521	0.780151
ILVBL	0.780008
STK16	0.777943
ENKUR	0.777773
B3GALT1	0.777094
ADAMTS17	0.776846
DMAP1	0.776508
CASKIN2	0.773929
ERP27	0.773858
ZNF91	0.772589
CUL4B	0.771081
TRMT10A	0.769757
COL28A1	0.768551
CYP2E1	0.767892
RBBP6	0.7677
ELP4	0.767574
MCC	0.766215
TEAD1	0.766191
STK17B	0.765574
TIGD6	0.765474
MYO6	0.765332
ZNF555	0.763614
CEP162	0.762887
SNCAIP	0.760868
VIPAS39	0.760657
WWOX	0.76023
SSPN	0.759411
TXNRD3	0.7593
OGFOD1	0.758976
SCRN3	0.757969
ZBED6	0.756949
SAMD4A	0.755698
EIF3D	0.753643
SGCD	0.752676
GDPD2	0.752477
ARHGEF26	0.751777
POLR2G	0.750334
CASC10	0.750046
C1orf110	0.749997
PCDHB@	0.749233
ZNF16	0.748305
GDF11	0.747438
KRBA2	0.745778
FGF2	0.744795
ADGRA3	0.744275
MT1M	0.744126
ZSCAN30	0.743777
PCIF1	0.743103
SPARCL1	0.74228
GRM3	0.742192
STX18	0.741543
RCOR3	0.739376
PCGF5	0.739193
TRAPPC2B	0.738461
IFI27L1	0.737269
HSPB2	0.73712
ASF1A	0.736029
AAAS	0.735892
EZR	0.735251
HMG20B	0.734468
ASTE1	0.734265
LINC01314	0.733802
ZMYND19	0.733706
GLIPR1L2	0.733267
ZNF671	0.731899
GPS1	0.731838
PLSCR4	0.731675
SOX2	0.731652
EPB41L5	0.730728
ZNF585A	0.730724
SERPINE3	0.73065
PSMD1	0.730583
KDM3A	0.730204
NTPCR	0.730197
ZSCAN32	0.729556
TRMT1L	0.729363
BLOC1S4	0.728697
TNKS2	0.728047
APOE	0.728022
ZSCAN26	0.727937
GABRG1	0.727585
TTI1	0.727398
ZCCHC18	0.727148
IQUB	0.72599
DHX38	0.724545
TIPARP	0.724458
DSC1	0.723027
C19orf24	0.722619
PHF7	0.722361
FARP1	0.721506
LTA	0.71861
HEBP2	0.718466
C8orf76	0.718008
ZNF395	0.717818
KCTD6	0.714705
TFIP11	0.71447
BTBD19	0.714398
TLE3	0.714317
KCNN3	0.714024
C12orf71	0.713497
PZP	0.711204
CLCN2	0.71082
CANT1	0.709904
PTCHD1	0.708647
CNN3	0.708474
CUTC	0.707909
POU3F2	0.707636
USP21	0.707256
GYS2	0.70672
TMEM249	0.705829
CASP8AP2	0.705495
NTRK3	0.704863
RNF217	0.704841
WDR11	0.703749
ZNF19	0.7024
ZNF678	0.701882
GOLIM4	0.701337
SYT17	0.700334
NPL	0.699968
SLITRK2	0.699649
PRSS55	0.69957
DGKG	0.699518
IL11RA	0.699448
SALL3	0.699124
PANK4	0.698215
C1orf194	0.697782
GALT	0.697591
RBKS	0.697169
RAMP1	0.697067
FBXL6	0.696662
PROC	0.694839
TMEM216	0.694684
LOC728819	0.692756
CCDC96	0.691945
PMM1	0.6915
TMEM219	0.690756
RRS1	0.690223
TSPAN12	0.689634
SENP8	0.689269
DET1	0.688935
ZNF429	0.688282
KLRG1	0.687523
RORB	0.687116
TRIB2	0.686265
ARL13A	0.68626
PPP1R36	0.685773
LRP6	0.685433
ZNF763	0.685036
ZNF605	0.683673
CDC73	0.68186
C2orf74	0.681577
FN1	0.679019
KLHDC9	0.678552
SYCP2	0.678306
PLEKHS1	0.67822
ZNF83	0.677904
LRRC34	0.677349
EIF5	0.677181
CSRP2	0.677151
NXF1	0.676184
DCAF4L1	0.675177
HEY2	0.67491
RBM3	0.674752
PTN	0.674047
ROPN1B	0.673038
ZC3H12C	0.671392
ETV3	0.670402
ZNF595	0.670092
PCNXL4	0.669653
MROH7	0.669308
CYTH2	0.668989
SNAPC2	0.668696
C2orf76	0.668596
MBD1	0.668556
RFX3	0.668523
DYRK1A	0.668477
UTP23	0.668373
IL5	0.668137
RARG	0.667739
FAM131C	0.667531
INTS12	0.667356
GALE	0.667061
HHATL	0.666425
SMPD2	0.664796
WDR17	0.664524
HILPDA	0.664439
DHX32	0.66411
ZBTB41	0.66363
ATP1A2	0.663297
NCKAP1	0.662516
ZNF438	0.661999
DCTN2	0.661265
C1orf21	0.661147
PLEKHF2	0.660368
SUPT7L	0.658931
EFR3A	0.658718
NAALADL2	0.658674
METTL3	0.658103
EIF3H	0.657733
MEGF9	0.657234
CPE	0.656931
POU3F1	0.656626
ALYREF	0.656174
SLC4A1AP	0.656023
HLTF	0.65563
TNS2	0.655336
PLN	0.654751
TFRC	0.65315
LMF1	0.652844
SLC35D1	0.652784
PARP10	0.652694
U2AF1L4	0.652372
UTP11L	0.652091
KIAA0895L	0.651912
PSMD5	0.651738
ILK	0.651596
MAT2A	0.650393
ZNF285	0.649445
POLR2B	0.649379
PAPPA2	0.64929
PRICKLE4	0.649084
FTSJ3	0.649001
C1QTNF7	0.648908
UAP1L1	0.648658
ZNF441	0.648347
SCML1	0.647089
METTL14	0.646357
RWDD3	0.645215
UFD1L	0.644704
MKS1	0.644674
ANTXR1	0.644341
CYP7B1	0.643739
PSCA	0.642947
DCAF13	0.642621
ALDOC	0.642181
EDEM3	0.641927
FZD6	0.641016
VSTM4	0.639088
SLC39A13	0.638086
SRSF9	0.63648
NAGA	0.636394
H2AFV	0.635414
ZNF250	0.6346
ALX3	0.63355
USP47	0.632959
ZNF599	0.632779
SLX4IP	0.632419
FBXO43	0.631933
PAAF1	0.631659
GRK1	0.631589
NACA	0.631477
CFAP20	0.63062
RHBDD1	0.628778
ITGAV	0.628507
PMP2	0.627897
PRSS54	0.627855
MOXD1	0.626785
CYR61	0.62677
ZNF883	0.626643
SNRPA1	0.626615
THAP7	0.626504
SLC35B1	0.62583
ARFGAP2	0.625478
MYH15	0.625365
DPY19L3	0.625139
TMEM56	0.623812
ARHGEF10	0.621995
TRIM66	0.621463
APCDD1	0.621378
CCDC102B	0.620706
PSAT1	0.620526
RAB34	0.619709
NDST2	0.618978
MEP1B	0.61893
EIF2B1	0.618822
ZNF24	0.618638
ZNF8	0.617938
INTS6	0.617271
LRIG1	0.617085
PELI2	0.616799
FSIP2	0.616475
EIF1AY	0.616105
SEC23IP	0.616072
ZCWPW2	0.615899
ZNF596	0.615814
GOPC	0.615336
BHLHE40	0.615329
XAF1	0.614785
KIAA1958	0.614335
ACYP1	0.612858
C6orf226	0.612618
PCOLCE	0.612433
B3GNT2	0.612041
C14orf178	0.612035
KIDINS220	0.611826
NR2E1	0.611166
ALB	0.609676
NXPE4	0.609544
ZNF181	0.608746
FAM91A1	0.608731
THAP9	0.607947
DNALI1	0.607568
ZKSCAN7	0.607473
HGH1	0.60733
C14orf132	0.60655
ROBO3	0.606352
PCSK5	0.605218
LCAT	0.60478
SUV39H1	0.604605
SREK1	0.604282
IGFL3	0.603423
PNRC1	0.603364
SLC7A2	0.602836
DNAJC27	0.601931
CHKA	0.601557
TRPM3	0.601226
SETDB2	0.600961
EMC8	0.600955
PHPT1	0.600526
WNT7A	0.59995
TMPRSS11D	0.599254
GTF2H1	0.599039
DNAJC7	0.598679
UBFD1	0.598419
PRKRIR	0.59827
PDLIM3	0.597221
IFT88	0.597221
SLC1A4	0.597136
NCAPD3	0.596215
ACKR4	0.59475
SFTPD	0.594512
ERMARD	0.593682
BIRC2	0.593644
GSTM3	0.593298
LRRC42	0.591978
WFS1	0.591897
ZNF470	0.591762
PRKG1	0.591728
CCDC59	0.591578
TRIM21	0.591312
PPP1R3C	0.591222
NRAS	0.589839
STEAP3	0.589286
ZMYM6NB	0.588989
AP2M1	0.58898
TDRP	0.588602
PATZ1	0.587828
FAM229B	0.586806
VPS54	0.586464
KCNJ10	0.58626
TMEM81	0.585861
IL5RA	0.585535
OVCH1	0.585393
PSMD13	0.584582
MTMR1	0.584549
NSUN2	0.584026
AGT	0.583289
CCDC37	0.581195
CEP152	0.581117
ATG4A	0.579986
ZNF511	0.579552
C1orf52	0.579259
PDE3B	0.578947
LRRC46	0.578737
INPP1	0.578711
SLC24A1	0.577483
SEC61B	0.576707
MTMR10	0.576476
CHIT1	0.57507
HHLA3	0.574928
ASB7	0.574727
SMIM20	0.57466
EGFR	0.574455
RILP	0.574051
C12orf4	0.573638
HDDC3	0.573604
C2orf88	0.57354
RNF32	0.572911
IFT43	0.572559
KIAA0753	0.572299
KLHL20	0.572294
MED4	0.572265
NR2F6	0.572232
DOK5	0.571847
SIAE	0.571735
C11orf30	0.571293
DXO	0.57109
MAP3K6	0.570612
ARPC5L	0.570278
NAMPT	0.570215
NUDT7	0.570133
IFRD2	0.570072
NPRL2	0.570055
ZNF37A	0.569348
XKR8	0.568297
PHF13	0.568175
DDX56	0.567684
FOXG1	0.566773
CREB3L4	0.565782
DGAT1	0.565234
CDKN2B	0.564588
C14orf37	0.563751
DPH6	0.56368
SRI	0.562972
CDS1	0.561972
E2F7	0.561869
MAGED2	0.561051
CTR9	0.560398
TTC21A	0.56038
TRDMT1	0.56005
RSPRY1	0.56002
GCLC	0.559776
CMYA5	0.559704
NUDT17	0.5593
ZNF75A	0.55926
STIM2	0.559025
NASP	0.558973
PI4K2B	0.558826
WDR1	0.558646
YTHDF1	0.558601
PTGFRN	0.558313
IGDCC4	0.557697
SGOL1	0.557364
LMO3	0.556703
PLCD4	0.556164
NEDD1	0.556108
RAVER2	0.555764
TTC1	0.555289
CAAP1	0.554792
KNOP1	0.554439
PCMTD1	0.554245
WDR35	0.554005
ARAP2	0.553663
CSTB	0.553187
NOTCH1	0.553166
AGBL3	0.553083
BBS4	0.553004
HSBP1L1	0.552938
STEAP4	0.552907
ZAK	0.552494
PNRC2	0.552406
CP	0.552318
DSE	0.550843
BTN2A2	0.550559
LOXL1	0.550427
RAD50	0.550256
ZNF561	0.550013
RRP8	0.549889
POT1	0.54958
MN1	0.549436
ARFIP2	0.549078
CST3	0.549049
ZNF714	0.548576
RIC8A	0.546895
CACFD1	0.546657
EIF1AD	0.546642
PPP1R32	0.546575
PRMT3	0.54461
EPHB3	0.544376
NIFK	0.543942
PPP2R3B	0.543157
PAPD7	0.542394
PIAS3	0.542113
ZNF30	0.541767
TTC23L	0.541469
LYAR	0.541316
PRG4	0.540983
C21orf62	0.540149
IGSF11	0.539789
C17orf80	0.539786
CSRNP2	0.539081
BHLHB9	0.538544
IMP4	0.538399
ZMAT1	0.538384
C2orf49	0.537897
DNAJB11	0.537665
SGSH	0.537659
CORO1B	0.537621
CENPBD1	0.536894
PACSIN3	0.53606
SLC20A1	0.5357
ALKBH2	0.535239
ATG3	0.534308
RAD51AP1	0.53386
DFNB59	0.533809
CPQ	0.53363
TAPT1	0.533278
CAPS2	0.533271
ZNF547	0.533095
FAM189A2	0.533053
SCYL2	0.532982
VANGL2	0.532618
LSM6	0.532617
IL33	0.532574
PPAT	0.53249
PBX1	0.532425
GPSM2	0.531193
2019-09-11	0.531047
STYX	0.531014
PRADC1	0.530593
HERPUD2	0.530449
APEX1	0.530391
STRADB	0.529594
C1orf162	0.529511
SAXO2	0.529096
ADI1	0.528982
RNF212	0.528799
ZFPL1	0.528724
CHMP2A	0.528656
COPS4	0.527657
UBA5	0.527381
SMAD4	0.527352
ADRA1A	0.526805
CD47	0.526655
FGFBP3	0.526442
TMEM55A	0.526426
HSPB11	0.526062
ZNF576	0.525909
DMXL2	0.524577
RS1	0.524426
BRPF1	0.52429
GPANK1	0.524098
MTMR4	0.523829
ERGIC2	0.523688
KIAA1755	0.522656
DDIT4L	0.522489
DCUN1D5	0.522299
ARMCX4	0.521375
ZNF546	0.521314
ZBED3	0.521142
PTRHD1	0.520996
ICE2	0.520514
ZNF622	0.520108
LAPTM4A	0.519986
C9orf9	0.519734
ATP6AP1L	0.51962
PSMD8	0.519216
STAM2	0.51851
HKR1	0.518238
CAB39L	0.517816
IFITM3	0.517579
CCDC121	0.517183
C6orf229	0.516936
NOL11	0.516865
DDR1	0.516658
DTNBP1	0.516638
PSMB7	0.516091
PSMD7	0.515653
C22orf46	0.514924
PLXNB3	0.514558
FGFR2	0.514106
SLC35B3	0.513754
FBXW2	0.513498
EML3	0.51329
PIGF	0.513151
MTX3	0.512648
ZNF621	0.51237
NFYA	0.512009
TBC1D32	0.511622
GTF2A2	0.511359
OTUD6B	0.511011
ART4	0.510803
SPG20	0.510193
EPRS	0.508982
RNF138	0.508866
NAA35	0.508611
C11orf95	0.508002
ERVFRD-1	0.507619
MIS12	0.507099
C1orf174	0.507078
CCDC173	0.506934
BLZF1	0.50679
FBXO5	0.506544
GBA2	0.506249
ZNF575	0.506076
TMEM47	0.505931
PLEKHB1	0.50575
PCYT2	0.505715
GPAA1	0.505457
CDH26	0.505192
ZNF17	0.505105
PRPF3	0.504975
ZNF138	0.504395
COL27A1	0.504392
BBS10	0.504383
MAP3K2	0.504114
PHGDH	0.504069
CCS	0.503934
PPP1R15B	0.503908
PPP2R3C	0.503773
RIC8B	0.503426
TBK1	0.503364
SNX7	0.503189
TP53INP1	0.502658
PUF60	0.502571
RPAP2	0.50199
SPATS2L	0.501828
ZNF569	0.501272
WDR41	0.501199
THOC1	0.500879
MBIP	0.500832
WFDC1	0.500432
DYNC2LI1	0.500207
TECR	0.500206
FANCG	0.500031
CSTF2T	0.499743
FIBIN	0.499679
RSL1D1	0.499676
CAPRIN2	0.499329
ABCF3	0.499306
CNOT7	0.499069
SMARCAD1	0.498909
EIF2A	0.498821
TXNDC17	0.498672
ANP32B	0.498416
MKRN1	0.498203
CMTR2	0.497667
POLD3	0.497598
ZNF543	0.49714
NME9	0.49668
FAM92A1	0.496335
IDNK	0.496269
FAM76B	0.496035
PAN2	0.495288
NXPE1	0.495225
SPAG1	0.495219
HTRA1	0.495054
OXSR1	0.494826
PLXNA3	0.494772
RRP9	0.494604
DPAGT1	0.494599
FEZF2	0.494485
SPAG16	0.494431
CCDC181	0.494108
GPR37L1	0.493525
MAMLD1	0.493419
ZNF214	0.493167
ZNF224	0.49308
EIF2B5	0.492324
IARS	0.491821
PIGA	0.491241
COL16A1	0.490294
PPIL3	0.490277
SIRPG	0.489019
DZIP1	0.48895
EFCAB13	0.488946
CSRP1	0.488744
MIER3	0.488737
GPX7	0.488695
PIGM	0.488598
DYRK4	0.488397
GPR108	0.48812
TTC30A	0.487436
ARMC8	0.487328
FAM120A	0.487061
SLC2A12	0.486894
DAPK1	0.486424
GGPS1	0.486331
SMARCA2	0.486115
RGL4	0.486033
DPH2	0.485544
SLC5A3	0.485153
ZNF175	0.484926
PSMD14	0.484894
SMAD1	0.484822
TMEM232	0.484039
PGBD1	0.48387
ZNF776	0.483446
SETD4	0.482559
MTHFSD	0.48226
CDAN1	0.482034
TGFB3	0.481964
FIGN	0.480791
MYL6	0.480671
GLB1L	0.480566
HNRNPU	0.480282
HSD17B7	0.480142
FYCO1	0.480077
SEC22B	0.479991
USP16	0.479851
METTL23	0.479683
C4orf3	0.479187
EIF3E	0.479122
GALNT18	0.478606
UBE2F	0.47805
CUL3	0.47756
GEN1	0.47744
DSC2	0.477143
ZNF484	0.477
NSFL1C	0.476627
PGD	0.476621
ACOT8	0.47645
SLC46A3	0.476387
DNAJC21	0.4763
PUS3	0.476171
EXTL2	0.47613
TMIE	0.475513
SCAF4	0.475371
PPM1A	0.475259
PTPN20	0.47498
FERMT2	0.474838
C6orf52	0.474538
PPP1CA	0.474368
TOE1	0.474211
ZBTB37	0.474073
DHRS11	0.473609
CD101	0.473368
DNAJB5	0.473304
FGF5	0.473046
ZNF780A	0.47297
CEP290	0.472748
ZNF510	0.471944
SLC6A13	0.471232
FBXL5	0.471144
USP45	0.471134
DGAT2L6	0.470827
ANGPTL1	0.470757
PEX11A	0.470554
TSHR	0.470248
BRWD3	0.470236
ASB5	0.470207
TAB3	0.469634
SRSF4	0.469631
GLT8D1	0.469434
ARNT2	0.469398
SURF2	0.469354
TMEM251	0.469101
ZNF180	0.469032
LRP1B	0.468999
ZNF35	0.468729
SUPT4H1	0.468659
CKAP5	0.468525
N6AMT1	0.46817
CHTOP	0.468156
CCDC28B	0.46783
PPP2R3A	0.467541
CCDC186	0.467359
C14orf169	0.46684
RFX7	0.466789
ZNF195	0.466368
FABP2	0.466096
MCL1	0.46582
ABHD17C	0.465745
EFCAB7	0.465573
ZNF613	0.465101
C1orf112	0.464699
PPP1R12A	0.464627
GDAP2	0.463706
LRIT3	0.463551
NELFE	0.463195
AQP1	0.462911
RNF44	0.46286
NPFF	0.462358
LMBR1	0.46145
ZNF419	0.461146
NOL4	0.460987
MLX	0.460893
BCAN	0.460656
MTR	0.459994
CASQ1	0.459912
EIF2S1	0.459817
SSU72	0.459317
OSBPL7	0.459241
OSGEP	0.459099
FZD8	0.459059
KLHL28	0.458977
SRP9	0.45892
PAQR8	0.458801
ZNF221	0.457849
ZC3H15	0.457806
CEP95	0.457205
RBL2	0.457181
C3orf70	0.457121
ZDHHC17	0.456773
FKBP7	0.456689
PDZD11	0.456629
RNF19A	0.456558
LRRCC1	0.456523
SHFM1	0.456452
TSC1	0.456108
AKR1C3	0.455155
SPATA5L1	0.454714
UBA6	0.454542
CWC27	0.454363
ARHGAP19	0.454119
HAX1	0.453881
ACVR2B	0.453842
PARP6	0.453759
FCF1	0.453663
ZUFSP	0.453445
SRPX2	0.453248
SLC16A6	0.453214
ZBTB7C	0.45308
TP53I3	0.45279
ATMIN	0.452489
CCNK	0.452483
CCDC47	0.452448
TCTN3	0.452275
TMED1	0.452204
DGCR14	0.452055
BRINP1	0.451822
ISOC1	0.4516
MTUS1	0.451517
LMAN1	0.451364
DZIP3	0.451231
AMPD2	0.451209
GCFC2	0.450789
PSME1	0.450388
ADIRF	0.449645
UBE4A	0.449244
TMEM43	0.448985
SNX3	0.448919
COIL	0.448857
NEK11	0.448217
ENY2	0.448034
USP40	0.447884
SNRPB2	0.447806
CLU	0.447623
LAT	0.447582
ERV3-1	0.44741
TMEM138	0.447241
MDH1B	0.446991
PSMD6	0.446504
DDIT3	0.44637
ZNF74	0.446181
PTH1R	0.446128
SNAPC1	0.446102
PNO1	0.44564
LYPD6	0.445092
RSPH4A	0.44493
NAPB	0.444877
SAP30L	0.444678
TUBE1	0.444545
CCDC53	0.444529
ZDHHC13	0.444462
ZFP28	0.444403
TRAF4	0.444057
CCDC81	0.443945
SAMD10	0.443876
APITD1	0.443841
C9orf116	0.443755
C7orf60	0.443366
FAM199X	0.443096
DYNLL1	0.442922
C11orf96	0.442846
ZNF880	0.442839
PHLDA3	0.442589
PPP1CC	0.442553
ZNF629	0.441946
FAM120B	0.441703
PPP4R1	0.441546
SF3A1	0.441436
INTS10	0.440956
ZIC5	0.440669
FADS1	0.440305
MEA1	0.440227
ZNF608	0.440207
UBA1	0.440072
COL4A3BP	0.439869
FBXO3	0.439718
CEP135	0.439365
THBS4	0.438638
PRPF38A	0.438582
RBAK	0.43788
FGFR1	0.437782
CFAP53	0.437528
POLR3F	0.436959
OST4	0.436947
S1PR1	0.43646
FTCDNL1	0.436289
IMPDH2	0.435984
GLA	0.435543
GCLM	0.435326
IGBP1	0.434923
CHRAC1	0.434622
ALG2	0.434091
APIP	0.433666
SEL1L3	0.433519
PSMC6	0.433337
TGM1	0.433154
ZFAND2B	0.433048
ZNF551	0.432972
TMEM234	0.432507
TMEM214	0.432477
ZNF23	0.432292
RNF2	0.432252
ANKMY1	0.432228
POLR1D	0.432103
SRSF3	0.432083
SAMD15	0.43199
IFIT3	0.431277
BLOC1S6	0.43112
NFYB	0.430794
MXI1	0.430682
ITGA6	0.430548
TBC1D15	0.430365
SRPR	0.429961
NSMAF	0.429922
MORC4	0.429918
ELP3	0.429499
CCDC167	0.429462
MFSD3	0.429062
AKAP3	0.428951
DNAAF2	0.428911
PDCD6	0.428276
NBN	0.428061
FKBP3	0.428053
SPDL1	0.427985
ENKD1	0.42798
ACKR1	0.427977
VTA1	0.427532
ERCC6	0.427498
CEP57	0.427184
JAK1	0.427132
PARP1	0.426418
ESRRG	0.426104
NEDD4L	0.425709
CREBZF	0.425116
KAT2B	0.424712
SEC11C	0.424398
PAPOLA	0.424052
PITPNB	0.423714
YIF1A	0.423642
TGDS	0.42364
PROM2	0.423415
UBA3	0.423305
TMEM254	0.423266
ATF2	0.423138
WASL	0.422952
GEM	0.422871
ACSM6	0.422446
EMG1	0.422238
TSG101	0.422158
HMGN1	0.422025
TMEM199	0.421749
CCT3	0.421192
RRH	0.421022
PRKAB2	0.420605
TSHZ1	0.420371
C1QL2	0.419846
TMEM168	0.419825
UFSP2	0.419705
RAD54B	0.419665
KANSL1L	0.419463
CDC42SE1	0.419381
SF3B4	0.419014
UFL1	0.418995
NOP56	0.418937
RNF5	0.418742
DDX58	0.418583
MAD2L2	0.418348
NUPL1	0.418268
NFE2L2	0.418018
HMGB2	0.41783
PSMG2	0.417808
DHRS12	0.417648
TMEM256	0.417576
C3orf18	0.417489
NHLRC2	0.417107
WDR31	0.416983
HDAC3	0.41636
PPIL4	0.416002
IPO8	0.415757
ZNF454	0.415503
KIAA0586	0.415468
BUD31	0.415412
TROVE2	0.415078
JAM2	0.414388
ATHL1	0.414332
SERGEF	0.414216
LAMTOR2	0.414015
EFNB2	0.413762
SMIM3	0.413699
ADSL	0.413337
KBTBD2	0.412787
NT5E	0.412728
TRIP6	0.412653
RPP38	0.412345
BCLAF1	0.412131
MSRB1	0.411956
KLF12	0.411786
DAAM2	0.411502
IGFLR1	0.411351
VPS41	0.411253
DYNC1LI2	0.41101
PSMD2	0.410414
LONRF3	0.410351
FABP12	0.410179
KRIT1	0.410115
ZNF646	0.409729
LINC00959	0.409455
DONSON	0.409269
RCHY1	0.408935
LRIF1	0.408621
AMN1	0.408294
ZNF354A	0.408181
GPATCH2L	0.40818
INHBB	0.40807
L3MBTL1	0.407993
REV3L	0.407851
MUC1	0.407772
CLDN15	0.407419
LSM10	0.407293
FAT3	0.40703
LYSMD4	0.406941
FAM181A	0.406897
CAPN7	0.406712
PSME2	0.406573
PPAPDC1B	0.406258
PRDM6	0.406218
ZNF518A	0.405862
ZNF630	0.405701
C5orf15	0.405578
CSGALNACT2	0.405386
KIAA1715	0.405033
EXOSC9	0.40487
SGCE	0.404719
RSBN1	0.403909
THYN1	0.403808
SCG3	0.403727
REV1	0.403708
TOB1	0.403578
MAMDC2	0.403365
FAN1	0.40325
MCFD2	0.40324
FOXO1	0.402418
BIRC3	0.402363
EEF1B2	0.402301
C19orf73	0.40215
TSC22D2	0.402106
AQP11	0.401961
MED9	0.401913
SNRK	0.401862
TSSC4	0.40183
HIVEP1	0.401717
UBXN4	0.401033
DKK3	0.400601
FRAT2	0.400377
RGCC	0.400028
POMT1	0.399804
PIGP	0.399781
SERINC4	0.399694
ERRFI1	0.399672
ZBTB16	0.399618
ROM1	0.399607
BHMT	0.39886
ITGB5	0.398732
MICA	0.398708
ZHX2	0.398568
ZNF275	0.398369
PDCD5	0.398087
HERC6	0.397656
LY6G5B	0.39731
SIKE1	0.397083
PARP11	0.397012
ATP6V1D	0.39679
TBCC	0.396762
FAM179A	0.396658
DDRGK1	0.396516
ID4	0.396417
OR10AD1	0.396399
LMO1	0.396375
ID2	0.396342
SIK2	0.39634
ZNF462	0.396298
AKT1	0.396114
FUOM	0.39605
IFRD1	0.396049
TMEM164	0.396048
MTRR	0.395843
CCDC66	0.395669
CTHRC1	0.395419
DCP1B	0.395358
PFKM	0.394981
SAP18	0.394739
KANSL3	0.394407
SNX19	0.394113
ACD	0.394101
ZKSCAN2	0.393354
KRTAP5-10	0.393075
MYBPC1	0.392913
CDC26	0.39275
CDC23	0.392673
PPP2R1A	0.392288
C8orf48	0.392018
ARL13B	0.391919
ISPD	0.391754
ZNF460	0.391657
KCTD18	0.391372
ZNF407	0.391327
IK	0.391293
MARVELD1	0.391288
VIMP	0.390985
VCPIP1	0.390686
SSFA2	0.390632
UPRT	0.390612
CSNK1G3	0.390529
SLC41A3	0.390512
RNASEH2C	0.390032
NUDT21	0.389514
PCID2	0.389339
FBXO15	0.388945
RFX4	0.388936
CREB1	0.388898
PYGO2	0.38824
HSF2	0.388101
ZBED4	0.38735
POMGNT2	0.387302
ZNF550	0.387151
GALR2	0.387139
ERCC6L2	0.387039
USF1	0.386175
ASUN	0.386077
PRR26	0.386021
RRAGB	0.385855
GPBP1	0.38556
PDRG1	0.385463
TIGD1	0.385337
ALDOA	0.38515
CD63	0.385127
MAGED1	0.384981
DUSP28	0.384843
PABPC1L	0.384756
ERLIN2	0.384503
SART3	0.384478
SAYSD1	0.384464
LRRC49	0.384352
CAST	0.384134
KCNJ13	0.383548
ZNF202	0.383171
LHFP	0.383088
RAP2C	0.383021
PHYHIPL	0.382816
BRPF3	0.382763
NXPE2	0.382711
KLHL8	0.38267
CRELD2	0.382632
ZNF614	0.382575
IRF1	0.382563
HIAT1	0.382365
TAP1	0.382298
SMARCAL1	0.381782
ETV1	0.381736
DDX41	0.381336
RHOC	0.381306
ZSCAN20	0.380811
INVS	0.380424
C1D	0.380415
ZNF770	0.380203
NME7	0.380052
ADCY8	0.379898
PCDH9	0.379813
NLGN4X	0.379299
FAM196A	0.378527
TRIM52	0.378496
YRDC	0.378487
ZBTB26	0.378395
RAB28	0.37831
ZFYVE26	0.378184
DARS	0.377828
NR2C2AP	0.377773
BBOX1	0.377754
CDH2	0.377453
HEPACAM2	0.377387
ADAMTS16	0.377329
ZBED5	0.377298
PJA2	0.377186
GSPT2	0.376845
MROH5	0.376819
ZNF639	0.376624
FTSJ1	0.376592
ZFP91	0.376586
FAM167A	0.376542
ARAF	0.376344
COPS8	0.37631
HNRNPLL	0.376055
SMARCD2	0.375672
ELMO2	0.37557
TRAK2	0.375549
TRMT13	0.375426
CHL1	0.37471
TYW3	0.374336
AZIN1	0.37411
TMBIM1	0.374097
C7orf73	0.374077
MBNL3	0.374019
EIF3G	0.373716
GAREM	0.373596
DHPS	0.373542
NUP54	0.373523
HACD3	0.37351
MPP5	0.373281
JRKL	0.3732
ZNF781	0.373095
EXOC5	0.373076
PDCD10	0.373041
RPS6KA5	0.373008
GRIK4	0.372777
ZNF789	0.372705
MRFAP1L1	0.372596
DNAJB4	0.372443
GSTM2	0.372116
TCTE3	0.371613
CNOT8	0.371529
ILDR2	0.371488
ADAM21	0.371305
ARIH2OS	0.371212
NUDT12	0.371173
AKIP1	0.370919
C6orf47	0.370851
LRCH2	0.370657
USP14	0.370595
MIF4GD	0.370588
EPS15	0.370111
SLC22A13	0.370071
LMBRD2	0.369978
MEN1	0.369756
DDOST	0.369295
MED31	0.368837
CEACAM1	0.368736
PGK1	0.368711
B3GALTL	0.368631
FDFT1	0.368273
ZNF852	0.36794
SCD5	0.367722
PLA2G12A	0.366887
REPIN1	0.366884
PCF11	0.366763
ADAM32	0.3667
RPE65	0.366619
SERPINA10	0.366147
RCL1	0.366013
PSMA7	0.365294
EIF6	0.365268
SALL2	0.365141
ARPIN	0.36499
DALRD3	0.364493
TMEM161B	0.364459
SLC36A4	0.364448
LRRIQ1	0.364019
CHD7	0.363893
BBIP1	0.363716
MAEL	0.36359
SH3GLB1	0.363449
MAT2B	0.363435
GIN1	0.363329
ARL6	0.363321
RALA	0.36317
LINS	0.363047
APH1B	0.362962
PWP1	0.362923
NKX2-2	0.362764
CNOT2	0.362618
MPP1	0.362542
MYL1	0.36253
FAT1	0.362388
SLC7A6OS	0.362285
IFIH1	0.362123
PREB	0.362076
LMBRD1	0.361954
DUS3L	0.361791
VAPB	0.36179
RBM22	0.361099
TMEM108	0.360967
FHOD3	0.360495
RBM7	0.360489
UBE2Q2	0.36039
CGRRF1	0.360119
CSTF3	0.360077
ZBTB10	0.359888
C10orf32	0.359819
2019-03-09	0.359814
PLD6	0.359731
ITGB8	0.35972
CXCR4	0.359659
PTGDS	0.359317
VAMP4	0.359269
SLC38A4	0.359236
HNRNPA0	0.358944
ARR3	0.358862
KIAA0196	0.35853
MPI	0.358284
CENPC	0.3581
TOX	0.357964
PPM1L	0.357647
ZNF597	0.357354
MTM1	0.357195
PPME1	0.356549
MLLT3	0.356484
IFT22	0.356202
SMUG1	0.356094
PIAS2	0.355851
CEP70	0.355586
PSMB6	0.35554
DNAJC1	0.355467
ARL14EP	0.355465
ANAPC4	0.355108
BAG5	0.355065
POP4	0.35471
SMAP1	0.354688
ERICH2	0.35466
ARL6IP6	0.354266
SLC22A6	0.354045
GTF2H5	0.354037
COPS6	0.353912
AAR2	0.35373
ELOVL5	0.353672
RAB1A	0.353613
SMC3	0.353482
CEP112	0.353449
HNRNPAB	0.353409
C4orf33	0.353348
DIRC2	0.35334
CHST9	0.353254
UMAD1	0.353131
KRAS	0.353077
2019-03-07	0.352698
PDE3A	0.352564
CTRL	0.352534
HIST1H4H	0.35231
REEP6	0.352298
MCMBP	0.35229
DPH7	0.351842
WDR24	0.351496
PRKCA	0.351496
SRA1	0.351438
ESRP2	0.351297
CNDP2	0.351228
SYPL1	0.351139
ZNF577	0.350615
EPOR	0.350587
INO80C	0.350405
GOT1	0.350324
DCUN1D4	0.350234
FAM208A	0.350198
SASS6	0.350175
COPRS	0.350023
YOD1	0.349507
DHRS7	0.349205
PIK3CA	0.349185
CCDC93	0.349161
ZNF234	0.348665
RAD21	0.348525
ZC2HC1C	0.348312
JRK	0.348109
LTB	0.348067
TFG	0.34804
SLC35B4	0.347989
FUBP1	0.347973
MBD4	0.347958
PROSER1	0.34784
ZNF841	0.347735
SCRG1	0.347625
TACC1	0.347609
ADAT2	0.347574
TOP2B	0.347568
MED8	0.347111
TOR2A	0.3471
GPN1	0.347095
ZNF326	0.346932
ZNRD1	0.346609
PRKAR1A	0.345986
HNRNPH3	0.345667
PPHLN1	0.345509
FAM214A	0.345461
PLEKHA8	0.34543
CIART	0.34541
TRAPPC8	0.344898
MRE11A	0.344804
MPHOSPH10	0.344623
DUSP15	0.344388
ARSJ	0.344163
MSMO1	0.344136
SRPRB	0.343916
CEP350	0.343869
RPGRIP1L	0.343749
EXD2	0.343703
WLS	0.343673
C1orf198	0.343405
MLF1	0.343109
TGFB2	0.343001
KRTCAP2	0.342878
WDR12	0.342553
MT1F	0.342396
CSGALNACT1	0.342392
RNF219	0.342387
ENAH	0.342349
MLF2	0.34223
XPOT	0.342112
GDPGP1	0.341915
TMEM170B	0.341624
LRRFIP2	0.341535
MDC1	0.341519
C12orf60	0.341266
MARS	0.34116
C8orf58	0.340845
MAGI3	0.340742
SLC35F1	0.340589
SNX17	0.340536
SFT2D1	0.340377
GARNL3	0.340287
AIMP1	0.339915
GMPS	0.339827
DMTF1	0.339479
ING1	0.339375
KCTD21	0.339231
FAM178A	0.339226
ZNF583	0.339151
QKI	0.33881
CNIH4	0.338694
PPID	0.337903
GSDMB	0.337437
BCDIN3D	0.337196
AQP4	0.337153
SH3YL1	0.337128
CDH24	0.337118
THAP11	0.337005
NR1D2	0.336955
UBE2E3	0.336583
AZI2	0.336513
ZBTB39	0.336234
SF3A3	0.335739
SRP14	0.335589
AP4B1	0.335467
UPF3B	0.335405
FAM69B	0.335204
UAP1	0.335062
SNRNP200	0.33432
CLIP4	0.334254
PIGK	0.334103
TMEM51	0.333947
MTFR2	0.333627
ZNF607	0.333597
HMGXB4	0.333576
HBP1	0.33357
ACTRT3	0.333512
EFNA5	0.333475
RALGAPA2	0.333203
UPP2	0.33313
LSM1	0.33311
GTF2A1	0.332956
ERCC8	0.332915
KRCC1	0.332683
TNFAIP1	0.332668
NRBF2	0.332515
NUS1	0.332356
NKIRAS1	0.332318
IGIP	0.332202
CDC40	0.332137
PIGV	0.332116
C12orf73	0.332062
ALG14	0.332048
HAP1	0.3319
MED17	0.331662
ATF7IP	0.331616
NUP37	0.331378
JKAMP	0.33135
BAG1	0.331347
LNPEP	0.331227
RTFDC1	0.33104
CFAP126	0.330878
EIF3I	0.330764
TMEM100	0.330509
TXNDC9	0.330354
G2E3	0.330135
RLIM	0.330051
KCTD3	0.330005
CALM2	0.329815
RBMX2	0.329793
PGM1	0.329785
DIS3	0.32977
USP8	0.32973
PDLIM4	0.329603
TMED8	0.329367
SLC10A7	0.329197
ING4	0.329166
VEZF1	0.328659
SKP1	0.328531
STARD5	0.328452
FZD3	0.328216
GRK6	0.327959
SMC6	0.327755
ELAC1	0.327431
RAN	0.327253
FHOD1	0.327235
PSMB8	0.327188
GMNN	0.327158
CACUL1	0.327154
TOPORS	0.327058
NUPL2	0.326962
TTF1	0.326887
VTI1B	0.326849
LONRF1	0.325606
IRF2BP2	0.32539
IFT57	0.325275
MAP3K7	0.32527
PHF10	0.325115
ZSWIM6	0.324998
PPIH	0.324725
XRRA1	0.32469
KIAA1467	0.324553
CEP68	0.324333
ARID4A	0.324212
CHMP2B	0.324088
CC2D2B	0.323676
C16orf86	0.323563
UHMK1	0.323523
GLRA1	0.323062
GADD45A	0.323056
SBDS	0.322832
ASB8	0.322787
RAB31	0.322756
PIH1D2	0.322126
LRRC19	0.322108
SKOR1	0.322107
SHPRH	0.322091
SCRN2	0.322082
NUP88	0.32198
TXNL1	0.321958
IFT20	0.321103
VSX1	0.320516
RPA2	0.320365
MYSM1	0.320002
CEP63	0.319839
MSANTD2	0.319661
UCK1	0.319318
ANO5	0.319084
OCRL	0.319063
FBXO22	0.319038
RAD51C	0.318957
RPAIN	0.318898
C2orf66	0.31827
PCBD1	0.318201
PPP2CB	0.318182
PRRC1	0.318118
PLAC8L1	0.318028
SNX5	0.317593
PDCD2	0.317513
ZNF266	0.3174
FNDC5	0.31733
ZNF691	0.31729
KIAA1468	0.317039
SH3BGRL2	0.316898
TRMT6	0.316749
ACSL3	0.316531
TUBGCP4	0.316251
RPF1	0.316229
MCM4	0.316126
CAND1	0.315795
HEATR6	0.315571
TMEM223	0.315523
HSPA14	0.31547
CCNT2	0.315445
SGMS1	0.315027
NUDCD2	0.314659
VEGFB	0.314641
NAPG	0.314445
NAA25	0.314329
ACTG1	0.314063
DDX3X	0.313864
KIAA1328	0.313427
NR3C2	0.313233
SUCO	0.312993
GZF1	0.31281
EIF2B2	0.312606
ZNF397	0.312544
TOR1AIP1	0.312448
CLCN3	0.312329
MON1B	0.312149
HACL1	0.311964
FAM127B	0.311898
WDR75	0.311877
LOC81691	0.311703
SLBP	0.311502
SNRPC	0.311486
SEPW1	0.311308
HINFP	0.311254
DEDD	0.311193
[truncated: 5,012 more rows]

## Sheet: Endo L2-6 NOSTRIN
symbol	specificity
LHCGR	78.3586
CYP1B1	53.8187
EMILIN1	53.6162
ZNF408	26.8931
ANXA3	26.686
NOSTRIN	23.3823
SNAI1	23.3187
BGN	22.1893
CEMIP	21.8078
ALX4	19.8839
ABCA4	16.759
ISLR	16.3603
C1QTNF6	15.1698
TAGLN2	14.8746
BHMT2	14.8626
MPZL3	14.4794
ZSCAN29	14.458
SULT1C2	14.141
ASPRV1	14.0221
IGFBP4	13.9914
AKR1C2	13.8505
NODAL	13.6446
ZNF319	12.4059
CCDC80	11.8591
RBM12	11.226
WNT5A	11.0158
EID3	10.8291
CLEC3B	10.8035
NKD1	10.1936
DNASE2B	9.91641
ABCB1	9.28442
C1S	9.26759
ZNF287	8.95083
NID2	8.85292
NRARP	8.77435
AKAP7	8.74918
CSF1	8.62311
DACT1	8.3851
CLIC5	8.36094
EDN3	8.35442
KLF2	7.88063
DRG2	7.86746
EBLN2	7.83905
PM20D2	7.81131
ABCA6	7.63764
RMDN2	7.17759
BAG2	7.16412
SMYD5	7.11041
NET1	7.06971
ING3	6.94242
ZNF485	6.90318
TUBG1	6.8983
RBMS3	6.82477
PDZRN3	6.79012
NOP16	6.69796
GEMIN4	6.31383
PPT2	6.25231
JAG1	6.23611
PXDC1	6.18825
IL16	6.08864
LIN37	6.08586
ARHGAP29	6.00492
CDK2AP2	6.00301
ZNF654	6.00019
OR52N4	5.99369
CHPF	5.89233
MYOZ2	5.89197
YBX3	5.83603
IMPG2	5.82731
EPAS1	5.79356
DDAH2	5.65196
BCL2L11	5.60938
IL1R1	5.54034
PARVA	5.43079
C1orf109	5.3607
RARRES2	5.34258
PIM1	5.33514
ZNF12	5.28423
AKR1C1	5.25846
OBFC1	5.17088
SRP68	5.15964
RIN1	5.1372
ZMYND12	5.06885
PARP3	5.02173
EFNA4	4.92839
FGF1	4.89484
TTC12	4.86116
TMEM55B	4.77474
PBDC1	4.77283
WNT4	4.75065
C11orf1	4.73863
SLC6A20	4.66102
SLC7A11	4.64008
PCGF1	4.62912
ELOVL7	4.62212
TMEM87B	4.61884
CBLL1	4.55624
EXOSC7	4.54327
TIMP3	4.51853
TMEM194B	4.39576
C14orf119	4.3924
ADGRF5	4.38353
RPL30	4.37258
ZNF805	4.35752
TWF1	4.34836
SLC7A1	4.23783
KLF6	4.23578
ESYT3	4.19263
KCTD9	4.1876
MRGBP	4.18541
TM9SF1	4.14393
TADA2B	4.1383
HYAL2	4.12979
GID8	4.01169
GPER1	4.01122
CCDC74B	4.00192
ZSCAN12	3.99831
DLL1	3.99777
ABCA10	3.99422
LAMA4	3.90611
SFT2D2	3.89736
PYROXD2	3.89607
XRCC3	3.88722
TBCEL	3.88319
C5orf22	3.80349
GRP	3.8032
SRPX	3.77392
TIGD7	3.76599
GBP4	3.7389
SLC9A7	3.73329
SSR2	3.68776
RBM20	3.68311
KDELC2	3.65574
CCDC138	3.60972
EOGT	3.57053
PSMB3	3.55445
S100A10	3.54515
ILF2	3.51124
EMC1	3.50824
ZNF354B	3.49172
COBLL1	3.49096
SLC16A4	3.47602
CENPJ	3.46484
LCA5L	3.44926
CTNNB1	3.40541
BAP1	3.37297
REP15	3.35201
COMMD9	3.34372
MKKS	3.32502
ZNF274	3.30623
TNS1	3.28287
IFT74	3.27962
SPRY4	3.24163
PRPF4	3.23407
GART	3.23294
HIST1H2BK	3.22565
ZNF615	3.21232
FLRT2	3.19266
PIGN	3.18441
DHX35	3.18069
ST3GAL5	3.17643
EFHC1	3.17485
PEX12	3.16546
ABLIM3	3.13227
LAMA2	3.11282
TAF10	3.10281
PERP	3.09937
CPNE3	3.08495
HLA-F	3.07858
TMEM39A	3.06482
UNC13B	3.03794
PGM1	3.03228
WDR78	3.02141
TMPRSS5	2.98214
CLDN20	2.97168
DCTD	2.94716
EED	2.93248
CTDSP1	2.92643
TSPAN33	2.92334
ZW10	2.92287
TEK	2.92049
TGFB2	2.91544
FAP	2.90566
RPL39L	2.90205
HEG1	2.89922
CRTAP	2.89812
SPARC	2.84545
ODF2L	2.81235
SPRY3	2.79607
ZNF433	2.79368
ANKRD29	2.78868
ZBTB49	2.78718
BLMH	2.78448
IL15	2.78261
TMF1	2.7757
CDH11	2.75088
IFI44	2.74496
CDKN2AIPNL	2.71889
LSM8	2.71334
COL4A1	2.71299
HERPUD1	2.70084
COL5A1	2.65479
RNF103	2.64868
TTC8	2.64678
FSTL1	2.62543
VSIG2	2.61493
TRAF5	2.61403
EEF1E1	2.59392
VWA9	2.56772
HEY1	2.56478
NCSTN	2.56408
FBXO8	2.55684
UBLCP1	2.54378
OMD	2.54349
MLEC	2.53678
ZNF32	2.53051
PTPN21	2.52258
DEK	2.51633
ZHX2	2.50898
BECN1	2.49956
RAB30	2.49186
SLC35G2	2.48905
RCBTB2	2.48464
FAM160B1	2.48126
PIK3IP1	2.47993
SSRP1	2.47716
ZEB1	2.46161
PSME2	2.45958
ZNF649	2.45113
KPNA5	2.4509
CCNJ	2.43444
TUBGCP3	2.41607
CCNC	2.39905
PHKB	2.3921
VEGFB	2.3837
THBS1	2.37999
SMAD7	2.36667
MAB21L1	2.35524
TNPO1	2.34771
PIK3R4	2.34171
LOXL4	2.33403
PALMD	2.32808
SYF2	2.32777
ITGA6	2.32262
JTB	2.32249
SHISA6	2.31805
C3orf17	2.31735
DBF4	2.3107
MARVELD1	2.30817
SOX9	2.30671
CUEDC2	2.29409
ALDH1A2	2.2937
TOR1AIP1	2.28975
PIK3C3	2.28659
SENP1	2.27473
GYPC	2.2643
ZNF10	2.2576
RAB15	2.25691
TMEM14A	2.24493
ELOVL1	2.24224
DDX39A	2.23699
TANK	2.22542
IER3IP1	2.21901
WDR74	2.20724
CDC37L1	2.19238
ENTPD4	2.18517
NHSL2	2.16897
ITGA11	2.16149
TRAPPC11	2.15931
FUCA2	2.12794
ZMYM6	2.12478
EDRF1	2.12181
ADRM1	2.11828
SMC5	2.11802
CCDC68	2.11589
ADAM9	2.11315
WISP1	2.10906
BICC1	2.10834
EBF3	2.10006
CDKN1B	2.09084
PEX16	2.08904
FAM186B	2.08318
SLC39A1	2.08007
COL6A1	2.07555
FRMD6	2.07431
RHBDF1	2.07272
PCF11	2.07162
ZNF226	2.06329
TRAK2	2.05497
GPR108	2.04868
PLCB4	2.04511
CXCL12	2.01947
FOSL2	2.01878
TRMT112	2.01573
FEM1B	2.01079
FAM173B	2.00556
NAA16	1.99851
CALU	1.99295
LMCD1	1.9844
STARD13	1.98244
PRPF3	1.9803
TSNAX	1.97544
CHMP5	1.97049
CRIM1	1.96154
PDIK1L	1.95769
SPDL1	1.95416
GTF3A	1.94786
METTL21A	1.92524
NR3C1	1.90955
CWC22	1.90691
NPHP3	1.87859
MMAA	1.87837
SUMO4	1.87663
BBS9	1.86971
KLF8	1.86552
DHX15	1.8517
PRKD3	1.84852
ZNF280C	1.84471
SERTAD4	1.84389
SSR3	1.83511
ECM2	1.82415
KLHL41	1.82409
DROSHA	1.80946
TMEM38B	1.80777
PEX13	1.79744
FIG4	1.79621
RAP2B	1.79547
CYB5R1	1.78657
TNFRSF19	1.77552
WASL	1.76831
MAPK14	1.76653
SRPX2	1.75967
TMBIM6	1.75454
SNX5	1.74705
CHM	1.74551
C2orf88	1.74356
RILP	1.742
TSPAN2	1.74168
LHFP	1.74132
PRKRA	1.73658
PTP4A3	1.73442
GADD45B	1.73299
ARL13B	1.73272
PROS1	1.7322
NR1D2	1.72796
PABPC1L	1.72308
DOPEY1	1.723
CSNK2B	1.71521
YPEL5	1.71444
CEP112	1.70728
KLHL9	1.69951
PPFIBP1	1.69048
XPO7	1.66483
GSS	1.65368
AIMP1	1.6495
PRSS48	1.64757
RAVER2	1.64606
MYO1B	1.64388
CD58	1.64371
C21orf59	1.64287
SMARCE1	1.63523
C3orf58	1.63368
ENOSF1	1.63193
RHOBTB1	1.62546
UBE2J1	1.62431
CASP2	1.62382
CPD	1.61591
CCDC30	1.60739
C6orf48	1.60114
INVS	1.60089
IRAK1BP1	1.597
SOCS5	1.59631
RTFDC1	1.59052
DNAJB14	1.58877
CLOCK	1.58348
NADSYN1	1.5832
FAM206A	1.57556
SMC2	1.57378
UBR7	1.56771
ZDHHC17	1.56704
PURB	1.55977
KANSL1L	1.55292
WDR35	1.53793
ARNT2	1.5361
PRICKLE2	1.53528
GMPPA	1.53146
ERCC8	1.52479
NAPRT	1.5207
ATP1A2	1.50762
SLC1A1	1.50603
SELK	1.50436
KIAA1958	1.50411
ZSCAN31	1.50036
ANXA5	1.49989
EFS	1.49816
PRIMPOL	1.49542
FBXO38	1.48898
TMEM189	1.48755
LAMB1	1.48666
ARL14EP	1.48599
PTN	1.48358
HBP1	1.48197
DRAM2	1.48024
TFG	1.4724
APIP	1.46929
FOXP1	1.46361
MZT1	1.46194
XBP1	1.45878
ZCWPW2	1.45596
GALC	1.45448
EXOSC8	1.45446
LRRTM2	1.44756
CEP83	1.44317
TRIM27	1.44254
VPS37A	1.44189
AGGF1	1.4361
NUS1	1.42867
UNC50	1.41034
MKS1	1.40262
CREB1	1.4018
ATP6V1G1	1.39737
PTEN	1.39627
MYO7A	1.38081
C16orf52	1.37959
SERPINB1	1.37562
SYNM	1.36656
TMEM132C	1.36467
PIK3CA	1.36464
LIG3	1.36314
DYRK1A	1.36283
COG3	1.36113
KIAA1328	1.36041
APLF	1.36039
ANKMY2	1.36023
XAF1	1.35252
CFAP69	1.34864
ZBTB7C	1.34733
PID1	1.34439
PITPNB	1.34383
TRABD2A	1.33966
NOL12	1.3395
CFB	1.33711
BUB3	1.3332
HSPA5	1.33236
SLC39A10	1.32994
ANKHD1	1.32813
DCN	1.32754
ATG9B	1.32633
HINFP	1.3212
GMPS	1.31683
TEAD1	1.30516
KIAA1377	1.30043
SLC35D1	1.3004
KIAA0895	1.29546
MCL1	1.29525
TMEM5	1.29435
RECQL	1.2925
SGTB	1.2893
TRIM62	1.28634
IFI6	1.28539
ZNF521	1.2818
COL18A1	1.2804
WDR1	1.28022
SERP2	1.27851
POP1	1.27552
METTL23	1.26709
MIPOL1	1.26709
CCDC93	1.26152
TAS2R10	1.26075
ALG10B	1.25936
BMP4	1.25792
RRP8	1.25749
LPAR4	1.25321
APOD	1.24999
TNKS2	1.24901
ELOVL5	1.24824
RORA	1.24716
PSAT1	1.23745
MEDAG	1.23198
MED17	1.23087
NGDN	1.22291
ING4	1.21977
FIP1L1	1.21897
ISM1	1.21836
ENOX2	1.21476
ZNF33B	1.20877
XRCC5	1.20841
UBA3	1.199
HELQ	1.19386
ATHL1	1.19342
GNG12	1.18903
ASUN	1.18657
EIF5A2	1.18621
RAB9B	1.18494
PACRGL	1.17957
KANSL3	1.17864
SRP54	1.1784
HIVEP1	1.17392
NME7	1.17236
SLC46A3	1.17117
C1D	1.17088
KIZ	1.1692
SESTD1	1.16906
ZNF689	1.16551
ZNF25	1.16465
ZNF135	1.16235
NMD3	1.15902
CAPN7	1.1585
KIF26B	1.1486
C16orf89	1.14821
HPRT1	1.14652
RNF6	1.14124
FBXL5	1.13487
SYNCRIP	1.13485
PDS5B	1.13091
GOLGB1	1.13079
DSEL	1.13044
PLEKHH3	1.12058
UBXN4	1.1196
CALCRL	1.11913
THYN1	1.11832
SDK1	1.11632
RNF139	1.11438
MAGED2	1.11367
NAMPT	1.1112
MAGED1	1.11087
BTG2	1.10983
DDX58	1.10589
WNT16	1.10582
SCARB2	1.10543
ZC3H12B	1.09194
KRAS	1.08939
VSTM4	1.08672
FBXL2	1.08409
DSE	1.08265
ADARB1	1.0824
POLR3G	1.082
SALL1	1.08004
POC5	1.07972
SEPSECS	1.0749
CNOT7	1.07187
TFIP11	1.06821
TRPC1	1.05714
PPIL4	1.05573
PAMR1	1.05232
THOC1	1.05199
GPATCH2	1.05152
DDOST	1.05055
ARID4A	1.04935
ABHD14A	1.04777
DIRC2	1.04432
SESN1	1.04182
CLEC2D	1.03431
TRIM23	1.0341
PPP1R32	1.03291
ARHGEF40	1.03136
PRKD1	1.03072
HLTF	1.02957
PDZD2	1.02518
PHF6	1.02322
DCTN2	1.01947
DKC1	1.01597
MTF2	1.01514
KIAA0753	1.01178
SH3BGRL3	1.00712
MTMR2	1.00439
CYP4V2	1.00386
MAP3K7	1.00141
CDC40	0.996549
GHR	0.992777
MEGF10	0.990461
FANCL	0.98428
MIOS	0.982628
SNAP23	0.981923
TSC1	0.980299
SNRPB2	0.978048
HNRNPA1L2	0.974344
LCORL	0.971702
TMEM50B	0.969337
PNO1	0.967792
AZI2	0.967379
ZNF546	0.96603
SPRTN	0.965271
TACC1	0.964629
RAB34	0.964485
EXOC1	0.962327
WLS	0.962218
NUP37	0.957944
PIP4K2C	0.956098
SH3RF1	0.955266
NCBP1	0.951916
NAA35	0.95031
RNF20	0.949733
VTA1	0.949572
PHKA1	0.94666
PLRG1	0.942704
FAM178A	0.942634
ZNF438	0.938175
PARP12	0.93671
IGFBP6	0.936221
CDC5L	0.93622
WWC2	0.934024
NSMAF	0.932547
SLC38A2	0.93108
MOB3B	0.930096
MEGF9	0.929583
CAPS2	0.928181
GAB1	0.927016
PSMC3	0.924888
BCLAF1	0.920405
POT1	0.918922
MAT2B	0.918478
ANKRD28	0.917362
ADGRG6	0.916762
SNED1	0.915631
DHX9	0.914947
IGBP1	0.914828
CLIP4	0.913268
TM6SF1	0.909695
RRAGB	0.908454
UNC119	0.908257
DDR2	0.903002
CRIPT	0.895079
CRNKL1	0.891594
SIDT1	0.891519
EPC2	0.889566
PPM1H	0.887322
CYB561D2	0.88666
ZNF655	0.885711
SNAPC1	0.881345
BCL9	0.879018
EMP1	0.874625
RPS23	0.87354
UBE2N	0.871583
PTPRK	0.869662
SETDB2	0.869473
DGAT1	0.868333
ASS1	0.864901
GALNT7	0.862387
SLC5A4	0.862057
SF3B4	0.861248
ENAH	0.858056
SLC26A6	0.857532
SEC23B	0.854945
PDGFRB	0.85186
CREG1	0.851754
HELB	0.850691
ARL6	0.84684
MDFIC	0.844841
UBE2A	0.844145
PARP14	0.841957
FAM32A	0.839574
SMCHD1	0.838894
ROR1	0.835199
FGFR1OP2	0.828921
RAB4A	0.827951
BHLHE40	0.827789
MAP1LC3B	0.827536
AKR1B1	0.826561
ITGAV	0.819932
LRP6	0.816632
CUL3	0.814364
DDIT3	0.813466
EIF3I	0.811845
TSG101	0.811195
MYO6	0.809591
PPCS	0.809016
METTL25	0.804019
CENPC	0.803696
KLHDC2	0.80188
ARL8B	0.799759
ZFYVE21	0.799112
BRPF3	0.794253
CACNA1E	0.789674
KPNA4	0.789637
KDSR	0.789066
CYB5R4	0.78905
ZNF607	0.785845
ENDOD1	0.785731
RNF138	0.783006
TRAPPC4	0.782657
FBXW7	0.782359
CYP7B1	0.781309
CAPZA2	0.780424
KCTD3	0.779507
HNRNPH3	0.779491
COL7A1	0.779283
DMTF1	0.777441
PTPN14	0.773548
RAB2B	0.77335
PHF11	0.771532
TTC1	0.770391
B4GALT7	0.767837
TMEM222	0.767109
MKL2	0.765409
PBX1	0.761091
NPM1	0.757584
PRDM5	0.757522
DIXDC1	0.756381
ZNF7	0.755737
USP40	0.752998
DACH1	0.751865
ZNF266	0.748728
RPS3	0.748452
ARMCX4	0.745656
MAGI3	0.740899
SH3YL1	0.740805
ZNF37A	0.738999
DENR	0.738872
STXBP6	0.738853
C18orf21	0.738686
KCNK2	0.73866
KPNA2	0.73599
C21orf91	0.735869
ERGIC2	0.732489
ALX3	0.731828
PPAPDC1B	0.73045
NR2C1	0.729388
ESD	0.728372
MXD1	0.727464
ZBTB20	0.724756
KCNIP1	0.723783
NUDCD1	0.72265
FN1	0.721505
CSNK1G3	0.720578
UST	0.720338
SEC24D	0.719787
C12orf73	0.719752
COL6A2	0.719527
CAST	0.718382
PPIP5K2	0.718043
TMSB10	0.716665
KLF12	0.716167
EVI5	0.714653
NFE2L2	0.714305
TLE4	0.714159
TTC32	0.714136
OST4	0.706619
GPALPP1	0.704746
AGBL3	0.704462
UPF3B	0.703624
PINX1	0.698813
INTS10	0.697197
VWA2	0.697045
PKD2	0.69545
NUP133	0.695428
EGFR	0.694855
VAX2	0.694377
LMO2	0.692325
TOE1	0.691224
DYNLT3	0.691216
ADD3	0.683921
2019-09-11	0.683376
PDE7A	0.680695
GYG1	0.679766
FRY	0.678091
ATF2	0.677849
FAM189A1	0.676398
COPS2	0.675101
CMTM6	0.673319
TXNRD3	0.672179
MED23	0.672015
AMOT	0.670993
MTMR9	0.670945
TROVE2	0.668668
TMEM123	0.665695
RABAC1	0.664342
ARL6IP6	0.663987
PCBP1	0.662733
ARPC5	0.662273
CD63	0.661891
MYOM2	0.659916
TOP2B	0.659048
CUTC	0.656652
VPS36	0.651485
ZDHHC2	0.648154
RUNX1T1	0.647244
TXNIP	0.64591
ADH5	0.644122
EPHA3	0.641381
LNPEP	0.637966
CD2AP	0.637612
DZIP1	0.636748
TRIM22	0.634762
CCDC50	0.63432
M6PR	0.631578
C1orf54	0.630086
EGLN1	0.62996
MITD1	0.626931
EXTL2	0.626326
CCDC18	0.625564
ZDBF2	0.625393
RND3	0.625277
ST3GAL6	0.624431
C11orf30	0.618864
SPEF2	0.618381
PRKG1	0.616618
EIF1B	0.615708
ACKR3	0.613827
NCL	0.611331
MTSS1	0.605778
SEMA3B	0.603012
OSTC	0.601701
CFLAR	0.6013
NPAS2	0.598905
ZNF561	0.595033
STIM2	0.594535
SPAG7	0.593717
PPP1R12A	0.588992
AP1S2	0.58788
TRPS1	0.586614
TSC22D2	0.5863
DPM1	0.586236
DAB2	0.586184
SLC39A8	0.585385
APCDD1	0.584453
SLC5A6	0.584124
ADAMTS9	0.582986
ZNF558	0.582765
ANKRD34A	0.582442
AIG1	0.579875
SELENBP1	0.57981
COPB1	0.579546
UBQLN2	0.578997
GBP2	0.578496
CTDSPL	0.575471
GPBP1	0.574995
PPP3CC	0.572989
ZKSCAN8	0.57225
UBE4A	0.571999
SLC26A4	0.570669
HLA-A	0.569922
ANXA7	0.569328
WWOX	0.568855
MAP3K4	0.565744
RCAN2	0.565422
EML3	0.565154
UBE3D	0.563726
C3orf35	0.562615
PFN4	0.56247
SMAD5	0.562026
PLAGL1	0.561979
PTBP3	0.560685
AMOTL1	0.558919
CCDC66	0.558754
ZBED5	0.558747
SAAL1	0.558529
PIAS2	0.558304
PRTFDC1	0.557251
RCHY1	0.556201
ZCCHC6	0.555806
RAPGEF2	0.554015
CBLB	0.553915
PRDM1	0.553676
SYPL1	0.550424
RHOJ	0.548239
TMEM59	0.548235
ETNK1	0.547787
PKP4	0.547174
PAPD4	0.546537
NT5E	0.546379
TSHZ2	0.545794
EPB41L3	0.540929
PRPF40A	0.540907
TOX	0.535704
PDCD6IP	0.535372
RAMP2	0.534828
UBE2D1	0.531718
PDE10A	0.530499
RPL3	0.526908
ETAA1	0.525447
SLC6A1	0.525034
PPP1CC	0.522639
NAE1	0.522256
ADPRHL2	0.521861
MCTP2	0.520473
PCBD1	0.520415
LRRFIP2	0.518824
PHLDB1	0.518644
SYNGR2	0.518062
CDC42	0.517634
EPS15	0.516341
MPP6	0.516279
ANKAR	0.516224
SAPCD2	0.516017
TEX9	0.515863
TBC1D32	0.514296
MLLT11	0.514174
KLHL20	0.51294
CRADD	0.512604
FUBP1	0.510785
RNF13	0.510413
CEPT1	0.510123
SGCE	0.509669
ZFP28	0.509022
USP16	0.508708
EPDR1	0.5079
OAF	0.507588
STK4	0.506893
LYSMD3	0.506866
BBS4	0.505959
CADPS2	0.504402
PVRL3	0.503947
MLF2	0.503052
ATRNL1	0.503045
ZC3H10	0.501533
ZNF507	0.500925
LAYN	0.499938
LPIN2	0.499661
ZZZ3	0.499365
RNASEH2B	0.499204
LRRC1	0.497488
REEP5	0.497208
NES	0.494862
EIF3D	0.494671
ID1	0.493481
PCIF1	0.493018
KIAA1755	0.492831
SRA1	0.491515
CHSY3	0.489996
RIC8B	0.489409
HS2ST1	0.488738
ALDOA	0.487733
PTPRB	0.485922
SNRK	0.485729
TMED10	0.485313
TTC21A	0.48487
FAM120A	0.484287
PCGF5	0.483965
MICU3	0.48368
ASB8	0.483518
DCAF16	0.482721
RARB	0.482168
ZFAND6	0.479757
IFRD1	0.477423
INSL6	0.475036
SLC29A3	0.47264
KLHL8	0.472541
PAWR	0.47222
SLC50A1	0.471475
MAST4	0.469954
BDH2	0.469888
OXSR1	0.468147
HACL1	0.465596
PLXNC1	0.463265
NOTCH2	0.461663
KLF9	0.460711
SMU1	0.46033
AAAS	0.459544
BRMS1	0.459345
RNF144A	0.458772
GTPBP8	0.457739
EML5	0.456556
BCAR3	0.455567
ZNF395	0.455347
ARHGAP12	0.454839
DLC1	0.452153
SLC12A2	0.448248
LDB2	0.44663
COL27A1	0.445375
SEL1L	0.445367
BBX	0.445198
SLC22A3	0.44468
ETS1	0.442537
ENO1	0.442207
ANKZF1	0.441642
LOXL3	0.439571
PPA1	0.438708
FARP1	0.438122
DDRGK1	0.436025
RANBP17	0.436006
CYP46A1	0.434941
BTNL9	0.434313
ZNF18	0.431579
CMTM8	0.430051
SERPINB6	0.429841
ASB7	0.428855
PTGS2	0.426123
C1orf27	0.424967
CALD1	0.424542
PAN2	0.424078
NTRK3	0.424045
SLC20A1	0.423413
DPH6	0.419822
PSMB1	0.419703
SDCBP	0.418189
ZFPM2	0.41806
ACP1	0.417441
GNB2L1	0.415248
ADGRA3	0.415142
PROSER1	0.414894
RAB28	0.414856
FOCAD	0.414816
PDE3A	0.414073
MCTP1	0.413558
CAAP1	0.412705
LPIN1	0.411776
C17orf67	0.410964
EFTUD1	0.41093
GIMAP4	0.410929
GNAI3	0.409443
WARS	0.408547
GSTM3	0.406315
RAMP1	0.405914
UMAD1	0.404692
BTAF1	0.404248
SFRP4	0.403356
PTCH1	0.402127
FEZ2	0.401871
2019-03-07	0.401794
WDR41	0.401581
BBIP1	0.400382
ABLIM1	0.400187
ARHGEF10	0.400131
ANXA1	0.397522
RANBP2	0.396449
TRERF1	0.393869
VPS41	0.393105
NEO1	0.392097
KDM7A	0.39173
CPNE2	0.390915
GBE1	0.390906
RPS13	0.390826
TSPAN5	0.389837
RBM3	0.388809
PLAT	0.387205
SPATS2L	0.387091
CPQ	0.384832
MARCKSL1	0.384599
UBL3	0.384434
MTAP	0.383789
SEPP1	0.383447
EPT1	0.38333
KCNT2	0.383226
RGN	0.382563
DNAJC9	0.381343
DNAJC10	0.381193
EIF4A2	0.380972
ZMAT1	0.380611
MN1	0.380498
PIKFYVE	0.379213
LRRC58	0.378617
GNB4	0.378394
TMEM68	0.377797
MAMLD1	0.376645
DPY19L1	0.376618
EXT2	0.376061
IRF2BP2	0.37541
SEC31A	0.374362
GALNT18	0.374233
IDNK	0.372149
VPS33B	0.37211
ZNF518A	0.371759
CHN2	0.371002
ABHD16A	0.370075
MINA	0.36943
CNOT6L	0.368984
NR1H2	0.368852
HMGN1	0.368563
CSTF3	0.368067
ZNF800	0.366555
MTUS1	0.364721
UFD1L	0.364624
SCAMP1	0.363896
ARNTL	0.362715
TDRD7	0.362415
UTRN	0.361393
EFCAB13	0.361367
BTN3A3	0.360972
SEMA5A	0.359746
USO1	0.359704
RIC1	0.359542
TMEM182	0.358889
MED14	0.358626
FAN1	0.358608
YWHAH	0.358105
ACSL3	0.357729
TPK1	0.356742
XRN2	0.356336
ZNF462	0.355998
CPNE8	0.355919
AMN1	0.355889
CRBN	0.355734
FAM89A	0.354889
GNRH1	0.353964
STK39	0.353826
ITPRIPL2	0.352561
GRB14	0.352558
HLF	0.352149
CFAP97	0.351104
PAK1	0.35016
VPS29	0.349208
MPDZ	0.348639
ESAM	0.347738
FBLN5	0.347661
CC2D2A	0.347604
TMEM168	0.347278
MRVI1	0.347197
SPTLC1	0.34675
SMAD1	0.346712
DKK3	0.346213
NR3C2	0.344336
UNC5B	0.343653
PSMF1	0.342875
NEK7	0.342729
CNOT2	0.342593
TRIM25	0.342368
PAM	0.342069
BET1	0.340551
CAND1	0.340096
ADAM10	0.339854
NTN5	0.338748
HNRNPD	0.338642
MAP3K8	0.338203
C9orf84	0.338149
HOMER1	0.336629
RAB11FIP2	0.336521
FAM49A	0.336414
PIAS3	0.335452
NIN	0.334817
TBC1D15	0.333247
WDR17	0.333229
MAPK8	0.332341
NAPB	0.331417
CAPRIN2	0.329827
GORAB	0.32895
UBA6	0.328947
PLSCR4	0.328695
ATR	0.328481
RASGRF2	0.32618
SPARCL1	0.325674
ID3	0.325259
NGFRAP1	0.324957
NAALADL2	0.324807
VEGFA	0.324464
ZMPSTE24	0.324265
RFX7	0.324256
IFNAR1	0.323235
HSD17B12	0.323155
NCOA2	0.322
EPHA5	0.321727
MOB3C	0.319522
SOCS2	0.3194
ILDR2	0.316963
PPP1R3E	0.316883
FTSJ3	0.31665
CDK4	0.316315
KRTCAP2	0.316172
TCEAL1	0.314519
SREK1	0.314284
C18orf8	0.314264
NCALD	0.313222
ARF1	0.313148
N4BP2L1	0.313069
UBE2E3	0.31279
PMP22	0.312659
SORBS3	0.312261
ITM2A	0.311649
TMX4	0.311617
SETD7	0.309802
CDADC1	0.308689
FRAS1	0.308381
SF3B1	0.307869
GCLM	0.305741
REV1	0.305686
ERGIC3	0.305591
RGCC	0.304898
ELP2	0.303979
ST6GALNAC3	0.303855
POLD2	0.302803
FAM188A	0.302412
KIF13A	0.301801
B2M	0.301042
SESN3	0.300734
CD46	0.30051
AGPS	0.300266
SNRPG	0.299893
SOWAHA	0.299852
RYBP	0.299522
SCN2A	0.299276
CAMKMT	0.297743
PPIL3	0.297735
GLCE	0.296581
PTGDS	0.296495
GABARAP	0.296348
TMBIM1	0.296315
UFL1	0.295032
FHL1	0.294359
ZSCAN9	0.294098
ATP6V1H	0.293972
DUSP22	0.292465
OR1L8	0.290341
YAE1D1	0.288475
SLA	0.288209
ST8SIA1	0.287543
SLX4IP	0.287502
CACNA2D3	0.287481
ANKRD32	0.285911
PCNP	0.284903
RNF32	0.282466
DCP2	0.281863
HOPX	0.280119
FOXP2	0.279324
SETX	0.279115
PDE3B	0.279002
APOBEC2	0.278763
STX7	0.27863
SCAF11	0.278604
FOPNL	0.278413
PJA2	0.278358
SLC4A8	0.278054
TCF12	0.277907
DNAJC1	0.277619
SCN5A	0.276877
FNBP1L	0.276235
MAN1A2	0.276002
ARID5B	0.270302
LZTFL1	0.270181
RB1CC1	0.269615
KAT2B	0.268615
CBX3	0.268279
ZBTB5	0.267356
MAN1A1	0.266847
PCNXL4	0.266241
MLIP	0.265831
ZNF680	0.263391
TPD52	0.262931
PAPOLA	0.262895
HUS1	0.262714
SLC30A1	0.26195
SULF2	0.261781
CHKA	0.260926
IP6K2	0.260335
DOCK9	0.260335
PBX3	0.260198
SGMS1	0.260055
TSEN54	0.259909
NONO	0.256851
ASAP2	0.255798
RYK	0.254385
RPL4	0.252241
ACTB	0.251875
TSTD2	0.251351
PIP5K1B	0.250085
C9orf40	0.250014
C6orf1	0.249554
METTL9	0.249516
ZNF451	0.249305
COG6	0.248886
RERG	0.248881
ZNF124	0.248421
DICER1	0.248141
HSP90B1	0.247687
RASSF8	0.243596
RAPGEF5	0.243321
RAB1A	0.242418
TMEM220	0.241034
TAX1BP1	0.240705
TPD52L1	0.240219
SEMA6A	0.240091
GNPAT	0.239847
RPS27A	0.239696
ZNHIT6	0.239587
GIN1	0.237906
CEP192	0.237641
PLEKHG3	0.23643
CCNI	0.235997
ESCO1	0.23579
FRYL	0.235359
PAQR8	0.234371
APPL1	0.234304
AUP1	0.234268
DNAJB9	0.233947
NCKAP1	0.233418
CTSL	0.233337
LINC00998	0.233058
USP15	0.232289
FBXL7	0.231804
PSMB4	0.231221
ATP6V0B	0.230965
MLLT3	0.23072
ZNF678	0.230592
KCTD8	0.230369
NKRF	0.228872
FAM208B	0.228817
SAMD5	0.228282
TRPM3	0.22518
SHOC2	0.224858
ZNF91	0.224001
C2orf74	0.223415
TRIP11	0.22327
TMEM184C	0.221662
TBC1D23	0.22075
FAM189A2	0.22053
TMEM260	0.219891
HECTD1	0.219831
FABP3	0.219393
ACER3	0.21835
XRRA1	0.218293
TMEM242	0.217005
FIGN	0.216878
ZNF385B	0.216354
CAPN2	0.216262
FAT1	0.216147
UBA7	0.214876
BMP2K	0.214328
OSBPL9	0.21395
ARSK	0.212927
NFIA	0.212056
RALGPS2	0.211667
NFATC4	0.211115
THBS4	0.210694
SERINC1	0.210151
ZMYND10	0.21002
APBB3	0.209339
TTC13	0.208995
ROBO1	0.208958
C14orf37	0.208753
PGAP1	0.208227
KIDINS220	0.208117
PRKAA1	0.207781
GAB2	0.20753
ADAM23	0.207429
WASF1	0.207281
ZNF608	0.206966
ASCC3	0.206932
ERP44	0.206079
PAG1	0.204798
AFTPH	0.204762
MXI1	0.204443
STXBP3	0.203976
MAP9	0.202801
PSMB10	0.202489
ARL15	0.202434
SMAP1	0.202255
ARHGAP31	0.201884
LINC01125	0.201233
RGS5	0.200891
ARHGAP18	0.199712
IRF9	0.199568
TM2D3	0.19943
POLR2B	0.199284
ZNF704	0.199058
FAM179B	0.198762
LPAR1	0.198242
OSTM1	0.19788
WDR26	0.197872
NFIB	0.197083
SEC16B	0.195512
KHDRBS2	0.195398
MAPRE2	0.195351
EIF2A	0.194948
ARPC3	0.194836
FARSB	0.194829
RALGAPA2	0.193946
EIF5	0.192222
PMS1	0.191811
ZNF83	0.189757
DCBLD2	0.189229
ABI1	0.189164
BACH1	0.188966
PTPRM	0.188587
YTHDF1	0.188297
MORF4L2	0.188049
SORBS2	0.187541
KIAA1468	0.187426
ITSN2	0.18683
CERS2	0.186029
RPAIN	0.185975
UXT	0.185101
TMEM33	0.184928
TBC1D4	0.184905
LPP	0.184654
LMBRD1	0.184492
FKTN	0.182668
TMEM232	0.18094
INTU	0.180736
CD164	0.180477
TRIM13	0.180423
SPATA7	0.18005
EIF3E	0.180007
ACTG1	0.179274
ZSCAN30	0.179051
FAM149A	0.178652
PSMD13	0.17865
ZNF280D	0.176509
PRKCA	0.175381
ZDHHC9	0.175103
RANBP6	0.174981
CACNB2	0.174797
OPN3	0.174268
SNX19	0.173547
MAML2	0.173405
KIF16B	0.173118
SAT1	0.172991
SAXO2	0.172902
ETV5	0.172887
CDK8	0.172003
SAMD9L	0.171308
AP3B1	0.170269
WWP1	0.170209
MGLL	0.168866
RPS6KC1	0.168742
TTC21B	0.16847
EEPD1	0.168105
MTM1	0.168056
DR1	0.166165
RAB18	0.165902
GATSL3	0.16557
LIN7A	0.16535
FBXW8	0.164944
UBE2V2	0.164449
DOK5	0.16441
TENM4	0.164214
MYRIP	0.163633
NXF1	0.163406
WDR77	0.163285
IFI16	0.162637
PLCH1	0.16238
QKI	0.161309
A2M	0.161232
CHMP2A	0.160723
POC1B	0.160685
PCTP	0.160211
MBNL2	0.159881
STYX	0.159629
DLG1	0.159492
CST3	0.158923
NRBP2	0.158299
USP8	0.158202
SLC40A1	0.157885
INHBA	0.157587
SERPINI1	0.157489
AK5	0.15717
LRP8	0.156356
ZNF75D	0.156263
TAB2	0.156047
OTULIN	0.155344
DDX26B	0.155076
KAT6A	0.15485
ZNF138	0.154669
NLK	0.153723
ASPH	0.152692
FBXO7	0.152204
KRBOX4	0.152116
ZNF33A	0.15183
RSBN1	0.151474
NR2F2	0.150599
CPED1	0.150548
PNRC1	0.150325
LTN1	0.149831
ATP13A3	0.149809
HNMT	0.14969
FZD6	0.149266
LRCH1	0.149102
NOS1AP	0.149046
CCT5	0.148772
SRSF7	0.148181
SLK	0.148015
RAP1A	0.147921
PSMA1	0.147475
VIM	0.145202
NAPEPLD	0.14509
ZNF512	0.144399
ZBTB40	0.143363
PSD3	0.143247
DHRS7	0.142941
PTPRE	0.142814
TUBA1A	0.142641
ZNF641	0.142501
CDK6	0.141663
ETV6	0.14157
CEP70	0.140467
SMARCAD1	0.140452
CREB5	0.13986
TMEM230	0.139803
EMC7	0.139758
RNF19A	0.139241
VPS54	0.139223
INPP4B	0.138779
TDRD3	0.138224
UBE2Q2	0.137949
TPP1	0.137907
SEC63	0.137426
LRP12	0.135626
BAALC	0.135056
PLSCR1	0.134645
SLC22A15	0.134266
TMX3	0.134217
CEP152	0.133809
ZDHHC14	0.133205
HSP90AA1	0.132923
FAM91A1	0.132696
DIP2A	0.13252
RAPGEF3	0.131974
THOC2	0.13151
GABPA	0.131223
DUSP11	0.131215
YWHAB	0.131084
COMMD4	0.13099
LANCL1	0.130816
GNL2	0.129722
LRRC8C	0.129612
OTUD4	0.129408
GTDC1	0.129072
BOD1L1	0.128716
CSMD2	0.127798
CDC23	0.127509
ANKRD44	0.126867
TUSC3	0.126642
JAM2	0.126537
ANKRD10	0.125539
IKZF5	0.125354
RNF130	0.125337
HAX1	0.125249
CBR1	0.125177
THUMPD2	0.125175
EXT1	0.12501
RPS6KA2	0.124172
NFKBIA	0.123162
RFX3	0.122879
FCHO2	0.122261
ZNF740	0.122139
MIS18BP1	0.122092
RBM12B	0.121519
SIGIRR	0.121087
ATM	0.121027
SULT1C4	0.120937
ZNF407	0.120455
UGP2	0.120271
C15orf41	0.118898
PHTF2	0.118753
CCSER1	0.118625
ELMO1	0.118512
DPY19L3	0.118467
STAT1	0.117998
HERPUD2	0.117306
LPGAT1	0.116981
ZCCHC24	0.115748
KIAA1217	0.115483
METTL3	0.115199
SNX13	0.115144
TRMT5	0.115074
CEP95	0.11492
EFEMP2	0.114471
FAM107A	0.114141
DPYD	0.114024
CLSTN2	0.11327
SRSF2	0.113127
TUBB	0.113042
RHOBTB3	0.11255
CHN1	0.112114
PRRX1	0.111382
COL12A1	0.111306
KNSTRN	0.110987
SPRED1	0.110347
ANKRD50	0.109575
FAR1	0.109426
SSBP2	0.108964
IFT43	0.108604
TRMT1L	0.108514
ZNF763	0.108466
CTTNBP2	0.10836
GARNL3	0.107932
ITGB3BP	0.10793
VPS4B	0.107736
DNTTIP1	0.107559
KLHL5	0.106985
GALNT1	0.106912
KBTBD2	0.105942
SLC30A7	0.105878
CRB1	0.105619
RPP40	0.105408
CORO7	0.104554
RBBP6	0.104216
TECR	0.104003
CNN3	0.103914
HSP90AB1	0.103671
CSDE1	0.10348
SPATA1	0.103237
PLEKHS1	0.10303
CAMK2D	0.103028
NAA20	0.101922
IL6ST	0.101399
SEC22A	0.101376
TMTC1	0.101217
CLTC	0.10101
RUNDC3B	0.100612
EPM2A	0.100499
TRPT1	0.100408
ALS2	0.100126
SYT17	0.099043
HMG20A	0.0989971
PSMC6	0.0989083
GULP1	0.0988379
SLC10A7	0.0986182
LPCAT2	0.0980026
LRRC4C	0.0975875
RAD54B	0.096533
DDX56	0.0962309
ADRBK2	0.0955872
ARAP2	0.0955801
BIRC2	0.0955267
FRZB	0.0952815
SLC1A3	0.0947778
CELF2	0.0947322
ZNF616	0.0945382
USP1	0.0937304
KIAA1324L	0.0936683
USP47	0.0936485
ACTR3	0.0936142
SERINC3	0.0927344
NREP	0.0920731
SCFD1	0.0917213
RBKS	0.0915146
SRFBP1	0.091505
C7orf60	0.0914732
CCNT2	0.0913222
MBNL1	0.0910637
ZNF326	0.0908051
TMEM161B	0.0907705
ZBTB6	0.090649
ADPGK	0.0900793
PTPN2	0.0894956
SH3BGRL	0.0893152
RUNX2	0.0886224
AKIP1	0.0884381
FADS1	0.0878783
SRRM1	0.0877673
ADGRL2	0.0876473
AMZ2	0.0874665
PLK2	0.0873612
NASP	0.087247
HNRNPR	0.0867441
LCP2	0.0866884
RNASE1	0.0863781
SUSD4	0.0862291
HPCAL1	0.0859235
HIPK2	0.0858057
GAREM	0.0857782
SMARCA2	0.0857395
SOX5	0.0856161
SGCD	0.0856124
HSPA8	0.0855433
PGBD1	0.085317
TARBP2	0.0847493
PRKRIR	0.0846052
SUB1	0.084534
MCMBP	0.0842952
HSD17B7	0.0841774
PDE1C	0.0839262
HBS1L	0.0839161
COL16A1	0.0838311
SPRED2	0.0835201
SMAD4	0.0824954
LGALS3	0.0822825
PNN	0.0808613
TRO	0.0801847
CPE	0.0797788
METTL7A	0.0796624
R3HDM1	0.0796326
FMN1	0.079581
SYNPO2	0.0790389
AFF1	0.0785149
PPIH	0.0782717
HSPBAP1	0.0780159
FRMD3	0.0779691
CCDC186	0.0778972
IRS1	0.0777564
RABGGTB	0.0774628
KRIT1	0.0771425
PIP4K2A	0.0766716
FAM127B	0.0763693
ANTXR1	0.0762298
VMO1	0.0761959
NAV3	0.0761735
DUSP12	0.0759743
COPS4	0.0757895
VPS8	0.0753031
MLH3	0.0752975
PPP2R3A	0.0752359
2019-03-03	0.0746883
ANK1	0.0746595
TRIM45	0.0740322
NGF	0.0734925
LAT	0.0734915
KAZN	0.0732554
ATG2B	0.0732042
FERMT2	0.0731082
FCHSD2	0.0729751
SLC4A7	0.072946
LINC00961	0.0726342
ATG9A	0.0725062
UBE3A	0.072109
GPX3	0.0715862
SLC38A11	0.0706735
KIAA1211	0.0703422
GORASP1	0.0701025
USPL1	0.0697389
MFSD8	0.0696974
SH3RF3	0.0692955
ZNF214	0.0692626
TYW3	0.0691533
DDHD1	0.0681533
CCDC144NL	0.066758
PRPF39	0.0663121
PCDH7	0.0661629
PSMG1	0.0659588
SPG20	0.0653664
SLC47A1	0.0651478
MT1X	0.0642449
WFS1	0.0641086
GRB10	0.0640378
PLAG1	0.0634426
SGCB	0.0633664
RANBP3L	0.0633257
ZFP36L2	0.0631895
NLGN4Y	0.0627603
SLFN11	0.0626405
USP24	0.0626134
SORT1	0.0624
UFM1	0.0622766
ARFIP2	0.0620092
ARL2BP	0.0619847
FAM221A	0.0617895
ZBTB16	0.0615418
NACA	0.0615333
TTC14	0.0610047
TMTC2	0.0604986
EHD3	0.0603192
GRM1	0.0602303
METTL22	0.0599713
PELI2	0.0598572
CNIH1	0.05954
ALG13	0.0595249
CSRNP2	0.0590776
PRCP	0.0588712
ADAM33	0.05876
ARMC8	0.0586322
MKRN1	0.0578832
YTHDC2	0.0575763
ZNF24	0.0575491
PRMT2	0.057046
GRAMD3	0.0570414
REV3L	0.0569172
FTL	0.0563256
ZNF644	0.0561403
ALG10	0.0561382
NT5C3A	0.0558235
CALM2	0.0550235
PLXDC2	0.0547535
DAAM2	0.0541833
CACNA2D1	0.0541578
TRAPPC13	0.0539675
AGBL4	0.053757
CASP8AP2	0.0536819
CSGALNACT1	0.053364
PGBD2	0.0533135
LYST	0.0532649
INTS6	0.0531439
RAPGEF6	0.0531038
SEMA3C	0.0528847
ZBTB38	0.052302
SMC1A	0.0517179
ASNSD1	0.0516122
C1orf123	0.0514685
TRIM26	0.0514373
FAM134B	0.0512493
FNIP2	0.0512433
ZNF337	0.0510793
LPAR6	0.0508729
CHD1	0.050849
SECISBP2L	0.0505797
UBA1	0.0504934
HACD3	0.0498896
RAP1GDS1	0.0498722
PRPF38B	0.0497601
PCMTD2	0.0497594
FNDC3A	0.0495885
ATP1B3	0.0490928
GTPBP2	0.0490677
GRIA4	0.0486573
DAK	0.0482755
KIAA2026	0.0482605
CCP110	0.0481894
MT2A	0.0480915
HK3	0.0479434
PDE6C	0.0477204
DUSP6	0.0476873
MSL3	0.0475465
WDR11	0.047448
FAM69B	0.0472942
PDGFRA	0.0469776
VSIG10L	0.0469014
CEP57	0.0468913
ACYP1	0.0467992
PDE8A	0.0467539
PIK3R1	0.0467035
BLOC1S2	0.0466427
MFSD5	0.0463289
RCL1	0.0461768
RPE	0.0457845
LDLRAD4	0.0456254
RFX5	0.0454686
FBXO43	0.045298
FAM19A2	0.0451086
LAPTM4A	0.0450885
NHLRC2	0.0448709
CCNL1	0.0447976
ARPC2	0.04478
C16orf95	0.0446717
PHF20L1	0.0445066
PKNOX2	0.0441246
CD59	0.0431114
SUPT16H	0.042771
DIAPH2	0.0427109
RSG1	0.0426372
H3F3B	0.0424915
BMPER	0.0424674
EPB41L2	0.0422011
PSMD6	0.0419354
NUPL1	0.0418886
BPIFB1	0.041871
ARHGAP26	0.0418043
ATP2B1	0.0416289
RBM41	0.0415922
STK26	0.0415919
SIPA1L2	0.0414617
SNCAIP	0.0413836
PREX2	0.0413654
EPYC	0.0409508
ZNF84	0.0409507
ARHGAP5	0.0405469
TBC1D9	0.0404786
SMARCA1	0.040374
YWHAZ	0.0402801
KRCC1	0.040191
FGF2	0.0401245
TSN	0.0400651
RPS27L	0.0399939
ZSWIM6	0.0399912
WASF3	0.0397846
RAC2	0.039765
FAM104B	0.0395965
C12orf4	0.038999
FGL2	0.0388254
MTMR10	0.0386043
SCRN2	0.0385824
MEF2C	0.03847
PUF60	0.037557
DCLRE1A	0.0373898
TAF5L	0.0373684
NDRG2	0.0369423
CDC73	0.036809
WDR6	0.0367031
RESP18	0.0366705
CWC27	0.036506
WDR33	0.0363414
ZNF518B	0.0355411
CWC15	0.0354982
KLF3	0.0338543
CEP63	0.0336702
ABI3BP	0.0335912
RNF150	0.0335009
ENTPD1	0.03349
STAMBPL1	0.0332985
SYT1	0.0325838
ZEB2	0.0325811
DUSP28	0.0322251
PAQR3	0.0322158
IQCB1	0.0321454
SP3	0.0320706
PPHLN1	0.0317886
SRGAP1	0.0317076
COMMD10	0.0315688
HSD17B11	0.0315518
THSD7A	0.0312845
EIF1	0.0308406
KIF5B	0.0308304
C4BPB	0.0308049
DCHS2	0.0305419
RDH10	0.0304537
PLCL1	0.0304269
LSM1	0.0304088
ANKLE1	0.0299358
RPGR	0.0299129
PSMD1	0.0298043
TACR1	0.0297005
SRP9	0.0292843
FAM13A	0.0291256
SF3A3	0.0290469
PRKAR1A	0.029026
ERAP1	0.0288399
FOXO1	0.0287028
LRP2BP	0.028598
USP25	0.0285191
KIAA1524	0.0284356
FAR2	0.0283411
APMAP	0.0282605
ORC5	0.0282077
AP5M1	0.02811
KCTD15	0.0280755
CCDC14	0.0278981
ERBB2IP	0.0278192
TYW5	0.0277736
NOC3L	0.0276393
SHC4	0.027579
FAM208A	0.0275068
ARFIP1	0.0274459
ZSCAN26	0.0270878
GALNT10	0.0269956
C10orf90	0.0267614
NUPR1L	0.0267467
IKBKE	0.0266913
SLC24A1	0.0264942
CCDC82	0.0264825
C8orf58	0.0262323
CASQ1	0.0261526
CD226	0.0260477
TDP2	0.025987
IFNGR1	0.0257446
ASAH1	0.025527
C9orf50	0.0251544
IRAK3	0.0249835
ARHGAP28	0.0247011
SLC35A5	0.0244594
NPTN	0.0244245
L3MBTL3	0.0241732
RGS12	0.0241491
ATF7IP	0.0241482
CFAP36	0.0240521
CNGA1	0.0240296
MUC1	0.0240287
MAN2A1	0.0239933
C9orf116	0.0239493
SNRPE	0.0239039
ANKRD6	0.0236686
SAMD4A	0.0235381
PLCL2	0.0231841
BCDIN3D	0.02317
LRP4	0.0230615
CCS	0.0230214
PIGC	0.0227671
HDAC9	0.0226468
SMAD2	0.0226111
GNPNAT1	0.0225734
PKD1L1	0.0225457
MYL12B	0.0225173
CNBP	0.0223977
PPP1R15B	0.0223013
MANBA	0.0222031
PMM1	0.0221318
TPH2	0.021565
SLC12A4	0.0214878
ZNF429	0.0213857
E2F7	0.0211019
MBOAT2	0.0206799
CPEB2	0.0205784
MAPKAPK2	0.0205121
MEF2A	0.0205097
SIRPG	0.0203168
KITLG	0.0202365
AADACL2	0.0200487
UTP14C	0.0200146
PEAK1	0.0199916
MYOZ3	0.0199535
LSAMP	0.0198513
MAML3	0.0197678
CKAP5	0.0196834
STAM	0.01962
VSIG1	0.0194093
SFMBT2	0.0194047
NAT6	0.0192032
SLC6A13	0.0191303
DNAJC6	0.0188618
OTUB2	0.0188013
COL3A1	0.0187673
CDR1	0.0183951
TAF9B	0.0183307
SATB1	0.018236
NEDD4L	0.0182327
CLU	0.0179241
LONRF2	0.0177783
ALDOB	0.0176935
AGPAT4	0.0176346
FBN1	0.0175492
PGGT1B	0.0173488
TMEM63A	0.0170657
SHFM1	0.0165658
LRRC8D	0.0163024
PAK1IP1	0.0161224
TNFRSF1A	0.0160714
KCNE1	0.015986
SNRPD3	0.0159742
NRBF2	0.0159437
ZNF585A	0.0158741
ACTR6	0.0158178
LRRCC1	0.0156497
ZNF555	0.0156481
[truncated: 5,012 more rows]

## Sheet: Exc L2 LAMP5 LTK
symbol	specificity
LTK	2.83919
ATP4A	2.67611
SMLR1	1.84147
CCDC144NL	1.79879
ITGA4	1.48943
DDRGK1	1.42584
DGKA	1.41345
NEUROD1	1.3271
TWIST1	1.25546
ART3	1.24132
MUC19	1.21984
CDH22	1.21446
ADCYAP1	1.21187
SEMA4F	1.2077
PNLDC1	1.17955
ENC1	1.12977
MLIP	1.09649
PVRL3	1.08822
ARL4A	1.06705
NPHP1	1.05645
WDR33	1.04435
HTR3B	1.04372
SLC12A8	1.03749
LONRF2	1.03678
ANKRD32	1.03604
NPTX2	1.03334
TSPAN1	1.02477
CSTF3	1.02229
FANCL	1.01597
CCNO	1.01584
LRRTM4	1.01099
LY6D	0.994794
MFSD4	0.993699
SPEF1	0.989539
DGKB	0.979929
CBLN2	0.968962
ZNF184	0.966218
SLC22A1	0.962701
KIAA0753	0.957396
PRKAR2B	0.953909
LCA5	0.953062
WASF1	0.952378
ADAMTS3	0.947973
C4orf3	0.935821
C1QL2	0.9339
DYNC2H1	0.922049
IPO5	0.919148
AKAP5	0.918846
FBXW7	0.913793
KCNS1	0.912586
CTNNAL1	0.911128
MGP	0.901967
CDK20	0.898593
EFCAB7	0.895564
GLRA3	0.894109
KCTD1	0.891845
EGR3	0.890523
TSEN54	0.890505
TAF7L	0.890326
STEAP2	0.890218
LDB2	0.883718
ZNF473	0.883323
CYP46A1	0.87911
SYCE1	0.874653
KCNK1	0.874038
FZD3	0.873919
MBD1	0.87221
ATP2B1	0.868735
LRRC34	0.863319
RGS14	0.861715
TMX3	0.855442
R3HDM1	0.854874
TESPA1	0.852873
NIPAL2	0.851201
ABHD12B	0.848734
NBN	0.84697
DMAP1	0.842818
OPN3	0.839748
DZIP3	0.838489
PDZD2	0.834759
HS6ST3	0.832935
KLHDC9	0.832859
LRRC6	0.832782
ARNTL	0.827713
SYTL2	0.816046
CAMKV	0.815582
NDST3	0.815302
RCOR3	0.81114
RCAN2	0.808575
LRRIQ1	0.808207
KALRN	0.807161
STK36	0.805334
WNT2	0.804032
TBC1D32	0.802583
NTRK3	0.800842
MLF1	0.799978
ZNF138	0.799201
RPGRIP1L	0.794796
NME7	0.78922
SYN3	0.787707
GOLT1B	0.787521
WDR17	0.786789
SSX2IP	0.786716
SLC2A12	0.785975
LMF1	0.78321
BTBD10	0.783114
CDC40	0.78284
HSPH1	0.782083
SH3BGRL2	0.780825
ZFAND2B	0.776973
KBTBD11	0.776263
ERGIC2	0.774836
ZNF441	0.77347
ATRNL1	0.772068
ST8SIA3	0.771247
ANKRD18B	0.770287
LRFN5	0.767368
EML6	0.767033
NCKAP1	0.767025
ZSCAN26	0.765183
RSPH3	0.764992
SCN2A	0.762869
KIAA1549L	0.757421
RPS6KC1	0.757264
CHN1	0.756821
CAMK4	0.754817
IFT20	0.753342
SYBU	0.752566
RPS6KA6	0.751081
MED31	0.749933
FHL1	0.747899
SMC6	0.746809
PRPF39	0.745583
PDE8B	0.744863
ADAM32	0.744194
METTL14	0.743782
PIAS2	0.740316
RAPGEF2	0.739816
BZW2	0.73712
PMM1	0.736968
SMPD2	0.733168
SLC12A5	0.73289
ACVR1C	0.732851
ORC4	0.731569
SNRPA1	0.731268
CACNG3	0.730712
ITPR1	0.729635
TTC21A	0.728812
PDE7B	0.726652
FSIP1	0.725842
GTF2H1	0.725053
ATL1	0.724988
GABRB3	0.723722
CHML	0.723314
FGFBP3	0.722619
ATF2	0.722552
PSMD7	0.722236
ZDBF2	0.720925
GABRA4	0.720784
CDH18	0.720384
ZBTB41	0.720158
NOP56	0.720003
HAX1	0.719878
STEAP1	0.719532
PPL	0.719287
MED8	0.718929
PARP2	0.718626
SLC17A6	0.718171
NECAB1	0.717776
FKBP3	0.715561
PIP4K2C	0.714987
CASQ1	0.713931
C11orf87	0.712748
AZIN1	0.708132
PAK1	0.706717
CCDC43	0.705833
KCNV2	0.703648
ACD	0.702538
KCNV1	0.701749
GLT8D1	0.699831
DUSP14	0.699665
KIAA0825	0.697494
WDR54	0.697064
THYN1	0.696594
TMEM109	0.69522
RAD18	0.694813
PAQR3	0.693568
MKL2	0.69199
IFT57	0.691142
ZC3H15	0.690519
BRIX1	0.689876
SLIT3	0.68751
NIN	0.685091
CAPN5	0.684431
C12orf4	0.684128
MYSM1	0.683466
MAP3K7	0.68134
STXBP5L	0.681186
TYW3	0.680845
IARS	0.680241
FAM219B	0.679112
SPA17	0.678717
FOXQ1	0.677347
CCKBR	0.677074
EXOC6	0.676499
KCNIP4	0.67573
EPHX4	0.675171
TMOD1	0.6738
KRT222	0.673676
NPTN	0.673481
SUPT20H	0.671267
DCLK3	0.671116
STAT4	0.670295
CNKSR2	0.669749
CD47	0.669642
RAB23	0.66856
DLX4	0.666751
ZSCAN31	0.666508
LAMB1	0.666292
SNAP25	0.664099
SLC24A1	0.663813
KCNH1	0.663012
POLD3	0.66291
TRERF1	0.659954
SLC35A1	0.659368
CSRNP2	0.65813
B3GNT2	0.657413
EWSR1	0.657198
NEK2	0.656608
ENO2	0.654038
FBXW2	0.653468
CLK2	0.653388
ANKRD42	0.65338
TMEM232	0.652866
ALDOB	0.652432
RPAP2	0.652414
PPIH	0.651655
RRAGD	0.650883
CCDC66	0.65071
PNRC2	0.650646
CYP2E1	0.648812
RSPH1	0.648482
SLC6A5	0.648393
UTP23	0.646659
CALM2	0.646244
CAMK2N1	0.64522
PLK2	0.643959
KCNIP2	0.643883
PSMD13	0.643275
HOOK1	0.642734
BRK1	0.64266
CCDC158	0.642356
DCUN1D5	0.641663
RIC8B	0.641663
METTL3	0.640448
VSNL1	0.640015
CCDC59	0.638496
CDAN1	0.638207
GSTO2	0.638066
CTDSPL	0.637915
NPAS2	0.63688
CPNE6	0.636779
CAPRIN2	0.636321
TRAPPC13	0.635867
YWHAZ	0.635175
SERPINA10	0.634708
GTDC1	0.634108
CTPS1	0.633595
CEP290	0.63339
EIF2B1	0.633212
KIAA1407	0.63297
FGFR1OP2	0.63294
SLC39A4	0.632852
PRKRIR	0.632692
PCID2	0.631331
LIN7A	0.630785
ICA1	0.629086
ZNF91	0.628433
SLC4A1AP	0.628151
SPIN2A	0.626938
MLST8	0.626082
MED4	0.625228
YIPF5	0.624003
EBNA1BP2	0.623516
ARMT1	0.623232
ERI2	0.621347
SLC9B2	0.621294
MICAL2	0.618968
KLHL2	0.618834
RBM48	0.618758
NUP88	0.615628
SLC22A9	0.615388
SERGEF	0.613823
CPSF6	0.613204
ATP2B4	0.612718
ZNF605	0.612037
BCLAF1	0.611384
GRHL1	0.611016
COG2	0.610898
GNAL	0.610148
GSDMB	0.609978
MED9	0.608795
NEK11	0.608408
SMARCAD1	0.607529
TRMT1L	0.607176
ZNF511	0.606622
CLDN12	0.606341
KCNQ5	0.605344
POLE3	0.605115
AP2M1	0.605069
GPALPP1	0.604957
FAM81A	0.603974
GGPS1	0.603701
CFAP69	0.603242
HACL1	0.603174
CENPC	0.602142
EXOC5	0.601911
HOMER1	0.601305
SRSF4	0.601014
PKIA	0.600903
ISPD	0.600683
C2orf80	0.60048
FBXO3	0.600126
SH3YL1	0.599613
ZNF740	0.599247
NOL11	0.598941
PLAC8L1	0.598744
ADGRL2	0.598434
IGFL2	0.598426
H2AFV	0.598197
FSD1L	0.598132
TXNRD3	0.598065
H2AFZ	0.597631
AGBL4	0.597609
TTC1	0.597569
FAM188A	0.597201
2019-09-11	0.59668
TIPRL	0.596616
DPCD	0.595971
DUSP11	0.595379
ANO5	0.595004
CYP4X1	0.594863
PPME1	0.594494
CEP57	0.594264
SART3	0.593512
HACE1	0.593349
FBXO22	0.59296
RFX3	0.592437
SUMO1	0.592252
PRKAA2	0.591678
LRRC28	0.590257
VN1R1	0.590107
P2RX5	0.590049
TSG101	0.589624
ARPC5L	0.589605
DYNC2LI1	0.587826
ASNS	0.586979
ENPP5	0.586915
TMEM234	0.586866
PPHLN1	0.586852
OLFM1	0.586686
DET1	0.586302
FAM19A1	0.586195
CUX2	0.586009
SPAG1	0.585634
FAM84A	0.585607
TNFRSF4	0.585466
NDFIP2	0.585416
FPR1	0.585249
EIF2S1	0.585178
RAD50	0.585071
SSFA2	0.584712
VAMP4	0.584457
CSMD1	0.583909
ZNF540	0.583881
NPRL2	0.583304
NAB1	0.582977
TMEM132E	0.582793
EIF4A2	0.582249
GPR52	0.582232
LZTFL1	0.582204
MTR	0.582039
RGS7	0.58183
RNF2	0.581165
IQUB	0.580533
RIC8A	0.579778
SYCP2	0.57951
PAPD7	0.579502
ERICH3	0.57812
FARSB	0.577865
PCDH7	0.577792
RBM24	0.57775
IL1RL2	0.577284
IFRD2	0.576489
TMEM199	0.576308
TMEM211	0.574451
GPATCH4	0.574378
CWC27	0.574144
CFAP36	0.573711
C14orf132	0.573698
FGF5	0.573439
PRSS3	0.571742
ULBP2	0.571576
SERPINE2	0.571505
SUPT7L	0.571321
C3orf22	0.570491
DIS3	0.568575
COG6	0.56829
RPF1	0.568255
PSMD14	0.568021
PPP4R4	0.565418
RUNDC3B	0.564684
WDR36	0.5644
TRMT6	0.563393
EPHA4	0.563276
MRFAP1L1	0.562984
LRRC40	0.562479
CACNA1E	0.562205
HECW1	0.561722
PPAT	0.561701
POLR2K	0.561685
SEC23IP	0.561167
GPR22	0.560287
FOXF2	0.559861
EIF3H	0.55966
ARL14EP	0.559321
LINS	0.559151
ZNF550	0.559041
PPM1L	0.558894
PDCD6	0.558814
C10orf32	0.55747
KIAA1211L	0.556595
ZNF224	0.556279
MROH5	0.55618
TDP1	0.555843
ZNF883	0.555792
GRIN2B	0.555697
CEP192	0.555277
GLA	0.555082
NUP54	0.554138
BLOC1S6	0.55398
PIGK	0.553674
CACFD1	0.553068
G2E3	0.552852
SEC61B	0.549535
ZNF583	0.549525
LTB	0.549213
MAL2	0.548971
PSMB7	0.548712
COPS2	0.547716
ENY2	0.547507
SLC38A6	0.54728
LMBRD2	0.547257
BRPF3	0.547051
CCDC102B	0.547009
NEK10	0.546688
DMXL2	0.545865
FES	0.545789
RBKS	0.545755
MYOT	0.545431
PRKAR1A	0.545389
EIF2B5	0.544927
TBK1	0.544679
TBPL1	0.544135
IGFL4	0.543958
NCAPD3	0.543913
ZNF25	0.543884
EDEM3	0.543831
HTR1A	0.54374
MBD4	0.543589
EGLN1	0.543073
LRP2BP	0.543069
HEATR6	0.542822
OSGEP	0.54262
MUM1L1	0.542319
TPT1	0.542209
C3orf80	0.542076
TBC1D26	0.541776
CEP72	0.541741
TPRKB	0.541698
DHX38	0.541603
RNASEH2C	0.541352
PTPRR	0.540879
FAM163A	0.540842
TMTC3	0.540415
MDH1B	0.539673
TMEM261	0.539303
AQP11	0.538901
UPP2	0.538749
FIGNL1	0.538034
PGBD2	0.537674
BEX2	0.537256
PCMT1	0.5371
HPRT1	0.536785
TAB3	0.536743
EXD2	0.536731
DPH2	0.536606
MTX3	0.536317
NAF1	0.535139
ZFP91	0.534995
NEGR1	0.534024
ZNF454	0.533516
WDR12	0.53339
ZNF595	0.533303
FAAH	0.532708
BAG5	0.531039
CCDC186	0.531031
COPS4	0.530458
PDCD10	0.529018
CCDC110	0.528932
ARL6	0.52827
MCHR2	0.528237
RNF14	0.527904
AP3S1	0.527883
GPR135	0.524933
NHLRC2	0.524879
SRPR	0.524767
SSU72	0.524524
C3orf49	0.524
SNX3	0.523826
RPL5	0.523822
DNAJA1	0.523746
DNAJC18	0.523265
ZMAT2	0.522866
ING4	0.522853
SPIN3	0.522713
MAGOHB	0.522624
TBC1D15	0.522582
DRD1	0.521946
MBNL2	0.521705
ZFPL1	0.52147
RAD51C	0.521447
C18orf21	0.521296
UBE3A	0.52123
ASB7	0.520808
RBM3	0.520194
BCAP29	0.519756
RYK	0.519756
F5	0.519698
SREK1	0.51965
PHACTR1	0.519527
RAPGEF5	0.518958
CHRM3	0.518834
KIAA1468	0.518548
ADAMTS16	0.518479
TSPAN13	0.518284
BUD31	0.517966
EXOSC9	0.517879
ZNF711	0.517838
SLC7A6OS	0.517172
PGM3	0.517046
SPATA7	0.51682
SMC3	0.516685
C12orf29	0.516227
RNF217	0.516073
RAD51AP1	0.515927
ADAM29	0.51591
ARMCX4	0.515669
C17orf80	0.515427
PSMD2	0.515251
CHMP2B	0.515062
ZNF584	0.515029
PSMD1	0.514906
SHISA9	0.514777
CLK4	0.514723
DGKI	0.514542
TTC21B	0.514518
MTBP	0.513424
ZSCAN30	0.513241
SCRN3	0.513053
DOK6	0.512839
STX10	0.512749
DALRD3	0.512564
SPATA6L	0.511937
ANKS4B	0.511917
SLBP	0.511842
CCDC30	0.511424
EIF3M	0.511144
MLF2	0.511051
TDRP	0.510971
TRAF6	0.510885
LRFN2	0.510481
NARS	0.510182
GCFC2	0.509805
RBFOX1	0.509778
MPP1	0.509446
VILL	0.509177
PRKCB	0.50828
FAM76B	0.508274
ARMC3	0.508102
ADAM23	0.50802
TTI1	0.507616
ZNF510	0.506931
ZNF706	0.506025
PJA2	0.505717
C21orf59	0.505516
KRIT1	0.505367
SPG20	0.505322
ANKRD62	0.505138
LONRF1	0.505054
MTCL1	0.504961
SH3GL2	0.50494
ALS2	0.504321
FNDC9	0.504311
MAP3K2	0.504116
SERP2	0.503937
JPH1	0.50367
C6orf165	0.503564
PDS5B	0.503539
DDX41	0.503449
TSPAN19	0.5032
NPM1	0.503162
LRRTM3	0.502845
PANK4	0.502833
ARPP19	0.502623
NME9	0.501696
GRIA4	0.50138
RAB9B	0.500987
TM7SF3	0.500411
VCPIP1	0.500335
CCR6	0.500289
CRBN	0.500287
PROSER1	0.50028
GUCY1A2	0.500212
SLC4A10	0.500051
ZNF30	0.499431
C2orf74	0.499302
YWHAH	0.499198
POLR3G	0.499006
CASP8AP2	0.498717
KCTD4	0.498657
ZFPM2	0.498614
PLAA	0.498501
VTA1	0.498205
DNTTIP2	0.497475
CALHM2	0.496956
NR2C2AP	0.496949
CNTNAP5	0.496895
C11orf30	0.496894
MRE11A	0.496846
APEX1	0.496144
ASTE1	0.496101
MTMR7	0.495755
SNAPC2	0.495605
TIGD4	0.495531
CNOT8	0.495027
GLO1	0.494683
WDR73	0.494407
DNAJC27	0.494195
DTWD1	0.494021
IGIP	0.494001
GPR20	0.493927
KCNJ6	0.493264
CA4	0.493068
CPO	0.493015
PCNXL4	0.492381
NETO1	0.492329
SATB2	0.492154
DDN	0.491427
TSR2	0.491026
TUBGCP4	0.490735
BBIP1	0.490344
PPP1R12A	0.489961
DNHD1	0.489669
IFT22	0.489312
C3orf14	0.489242
UTP11L	0.489197
SLC36A4	0.489026
ASB8	0.488517
RAD51AP2	0.488034
PTCHD1	0.487878
SLC41A2	0.487833
IPO8	0.487331
ECE2	0.487084
LSM10	0.486995
DCTN6	0.48667
CREG2	0.48599
ZMYND19	0.485633
FAM3C	0.485614
LMO7	0.485488
TCEAL1	0.485381
TAF9	0.485373
NEDD4L	0.485217
HNRNPLL	0.484659
NELL2	0.484249
GRM5	0.484153
ZNF155	0.484097
FAXC	0.483455
EIF3E	0.483302
NAPB	0.482602
AP5M1	0.482497
SCAF4	0.482457
CCDC25	0.482141
ZNF573	0.482074
NPY1R	0.48207
HNRNPU	0.480972
FAM91A1	0.480514
SPEF2	0.480411
MAP9	0.479882
PSMG2	0.479763
LRCH2	0.479641
NSFL1C	0.479506
RPUSD1	0.479063
PSMD8	0.47884
ANAPC4	0.478709
MTRR	0.47864
PTPRB	0.478339
HMGN3	0.478211
ZNF426	0.478044
SEMA5B	0.477319
PSMD6	0.476888
NOC4L	0.47676
PIGC	0.476562
ARPC5	0.476467
ABCC12	0.476449
HKR1	0.476114
FRY	0.475802
FAM204A	0.475733
GAGE10	0.475692
TRMT10A	0.47531
FBXO33	0.475279
DYNLT1	0.475262
DCLK1	0.475098
G3BP2	0.475091
RGS7BP	0.474698
CCDC181	0.47466
MORF4L2	0.474495
HMGN4	0.473641
ZNF862	0.473302
JKAMP	0.472416
FAM92A1	0.472397
RSL24D1	0.472312
KLHL28	0.47217
TCEAL2	0.471704
NSMAF	0.470586
PLEKHF2	0.470555
AMN1	0.470487
BLZF1	0.470474
MIPOL1	0.470365
ZNF17	0.470322
ZDHHC23	0.46931
ACTA2	0.469287
TUBE1	0.469279
NAPG	0.469036
CCNT2	0.468744
CNOT7	0.468734
TENM2	0.468669
SPAG8	0.468332
PSCA	0.468154
RNF25	0.468117
NSUN2	0.468099
RHEBL1	0.468018
LIG4	0.467643
OTUD6B	0.467616
BEX1	0.467539
AP4B1	0.467369
EFCAB1	0.467013
EEF1B2	0.466993
DCBLD2	0.4669
MXD1	0.466589
HLTF	0.4665
HIVEP2	0.4665
ZNF382	0.466435
UBXN4	0.466339
LTV1	0.46632
HSPA14	0.466182
NHP2L1	0.466092
RSL1D1	0.466036
SLC22A10	0.466018
SV2B	0.465932
CUL4B	0.465757
LMBRD1	0.465624
KIAA1524	0.465596
CKAP5	0.465496
FGF9	0.465196
LRRC2	0.465006
TAPT1	0.464938
ZNF418	0.464905
SAXO2	0.464484
ZNF354A	0.464278
SLC35B1	0.464014
SCN3B	0.463856
DPAGT1	0.463299
PIAS3	0.462974
TNKS2	0.46292
TMEM108	0.462864
MEIS2	0.462674
DLGAP1	0.461605
CTDSP2	0.461205
BRINP1	0.461146
TMEM107	0.461071
TAGLN3	0.460312
PCMTD1	0.460105
RRAGB	0.460072
ITGB1BP1	0.459992
RAP2A	0.459916
WDR11	0.459765
EXPH5	0.459605
ZNF841	0.459599
GJC3	0.459124
PUS7L	0.457556
PPCS	0.457182
PFN4	0.457181
SH2D5	0.457065
POLR3F	0.457053
COIL	0.456994
BRINP2	0.456795
MPP6	0.45669
MKRN1	0.456414
KCNA1	0.456301
PCNP	0.456144
RAN	0.455296
FIP1L1	0.454916
C7orf57	0.454825
SKP1	0.454722
UCHL1	0.454682
TMEM69	0.454638
GALR3	0.454564
ZNF460	0.454037
KRAS	0.453982
RASGRF2	0.45382
USP47	0.453598
SETDB2	0.453583
ZNF547	0.452724
PPM1A	0.452296
DUSP19	0.451965
SLC4A8	0.451522
LEO1	0.451507
GUCY1B3	0.451501
ANKRD30BL	0.451137
C5orf30	0.451089
INHBA	0.450721
MIS18A	0.450277
ATP11B	0.449892
CELF2	0.449536
RRP1	0.449427
FAM120A	0.4493
LAMTOR2	0.449156
CCT3	0.449043
XKR8	0.449031
GOLGB1	0.448932
NAA25	0.448754
VPS54	0.448294
HSF2	0.448204
FIZ1	0.448143
KCND3	0.448086
TMEM245	0.448061
CEP162	0.447965
RBM18	0.447911
LRIF1	0.447879
SNRPB2	0.447678
KIAA1715	0.447612
EPB41L3	0.446551
ZNHIT6	0.446402
ARPP21	0.446381
CDK5	0.446137
ZNF776	0.446088
HDAC3	0.445995
DHPS	0.445738
ATP6V1G2	0.445428
CFP	0.445379
DLGAP2	0.445358
INTS6	0.444964
NRBF2	0.444585
SCYL2	0.444552
ZUFSP	0.444158
ADSL	0.443428
DSTN	0.443427
TMEM55A	0.443367
HAS1	0.443176
DTWD2	0.44298
RAD1	0.442858
POMT1	0.442833
SOWAHA	0.442783
GOPC	0.442728
C6orf141	0.442615
ARFIP2	0.442593
GEN1	0.441972
LMBR1	0.441921
SH3GLB1	0.441328
SMKR1	0.441309
PRMT5	0.441263
VAX2	0.440749
STX3	0.440676
NCBP2-AS2	0.440463
TMEM138	0.440283
C9orf135	0.440206
CHORDC1	0.440088
RFC5	0.440008
ZNF546	0.439987
RSBN1	0.439155
CCDC108	0.439024
WDR41	0.43869
COPS6	0.438536
DZIP1	0.438505
SNCA	0.438454
EPHA6	0.438395
TRIM45	0.4383
TCTN3	0.438115
ZNF304	0.437158
UBXN2B	0.436928
DCTN2	0.436773
SLC5A4	0.43675
FAM229B	0.436674
CERS5	0.436527
ROPN1B	0.436432
ALS2CL	0.436265
GMFB	0.436153
MALT1	0.4359
SURF2	0.435879
RPL3	0.435602
GNL3	0.435396
IRAK1BP1	0.434916
CCSAP	0.434713
DMKN	0.434427
GLRB	0.434384
UBE3D	0.434343
SERINC3	0.434129
FAM98B	0.433948
PPIP5K2	0.433866
FAM214A	0.433485
USP21	0.433456
C2orf49	0.433248
ZNF667	0.433135
ZC3H12B	0.433039
CSMD2	0.432867
PHF7	0.432776
ADCY1	0.432768
UGP2	0.432618
SLC6A13	0.432173
HNRNPH3	0.431912
LRRC10B	0.431874
ASNSD1	0.431678
RFTN1	0.430197
FAM206A	0.429732
ATG2B	0.429686
CDH12	0.429342
UBA6	0.429284
ASPHD2	0.429257
GPRASP1	0.429122
EPT1	0.428921
PDGFD	0.428759
ANXA7	0.428734
KIAA0586	0.428401
FTSJ1	0.428303
BBS7	0.428273
TCTE1	0.428237
KIAA0895L	0.427964
GSTA4	0.427944
SEC31B	0.427091
WDR75	0.426882
NFYB	0.426359
GALE	0.426215
TYW5	0.426096
SRSF9	0.425804
SNRNP25	0.425768
PPID	0.425675
SELL	0.425574
MAD2L2	0.425524
RNF169	0.425078
HDX	0.424837
ARL13B	0.424788
GNPDA2	0.424771
PURG	0.424085
CSNK1G3	0.423997
DUS3L	0.423958
EIF6	0.423752
PTK2B	0.423635
CNRIP1	0.423053
PARD6A	0.422842
ZNF195	0.422836
TRIM23	0.422821
FBXO32	0.42272
COG3	0.422677
COPS8	0.422637
NOLC1	0.422288
CACYBP	0.42216
ANP32B	0.42215
GTF2A1	0.421787
TCEAL8	0.421658
KIAA1328	0.421439
PSRC1	0.421274
KANSL3	0.421159
GTF2H4	0.421034
DNAJC25	0.420679
LXN	0.420547
TSC1	0.420473
ZNF484	0.420257
SNAPC1	0.420169
NEURL2	0.419984
CDC73	0.419527
SUPT16H	0.419285
LSM3	0.418937
CCSER1	0.418926
C1orf216	0.418541
PKNOX2	0.418405
ZNF880	0.41834
ZNF471	0.418209
OR14I1	0.418016
DTNBP1	0.417738
KCTD18	0.417594
FAM47E	0.417559
SOSTDC1	0.417465
DDHD1	0.417299
TRIM52	0.416846
ZNF100	0.416732
IQCJ	0.416623
PCDHB@	0.416532
RBBP6	0.416257
ATP6V1C1	0.416056
CDC26	0.415845
FHOD3	0.415638
ZNF429	0.415506
NAE1	0.415428
ZNF16	0.41519
GTF2H5	0.415153
TOP2B	0.414962
HCFC2	0.414825
FSTL4	0.414773
FAM208A	0.414733
POLR2B	0.414654
FZD4	0.414595
RIOK2	0.414478
CDC42SE1	0.414462
HERC6	0.414462
ZNF789	0.414256
DDX25	0.414098
MBIP	0.413912
SLC24A4	0.413901
GRIA3	0.413689
THAP6	0.413424
SLU7	0.413198
GABRA2	0.413194
NTAN1	0.413181
CLK3	0.412146
ZNF215	0.411956
C11orf74	0.411692
ZNF555	0.411683
AGBL3	0.4116
C11orf91	0.41128
SPRED2	0.410989
KBTBD3	0.410513
RIPPLY2	0.410431
DYNLL1	0.410368
RTFDC1	0.410285
ANKRD28	0.410257
POT1	0.409849
RPS23	0.409743
CPNE8	0.409474
ICE2	0.408904
OR2D2	0.408773
HIST1H4I	0.408723
HOPX	0.408521
ZNF175	0.40848
SEPW1	0.408453
KCTD3	0.408448
SLC2A13	0.408109
PNO1	0.407961
HIAT1	0.407921
TFIP11	0.407918
PRB2	0.407726
RSPH4A	0.407545
SNRPC	0.407476
UBA5	0.407264
KIAA1804	0.407014
DGAT1	0.406788
PPM1M	0.406643
SMIM13	0.406617
KCNA4	0.40651
RPS4X	0.406466
GCHFR	0.40624
RCHY1	0.406119
PITPNB	0.405479
L3HYPDH	0.405249
NOP2	0.404923
SLC35B4	0.404634
PSMB6	0.40452
CCNA1	0.40438
ZBTB21	0.404268
GRM1	0.404226
HMGCLL1	0.403913
CHTOP	0.403871
HINFP	0.403852
ASXL3	0.403754
ALG13	0.403753
YWHAB	0.403405
HSPB11	0.403404
SAP18	0.403312
TMEM43	0.403262
MEN1	0.403187
CYP39A1	0.403043
SPATA4	0.402731
SPATS2L	0.402426
ZFP82	0.402397
CYP2U1	0.401793
CSTF2	0.401779
C9orf78	0.401492
TMEM242	0.40086
RNASEH2B	0.400732
NTPCR	0.400668
PDCD5	0.400433
ARID5B	0.400189
EPB41L5	0.399947
DDX56	0.399916
TUSC3	0.399733
PSMB4	0.399695
TSN	0.399585
MED23	0.399555
C1orf43	0.399267
EMG1	0.39916
ARL1	0.399007
FAM8A1	0.398481
PLXNC1	0.398472
ARMCX3	0.398339
TP53TG3D	0.398132
NHSL2	0.397893
ZNF407	0.397778
ZNF277	0.39758
PRMT8	0.397173
RPL15	0.396951
OVGP1	0.396893
EIF2A	0.396883
FAT3	0.396128
NUDT11	0.396061
N4BP2L1	0.395997
NGFRAP1	0.395997
NUPR1L	0.39597
PGM2L1	0.395786
LRRC9	0.395783
DYRK1A	0.395718
AP5S1	0.395495
FREM3	0.395158
ETV3	0.395145
TMEM215	0.394945
LRP11	0.394877
SLC41A3	0.394871
RNF44	0.394705
FAM217B	0.394519
C1D	0.394366
RGS4	0.394332
LOC81691	0.394291
TRPC1	0.394073
DPM1	0.393899
FAR1	0.393447
C12orf73	0.39293
PSMG1	0.392778
UBA3	0.392765
ATP6V1H	0.39267
SPON2	0.392574
TXN	0.392305
PHYHIPL	0.392297
SSSCA1	0.39214
CHL1	0.39211
HS2ST1	0.392093
PFDN6	0.391587
PSMC5	0.391302
GTPBP4	0.391122
ZNF37A	0.390961
NAMPT	0.390718
NEDD8	0.390536
COL4A3BP	0.390469
KNSTRN	0.390461
TMEM214	0.390445
RPS6KA3	0.390414
CDC23	0.390276
DNTTIP1	0.390141
PLA2G12A	0.390088
PFN2	0.389914
KDELC1	0.389851
GYPB	0.389785
RGS6	0.38973
EIF2D	0.389655
PA2G4	0.389386
MAP6	0.388989
PGPEP1L	0.388937
PPP1R32	0.388525
MAP1A	0.388267
FAM218A	0.388167
UBFD1	0.388079
ADAM8	0.38805
CRYGA	0.387936
POMGNT2	0.38762
CALU	0.387481
NIFK	0.387469
AZI2	0.387409
POLR1D	0.387409
GLCCI1	0.387378
NUDCD2	0.387181
VTI1B	0.387052
OXGR1	0.386689
NRXN1	0.386656
TGS1	0.386612
GALNT18	0.386547
ADARB1	0.386453
INTS10	0.386368
FBXL6	0.386271
VIPAS39	0.386219
DOPEY1	0.386013
FAM49A	0.385969
PRPF38A	0.385932
SLC17A7	0.385763
MCF2	0.385597
PHPT1	0.385528
SLC35F3	0.385504
WDR92	0.385492
MARS	0.385313
SGCE	0.385296
PDCD2	0.385155
MOCS2	0.384931
EML5	0.384903
ZNF75A	0.384771
GPS1	0.384622
SORBS2	0.384552
NNMT	0.384471
ZNF449	0.384404
MAGED1	0.384303
THOC1	0.384135
KLHL7	0.384012
ELP2	0.383984
NACA	0.383827
PREB	0.383685
EIF2B4	0.383435
GPATCH2L	0.383423
VLDLR	0.383385
PGBD1	0.383084
CNTN3	0.383042
TUBA4A	0.382966
PRPS2	0.382902
GPR180	0.38284
ATR	0.382789
SLC19A2	0.382679
DYRK4	0.381665
NUDCD1	0.381422
EIF1	0.381373
GJB5	0.381296
CNEP1R1	0.381243
PDE10A	0.38118
C14orf142	0.380952
ZNF781	0.380449
TERF2IP	0.380266
PSMD5	0.38021
RNF144A	0.380178
RGN	0.380152
ABHD13	0.379984
NUPL1	0.379831
C9orf131	0.379778
RPS27A	0.379756
DXO	0.379672
BRPF1	0.379622
BCL11A	0.379603
FEM1C	0.379355
COL10A1	0.379278
DUSP28	0.37909
DNAH6	0.378839
GTF2A2	0.37834
RNF7	0.378283
CAB39L	0.378282
PAPPA2	0.377945
TPD52	0.377916
AK5	0.377712
TACC1	0.377705
MORN2	0.377333
SRSF3	0.377139
TLX2	0.377126
BTBD19	0.377073
ZNF365	0.376965
RTN1	0.376879
PPIL4	0.376833
UBE2Q2	0.376658
STS	0.376526
CEP120	0.376499
PRRC1	0.376492
GEMIN5	0.37636
GDAP2	0.376253
ZNF596	0.376201
LAMTOR3	0.376182
CCNK	0.375974
MPDU1	0.375924
NOB1	0.375694
SMARCA1	0.375687
CDK5R1	0.37554
CEACAM1	0.375479
NHP2	0.375399
ATP6V1D	0.375279
PBX1	0.37486
RUSC1	0.374786
CCDC47	0.374782
ZNF181	0.37445
PKD2	0.374429
DCAF4L1	0.37386
FNDC4	0.37358
TIGD1	0.37344
ZBTB2	0.373362
ELP3	0.373341
BAAT	0.373291
TXNRD3NB	0.373161
EXOSC5	0.373147
CTR9	0.373041
ARMCX2	0.37293
CAND1	0.372691
ZBTB10	0.372665
SNRPA	0.3726
DCAF13	0.372532
HMGN1	0.372509
GNAT2	0.372485
GPR171	0.372431
SLC5A6	0.372357
BLOC1S4	0.372356
VPS33B	0.372277
NRN1L	0.372272
CEP68	0.372248
RALA	0.372171
EFNA5	0.371998
FKBP14	0.371737
NCBP2	0.371574
CLPTM1L	0.371516
DGCR14	0.371495
NELFE	0.371415
SLC24A5	0.37136
HK3	0.371326
DNAJC7	0.371293
THAP11	0.371213
PSMC6	0.371062
CERS6	0.370944
GLB1L2	0.370877
DNALI1	0.370752
ZDHHC17	0.370723
WDR3	0.370719
GNG3	0.370682
NPTX1	0.370622
LRRC42	0.370504
BMPER	0.370433
DCP1B	0.370242
ALG2	0.370099
VPS72	0.369849
PTGES3L	0.369611
SYT1	0.369597
SLC22A24	0.369551
ZCWPW2	0.369323
IFRD1	0.368805
PTPRO	0.368774
TSPAN3	0.36873
C16orf95	0.368643
SHFM1	0.368623
KLRG1	0.368356
RWDD2A	0.368103
ZNF570	0.368042
RTKN2	0.368037
ANKAR	0.368035
CMAS	0.368023
SCN1A	0.367512
ERCC6	0.367489
EIF4E1B	0.367158
STRADB	0.366982
BEX4	0.366797
SRSF10	0.366417
ZCRB1	0.366234
PHTF1	0.365745
ARNT2	0.36574
MAP3K4	0.365554
TMEM246	0.365501
NOL4	0.365445
FAM200B	0.365293
AAR2	0.365271
ST6GALNAC5	0.365209
SETD4	0.365163
KITLG	0.365058
RPA4	0.364927
RPL11	0.364681
RECK	0.364558
AATK-AS1	0.364308
GTPBP2	0.364286
FCF1	0.364258
SLC38A9	0.364194
RBMX2	0.364184
MFSD3	0.363993
THAP2	0.36395
SLC26A1	0.363822
MAT2B	0.363672
AKAP11	0.363515
FRMPD4	0.363354
SP2	0.363148
REV1	0.362411
CNOT2	0.362014
SELT	0.361914
IK	0.361885
CIAPIN1	0.361679
RNF19A	0.361552
C7orf60	0.361295
NELL1	0.361255
TRAPPC2L	0.361223
COL5A1	0.361215
C7orf25	0.361126
SIAE	0.361087
TMEM254	0.36067
KLHL20	0.36062
TMEM178A	0.36053
GDA	0.360467
WRNIP1	0.360232
SRPK1	0.360191
WDR35	0.360149
CACNA2D1	0.359975
ATG3	0.359971
EPRS	0.359886
SLC35B3	0.359685
KCTD16	0.359519
C4orf27	0.359358
PPRC1	0.359064
KCND2	0.358769
RBL2	0.358537
RHNO1	0.358439
PJA1	0.358174
QARS	0.358112
DNAJC21	0.35792
STX18	0.35785
C1orf112	0.35779
ATOH7	0.357647
ZCCHC18	0.357557
LTA	0.357306
RBM7	0.357299
GNG2	0.357164
KIAA1107	0.357062
C11orf73	0.35706
MPDZ	0.356964
CDC6	0.356841
DIRC2	0.356722
HAPLN4	0.356388
MTUS2	0.356094
UCHL5	0.355837
WDR19	0.35568
ERCC8	0.355562
PPP1CA	0.355515
ERLIN1	0.355321
OCRL	0.355315
MIER3	0.355293
PEBP1	0.354961
SC5D	0.354861
RLIM	0.354803
KDM3A	0.354454
LPPR4	0.354287
RBM11	0.3538
ADAT2	0.353695
PEG3	0.353573
TMEM170B	0.353473
LYAR	0.353075
ASIC2	0.352273
CYB5D1	0.352153
SIGLEC5	0.352109
ZNF214	0.351879
EFR3A	0.351848
SNX10	0.351785
ZNF646	0.351781
MED30	0.351678
PRMT3	0.351336
PPIL3	0.350986
UTP3	0.350981
CEP70	0.350813
CCDC81	0.350547
C10orf35	0.350477
ACVR2B	0.350475
EMC4	0.350298
PSMC3	0.349982
CPVL	0.349973
FKBPL	0.349894
NWD2	0.34973
MON1A	0.349729
SMAD1	0.34968
LRRC8B	0.349494
MBLAC2	0.349443
DPP8	0.349366
USP14	0.349176
CAMK1G	0.348718
RPL31	0.348667
GNPNAT1	0.348611
C10orf107	0.348536
ZNF334	0.34846
ZNF35	0.348368
TMIE	0.348291
SYT14	0.348062
SLCO2A1	0.347956
LINGO2	0.347531
ACTR6	0.347212
PCMTD2	0.347192
TOR1A	0.346931
DDX53	0.34693
XRN2	0.346916
ZNF727	0.346724
C14orf79	0.346594
CHGB	0.34642
ALG14	0.346254
CHMP2A	0.346231
HEXB	0.346193
FBLN7	0.346078
RYR2	0.345988
SLC22A25	0.345928
ZBTB45	0.345925
MAATS1	0.345847
ACYP1	0.345733
MAEL	0.345526
GALT	0.345421
LRP6	0.345173
RASGRF1	0.3451
ZNF622	0.344981
ZNF385B	0.344924
DAB1	0.344924
SELP	0.344883
ZNF133	0.34477
KLHL35	0.344623
PSD3	0.344617
GPLD1	0.344503
PRADC1	0.344446
MLLT11	0.344337
PRSS12	0.344163
AIMP1	0.344092
SYNM	0.343922
AQP1	0.343526
SRA1	0.343113
C8orf76	0.342882
PHF6	0.342382
HNRNPAB	0.341841
TFG	0.341817
AKIP1	0.341804
ZNF549	0.341748
ACKR4	0.341637
FAM134A	0.341632
BRMS1L	0.341424
C2orf15	0.341365
MAT2A	0.341299
BDNF	0.341234
GAP43	0.341212
PTH2R	0.34112
CTHRC1	0.341103
ARMC8	0.341028
ATP1B3	0.340874
FAM13A	0.340805
STRAP	0.340306
YDJC	0.340155
MICU3	0.340127
CA7	0.339987
IFT43	0.339965
HSBP1	0.339732
PSMA5	0.339561
MCMBP	0.339297
CEP95	0.339254
RRP8	0.339159
SHC3	0.339096
FAM171B	0.339017
SLC46A1	0.338988
LSG1	0.338755
HPCAL1	0.338594
RPS6	0.338559
OTUD4	0.338406
MOSPD1	0.33825
SPAG5	0.338162
KCNS2	0.338136
BAG1	0.337376
PXYLP1	0.337247
IBTK	0.336885
PGBD4	0.336783
KCNJ3	0.336751
NFRKB	0.336685
SEC22A	0.33667
C1orf27	0.336272
TMEM196	0.335939
TMEM18	0.335859
MTMR4	0.335748
UTP18	0.335734
INA	0.33564
VSIG1	0.335571
DYNC1LI2	0.335346
SEPHS2	0.335298
ARID4A	0.334865
ELOVL4	0.334829
SLC9A6	0.334435
SUSD4	0.334064
USP25	0.334035
RPS3	0.334021
STARD4	0.333952
MKS1	0.33382
MYO1B	0.333768
NUDT21	0.333677
CITED4	0.333399
DHRS11	0.333198
SMARCAL1	0.333094
WSCD2	0.333027
THAP7	0.332957
MAPK4	0.3329
ZNF132	0.332866
EIF1AD	0.332126
TNPO1	0.33204
PDCD4	0.331935
CACNA2D3	0.331893
PPP2CA	0.331413
LRRFIP2	0.331337
UBXN10	0.331327
ZNF530	0.331284
TXNDC17	0.330648
FBXL2	0.330516
ASAH1	0.330498
CHMP1B	0.330367
TRAPPC8	0.330271
RRP9	0.330223
APITD1	0.330193
NAA30	0.330167
PYCRL	0.330062
MTTP	0.329994
BICC1	0.329941
KHDRBS2	0.329709
LOC100129924	0.329667
SNX7	0.329627
DNAJB4	0.329521
VBP1	0.329388
PARP1	0.329385
MAB21L3	0.329377
HBEGF	0.329046
ZNF512	0.329
TMEM219	0.328762
LRRK2	0.328743
NFIB	0.328687
SAMD10	0.328563
UMAD1	0.32849
CDADC1	0.328432
WASL	0.328209
B3GALNT1	0.328103
IP6K2	0.327885
HIATL1	0.327841
SIKE1	0.327601
ABCF3	0.327477
ALG6	0.326747
ZNF256	0.326541
INO80C	0.326467
KY	0.326346
ZBTB26	0.326325
C5orf34	0.326262
U2AF1L4	0.325823
IGBP1	0.325757
BIRC2	0.32565
CDC7	0.325552
SRP19	0.325542
DPP6	0.325001
ZBBX	0.324808
MGAT4C	0.324064
RALYL	0.323922
TMEM200A	0.323835
SMIM12	0.32377
SDR9C7	0.323631
VMA21	0.322939
RAB40AL	0.322755
TRAK2	0.322682
YTHDF1	0.32267
OR2AG2	0.322639
FOCAD	0.32258
ZDHHC13	0.322575
TSPYL1	0.322554
EIF4G2	0.322536
DNAAF2	0.322505
NOS2	0.322425
TMEM222	0.322366
LYSMD3	0.322286
NRSN1	0.322122
TMEM251	0.321986
SRP9	0.321739
TMEM106C	0.32132
ZNF213	0.321
MIA3	0.320975
PAN2	0.320864
CREBZF	0.320788
CEP63	0.320615
PIK3CA	0.32059
TSHZ1	0.320545
HIST3H2A	0.320505
CUL3	0.320448
SUCO	0.32023
SIM2	0.319922
ABI1	0.319666
PLEKHA1	0.319509
TMX4	0.319319
WNT7A	0.319304
SIDT1	0.319302
CCDC167	0.318869
MN1	0.318697
KIAA0196	0.318683
CSGALNACT2	0.318525
RHBDD2	0.318477
TMEM168	0.31842
THPO	0.318409
CLOCK	0.318402
SPAG16	0.318382
TTC8	0.318367
TMX2	0.318312
EID2B	0.318254
PSMA7	0.318109
GPAA1	0.31805
BHLHB9	0.31785
CFAP20	0.31783
BAALC	0.31772
SS18L2	0.31765
THAP3	0.317415
FAM19A2	0.317176
ANKRD46	0.31707
GSKIP	0.317023
TMEM106B	0.316759
ZNF720	0.316637
TMEM208	0.316551
AASDH	0.316491
CEP19	0.316477
RNLS	0.316355
TSTA3	0.316057
VPS41	0.315901
DUSP5	0.315588
KIRREL3	0.315558
ZNF714	0.315505
SYT13	0.315466
ZNF250	0.315396
SECISBP2L	0.315145
TASP1	0.314976
MOAP1	0.314954
CTXN2	0.314878
TOR2A	0.314838
RPS19BP1	0.314662
CFAP221	0.314588
SACM1L	0.314579
STK16	0.31454
CAPN7	0.314482
CCNH	0.314411
TUSC1	0.314208
MDC1	0.313939
METTL24	0.313851
TRIP13	0.31371
GORASP2	0.313036
RAD21	0.312754
CARD16	0.312616
NAA35	0.312601
SF3A1	0.312502
MSANTD1	0.312408
RFX7	0.312408
ZNF233	0.312372
RAB28	0.312336
TTC23L	0.312303
IFIT1	0.312037
WDR6	0.311887
PAPOLA	0.311877
EPX	0.311875
L3MBTL1	0.311782
LRRC75B	0.31137
ACP2	0.311029
TCTE3	0.310992
TGDS	0.310871
ZNF71	0.310786
PHF20L1	0.310667
RIMBP2	0.310618
ZFP41	0.310579
UBE2F	0.310537
FAM78B	0.310532
C9orf24	0.310519
RS1	0.310405
LOC338667	0.310389
MFSD8	0.310325
SLC52A2	0.310137
SRRM1	0.310005
HMGB2	0.309479
RPAIN	0.30944
PCGF5	0.309415
OPN4	0.309387
B4GALT3	0.309364
PHACTR3	0.3093
ZNF419	0.309133
OR2L13	0.309083
ZBED5	0.309066
DMTF1	0.308975
CHSY3	0.308939
FBXL5	0.308862
OGN	0.308826
KCNJ11	0.308744
ZNF829	0.308661
DUSP2	0.308346
SESN1	0.308313
LRRC49	0.308199
HTR2B	0.308169
GCLM	0.308075
PNMA1	0.307949
SEC11C	0.307916
FUBP1	0.307664
CD200R1	0.307498
PNMT	0.307472
ZNF639	0.307434
EIF5	0.307329
COPRS	0.307187
FAM178A	0.307169
OSBPL7	0.306836
ATP6V1B2	0.306807
KLHL42	0.306787
TRAPPC11	0.306685
CXorf57	0.306562
ICE1	0.306562
RELA	0.306486
ZBED6	0.306409
PNMA2	0.306379
PTGFRN	0.306231
ANAPC13	0.306062
USP16	0.305967
SNAPIN	0.30591
TRAPPC2B	0.305843
ZBED4	0.305803
OXSR1	0.305802
OGFOD1	0.30575
GABRA3	0.305558
SF3A3	0.305434
DBF4	0.305413
TMEM184C	0.305397
CAPS2	0.305148
NEFL	0.305015
CRYGS	0.304837
MIS12	0.304717
SMCHD1	0.304592
GABARAPL2	0.30447
ZBTB16	0.304151
ZKSCAN7	0.304113
ZSCAN32	0.304108
GRB10	0.303779
HSP90B1	0.303764
SRSF12	0.303751
C5orf15	0.303141
PRKAB1	0.303096
TSPAN5	0.302908
SDR16C5	0.302898
HSPA4L	0.3027
LGALS8	0.302284
ZNF671	0.302275
HDDC3	0.302225
ASAH2B	0.302138
LRRC59	0.301851
CCT2	0.301551
ANKRD34A	0.301379
ARAP2	0.30134
FAM199X	0.301262
PHF10	0.30123
FAM32A	0.301011
LIG3	0.300908
NAP1L2	0.300701
H3F3B	0.300611
FMO5	0.300541
PDE1A	0.299939
RNF138	0.299841
CTXN3	0.299695
SPDL1	0.299673
ELMOD1	0.299644
FBN1	0.299623
COG8	0.299592
HSD3B2	0.299561
TMEM161B	0.29935
IFT88	0.299209
SHPRH	0.299178
MRFAP1	0.298959
TXNDC9	0.298879
PTPN20	0.298746
PWP1	0.298665
NUS1	0.298585
ODC1	0.298546
HNRNPUL2	0.2985
HRASLS5	0.298489
C8orf88	0.298409
ATRAID	0.298309
RAB39B	0.298269
CCNC	0.298019
CACNB2	0.297988
PRR26	0.297969
EPM2AIP1	0.297814
CLCN4	0.297761
MYOM2	0.297759
PPP4R1	0.297732
C16orf59	0.297653
ACTR5	0.297503
CEP97	0.297479
GPBP1	0.297388
MZT1	0.297233
FANCG	0.296866
PYGL	0.296744
HACD4	0.29674
PGK1	0.296521
ATMIN	0.296463
LMAN1	0.296424
ULK3	0.296341
MYL6	0.296304
SRSF8	0.296224
UAP1L1	0.296209
IMPAD1	0.296176
ENAH	0.29604
RPP38	0.295873
GRIA1	0.295864
KLHL8	0.295847
ICMT	0.295839
HBS1L	0.295723
RGAG4	0.295636
NUP37	0.29553
CTSL	0.295315
ILDR2	0.295033
DPYD	0.294968
C9orf9	0.294809
CLNS1A	0.294689
C1orf162	0.294636
DCTN3	0.29453
TMEM263	0.294516
ARFGAP2	0.294172
REEP5	0.294089
LSM11	0.293958
LMO3	0.293843
FBXW9	0.29384
HAUS4	0.293819
GAS2	0.293634
SUMO3	0.293424
SYN2	0.293275
PCSK2	0.293264
ZNF33A	0.293094
CMYA5	0.292936
ALDOA	0.292932
ONECUT2	0.292827
CDKL2	0.292688
CEP76	0.292397
UFD1L	0.292348
GABRG2	0.292269
RAB7B	0.292251
PDE7A	0.29176
C16orf52	0.291728
YIPF7	0.291677
BPIFB1	0.291372
CREB3	0.291296
SLCO4A1	0.291266
CCDC14	0.291211
MCM4	0.291118
AP3M2	0.29102
SMIM24	0.290789
IMPACT	0.290782
ZNF19	0.290756
SMIM8	0.290701
SDAD1	0.290646
CAAP1	0.29054
ZBED9	0.290435
MPHOSPH10	0.290239
CD101	0.29022
ADAM21	0.290176
UFM1	0.290151
CASP3	0.290099
SRPRB	0.290033
TMSB10	0.289954
PPP1R15B	0.289889
PCIF1	0.28977
YTHDC2	0.289705
DGKG	0.289627
CREB1	0.289548
GNRHR	0.289411
PDRG1	0.28939
KIF23	0.289374
ZFAND2A	0.288892
STAM2	0.288826
CCT8	0.288752
SMAD4	0.2887
ABHD5	0.288635
RMI2	0.288448
RIIAD1	0.288262
TMEM237	0.287999
BUD13	0.287907
IER5	0.2879
C22orf39	0.287637
ERCC6L2	0.287083
ZNF493	0.287061
NUP133	0.287061
ZNF577	0.287002
PSG1	0.286971
C5orf49	0.286837
PPP2R1A	0.286677
CASC10	0.286324
NXF1	0.286206
IMPDH2	0.286133
FANCM	0.286011
P2RY14	0.285885
ATXN7L3B	0.285766
DCTN4	0.285571
EXOSC2	0.28543
TMEM230	0.285398
ZNF569	0.285348
PPARGC1A	0.285302
MAD2L1	0.28529
RNF34	0.285269
PACRG	0.285146
FIG4	0.284829
P2RX7	0.284797
SMAP1	0.284711
STYX	0.284671
FKBP1B	0.284653
SPTSSB	0.284539
NDUFA4L2	0.284349
ASGR1	0.283957
ACTR10	0.283816
EI24	0.283622
PAF1	0.283488
NR1H2	0.283475
GLP2R	0.283433
FUT9	0.28336
[truncated: 5,012 more rows]

## Sheet: Exc L2-3 LINC00507 FREM3
symbol	specificity
ONECUT2	1.22951
RCAN2	1.22657
CCDC158	1.18045
GYPB	1.1113
MGP	1.10869
LDB2	1.07874
FREM3	1.05689
RSPH3	1.03694
ATRNL1	1.03452
LRRTM4	0.98913
KIAA0753	0.988354
R3HDM1	0.978971
STXBP5L	0.969433
KCTD1	0.959165
RFX3	0.956151
NEK2	0.955266
LONRF2	0.929308
FBXW7	0.928886
CYP46A1	0.928252
PRKAR2B	0.919726
PVRL3	0.918931
FGF5	0.915642
MLIP	0.911997
KCNV2	0.908643
NECAB1	0.908006
MKL2	0.891602
ENC1	0.885134
DGKB	0.882132
WDR17	0.874429
RGS14	0.872933
LRFN5	0.872875
SH3BGRL2	0.870399
WASF1	0.863873
SYN3	0.863176
GLRA3	0.862164
KALRN	0.861642
ADAMTS3	0.858565
SLC12A8	0.858441
KCNH1	0.853708
RPGRIP1L	0.837251
PAK1	0.831576
RAPGEF2	0.831085
SEMA4F	0.828017
CDH22	0.823409
NME7	0.820942
MUC19	0.819777
AGBL4	0.814233
SYBU	0.813245
COG6	0.810203
CACNG3	0.808022
LCA5	0.805104
PDZD2	0.800956
ARNTL	0.799989
NTRK3	0.797317
HS6ST3	0.796053
GOLT1B	0.795263
RCOR3	0.795259
NIPAL2	0.79499
SCN2A	0.789764
GAP43	0.78776
NPHP1	0.787422
TESPA1	0.784286
RAPGEF5	0.78293
BTBD10	0.780973
KIAA1549L	0.779488
RPS6KC1	0.779417
ARL6	0.778172
ATL1	0.776765
ZNF184	0.776549
TMX3	0.776466
FZD3	0.775715
ANO5	0.772698
CNKSR2	0.771715
MCHR2	0.767359
STEAP2	0.76515
DZIP3	0.764432
SYCE1	0.761108
GABRB3	0.757247
PAQR3	0.756765
NEUROD1	0.753521
PCDHB@	0.752718
CUX2	0.749348
SYTL2	0.746554
ANKRD18B	0.746311
2019-09-11	0.746036
TLX2	0.740333
IQCJ	0.740095
CDH18	0.740003
NBN	0.739887
LRRC6	0.739096
EFCAB7	0.734115
TMEM232	0.734081
C12orf4	0.733845
WDR33	0.733501
MYSM1	0.730742
SSX2IP	0.730127
KCNIP4	0.729978
TBC1D32	0.729656
CHN1	0.729548
FSD1L	0.729171
LINGO2	0.727476
AZIN1	0.724843
EXOC6	0.724125
LRRIQ1	0.723326
ZNF605	0.723057
HECW1	0.721802
SLC22A1	0.717932
FAT3	0.717219
RTKN2	0.715911
RGS7	0.714969
CSTF3	0.713611
DCLK1	0.712763
MBD1	0.711812
LZTFL1	0.710233
OR14I1	0.709937
MLF1	0.708759
ADAM23	0.708133
GABRA4	0.706046
ZNF138	0.703358
PPM1L	0.699029
LMF1	0.696972
KCNK1	0.696672
EPHX4	0.696368
CYP4X1	0.695665
FAM19A1	0.695004
NIN	0.690721
ATP2B1	0.68851
TAF7L	0.688064
DGKA	0.687852
ORC4	0.684817
KLHL2	0.684288
SNAP25	0.684041
HNRNPLL	0.683057
AKAP5	0.681022
OPN3	0.680984
CDC40	0.680361
CERS6	0.680285
LMBRD2	0.679808
NPAS2	0.678656
EPHA4	0.677898
GTDC1	0.675608
ZBTB41	0.675179
ANKRD32	0.674711
RPS6KA6	0.673557
ANKRD42	0.673188
HOMER1	0.672651
LAMB1	0.672647
SH3GL2	0.671475
ITGA4	0.671397
ISPD	0.670715
EGR3	0.668088
IARS	0.667997
HSPH1	0.666771
DNAJC21	0.664633
PDCD10	0.662672
CAMK4	0.661128
GRM5	0.661042
BZW2	0.660993
TMOD1	0.66077
CYP39A1	0.660214
IPO5	0.659962
KIAA1211L	0.659703
STK36	0.659402
SMC6	0.658124
PPP4R4	0.656985
NME9	0.655997
RIC8B	0.655556
PRKAA2	0.65346
DYNC2H1	0.653414
MAP3K7	0.652944
CCDC43	0.652616
C14orf132	0.651662
FBXO22	0.650993
ST6GALNAC5	0.650426
F5	0.650199
ZDBF2	0.649218
HTR3B	0.648673
CTNNAL1	0.648381
YWHAZ	0.648009
PRPF39	0.647389
KHDRBS2	0.646791
YWHAH	0.643503
ICA1	0.640458
FAM13A	0.638869
DMXL2	0.63844
MFSD4	0.638221
RBFOX1	0.637867
KBTBD11	0.637641
CD47	0.636846
ALDOB	0.636376
PIAS2	0.635775
CALM2	0.634786
ZNF91	0.633875
ZNF25	0.633857
SNRPA1	0.633718
CTDSPL	0.632697
DGKI	0.630444
SLC38A6	0.630046
ADAM32	0.629824
NCKAP1	0.629548
TYW3	0.627745
GTF2H1	0.626895
PPHLN1	0.625908
C3orf80	0.6256
CAPRIN2	0.624925
FAM81A	0.624113
CACFD1	0.623417
DUSP14	0.62295
SLC12A5	0.622686
AP3S1	0.622609
DYNC2LI1	0.621011
MED31	0.620647
IFT57	0.620559
FAM188A	0.620306
STAT4	0.62028
PIP4K2C	0.61948
NEGR1	0.618705
CPNE8	0.618654
SNX3	0.618578
RAD51AP2	0.618342
SLC9B2	0.618116
TRERF1	0.61801
MICAL2	0.617711
BRINP2	0.616872
C4orf3	0.615996
RYR2	0.61561
FKBP3	0.61484
PIGK	0.611367
SLC17A6	0.610949
TM7SF3	0.610516
FPR1	0.610266
VSNL1	0.610192
FGFR1OP2	0.609807
DDRGK1	0.609779
COG2	0.60899
LRRC2	0.607429
GRIN2B	0.607326
NEDD4L	0.606923
ASB7	0.606571
CSRNP2	0.604442
SPEF1	0.604414
EML6	0.603552
DCLK3	0.603111
SLC36A4	0.602655
LRRC9	0.601953
SPATA7	0.601732
PCMTD1	0.600417
NDST3	0.600325
LRRC28	0.60009
SLC35A1	0.597758
ALS2	0.596745
CFAP221	0.596163
CAPS2	0.595634
PHACTR1	0.594916
EXOC5	0.59293
KIAA0825	0.592919
SLC4A1AP	0.59182
DMAP1	0.590218
TBK1	0.588662
CSMD1	0.588287
RPAP2	0.587641
C11orf87	0.586278
SPG20	0.58624
METTL14	0.585981
GRIA3	0.585788
HACL1	0.585504
LMO4	0.584374
NEK10	0.582828
SLC2A13	0.582513
NPTN	0.58218
DLGAP2	0.581432
TP53TG3D	0.580617
SERPINA10	0.580142
PPME1	0.579673
NOL4	0.578642
SPON2	0.575225
KCNS1	0.575191
ATF2	0.575159
NCAPD3	0.575003
UCHL1	0.574587
GGPS1	0.574006
UTP23	0.573789
GPR171	0.572698
FIGNL1	0.572615
TSEN54	0.572486
ST8SIA3	0.572298
TIPRL	0.571707
EIF2B1	0.57136
BRIX1	0.57096
KIAA1407	0.570792
LOC338667	0.570113
NELL2	0.570078
SLC24A1	0.569746
PSMD14	0.568607
CCDC102B	0.568033
CTXN3	0.56707
ZNF441	0.565698
TBC1D15	0.564926
GPALPP1	0.564206
CEP290	0.563754
RAB23	0.563541
ADCY1	0.562865
RAP2A	0.561399
FAXC	0.561032
ASNS	0.561009
NOS2	0.560345
TMEM109	0.560274
TYW5	0.560075
LRRC34	0.558586
CCSER1	0.556773
FAM219B	0.556545
CAMK2N1	0.556436
FRY	0.555351
PPP1R12A	0.5549
HOOK1	0.553716
TTC1	0.553471
OR2L13	0.552977
SLC4A10	0.552821
MTCL1	0.552786
FSTL4	0.551988
POLR3G	0.550911
RGS6	0.550896
FARSB	0.55062
CCDC66	0.549628
ZNF382	0.548692
NAPG	0.54854
PCMT1	0.547876
DCUN1D5	0.547526
ERI2	0.54741
SELP	0.547036
ITPR1	0.546032
TMTC3	0.545475
ATP6V1H	0.545166
KCNQ5	0.544673
LRRC40	0.544536
CWC27	0.544404
TMEM108	0.544339
RAD18	0.544043
IFT20	0.543932
PI15	0.543209
SMLR1	0.543045
ASXL3	0.542215
SMPD2	0.541574
CREG2	0.540669
TSPAN5	0.540543
SPA17	0.54
SERGEF	0.53909
CDC6	0.538848
IL1RL2	0.53822
ULBP2	0.537885
SH3YL1	0.537698
CPO	0.537068
TBPL1	0.536803
MED8	0.536626
MTR	0.536499
PTPRD	0.536371
IQUB	0.536336
GNAT2	0.536255
PSMD13	0.535918
ZC3H12B	0.535274
SV2B	0.534643
VPS41	0.534338
RBM48	0.533588
GALR3	0.533534
PNRC2	0.533243
CCDC144NL	0.53304
NAPB	0.532742
RUNDC3B	0.532685
PNMT	0.532506
SYT1	0.531953
GABRA3	0.531645
DDN	0.531273
TUBGCP4	0.531224
NPTX2	0.530364
HPRT1	0.529644
ZC3H15	0.529151
EIF3H	0.529104
NUP88	0.528759
GPR22	0.52787
SUPT20H	0.526898
NEK11	0.526795
UBE3A	0.526275
FOCAD	0.525072
MED4	0.524235
CLK2	0.52419
GPR135	0.524072
C2orf80	0.523963
FBXL2	0.523924
NDFIP2	0.523765
HACE1	0.523556
DNAJC18	0.522877
SEC23IP	0.522253
ERGIC2	0.52166
YIPF5	0.520854
PRSS3	0.520748
WDR75	0.520382
PSMD1	0.520344
ANO3	0.519766
SNCA	0.519582
KLHDC9	0.519028
SYCP2	0.518598
COPS4	0.518582
SRSF4	0.518344
RNF2	0.518222
ENPP5	0.518085
ZNF471	0.517945
WDR36	0.517936
LMBR1	0.517881
FBXW2	0.517364
STEAP1	0.517056
NOP56	0.51688
TRAPPC13	0.516818
TENM2	0.51679
ZBBX	0.516689
GAS2	0.51655
ZNF449	0.51632
POLD3	0.516297
C8orf88	0.515758
SSFA2	0.515449
CDAN1	0.514587
PMM1	0.514284
RSPH1	0.514263
FBXO3	0.51345
SLC6A13	0.512271
LMO7	0.512203
TTC21B	0.51214
TXNRD3	0.511647
ZNF473	0.511427
DPCD	0.511045
DDHD1	0.510815
CDK20	0.510378
EGLN1	0.510293
RNF14	0.508734
PJA2	0.508656
KIAA1328	0.508587
BBS7	0.508012
ZNF454	0.507852
CHML	0.50647
CEP192	0.506411
TNKS2	0.505992
NEFL	0.505841
MIPOL1	0.505766
ANKRD30BL	0.505699
CEP57	0.505528
TDRD6	0.505442
EIF2S1	0.505327
C11orf74	0.505008
TDRP	0.504672
KRT222	0.504158
PSMD7	0.504082
NRXN1	0.503865
KCNJ6	0.503742
BCLAF1	0.503583
SLC22A9	0.503262
RAB9B	0.502733
LIG4	0.502239
CASP8AP2	0.502223
ZNF711	0.501753
CALHM2	0.501725
HCN1	0.501413
UBE2Q2	0.501358
CTPS1	0.500718
PCID2	0.499667
DRGX	0.499062
KIAA1715	0.498731
TSG101	0.498638
MED9	0.498274
TRMT1L	0.498076
FSIP1	0.49782
CFAP36	0.497648
EPB41L3	0.497255
CD200R1	0.497112
G2E3	0.496874
EDEM3	0.496598
ENY2	0.495859
GLRB	0.495582
OPCML	0.494644
RIC8A	0.493913
ARPP21	0.492597
GLT8D1	0.492435
SMARCAD1	0.492421
CAMKV	0.492278
BRINP1	0.492161
SREK1	0.491823
SPTSSB	0.491672
INTS6	0.49166
SLC41A2	0.491502
PRKAR1A	0.491345
SLIT3	0.490839
SPIN3	0.490773
THYN1	0.490709
C10orf107	0.490551
BLOC1S6	0.490429
ZNF583	0.490081
RGS4	0.489575
COL10A1	0.48918
MAP3K2	0.488931
KCTD4	0.48816
RRAGD	0.488141
TSPAN13	0.487948
AP2M1	0.487539
MTMR7	0.486841
C5orf30	0.486417
PDCD6	0.486353
SNX7	0.486252
PCNXL4	0.485598
BAAT	0.485395
UPP2	0.484946
BCAP29	0.484736
PPAT	0.484678
SNX10	0.484653
PDS5B	0.484514
SLC35F3	0.484099
ASTE1	0.484081
RAD51AP1	0.48387
SCN3B	0.483836
ARPC5L	0.48342
MTRR	0.48329
JPH1	0.482223
CLDN12	0.482066
ZDHHC23	0.482053
PLAA	0.481959
MORF4L2	0.481467
PTK2B	0.48137
EWSR1	0.481217
DTNBP1	0.480644
C11orf30	0.480265
TMEM117	0.48013
WDR12	0.479588
FMN1	0.479384
EIF4A2	0.479304
IPO8	0.479256
DLGAP1	0.47916
GNRHR	0.478986
SELL	0.478881
CKAP5	0.478317
TRAF6	0.477903
NHLRC2	0.477893
SETDB2	0.47784
CCNO	0.477769
ENO2	0.477445
ARMC3	0.477089
SH3GLB1	0.47686
TTC21A	0.476759
CCDC39	0.476658
MAST4	0.476422
CHRM3	0.475705
NUP54	0.475592
PAPD7	0.475041
TWIST1	0.474609
FAM91A1	0.474193
KCNV1	0.47402
PFN2	0.47394
KCNH7	0.472784
LINS	0.472642
HMGCR	0.472168
VTA1	0.472055
METTL3	0.471909
ARPP19	0.471865
ZNF224	0.471533
GCLM	0.47128
CCDC59	0.471122
GSDMB	0.471037
MAP1B	0.470609
CCDC30	0.470447
TPD52	0.470363
ERVFRD-1	0.47036
LIN7A	0.47033
PDE7B	0.470193
UBXN4	0.470193
GPR180	0.469735
GRHL1	0.46861
JKAMP	0.468497
BEX2	0.467853
PGM3	0.467781
PPM1A	0.467272
KLHL28	0.466908
LRCH2	0.466749
MLLT3	0.46627
RALA	0.466117
ARID5B	0.466066
ZNF510	0.465653
BRK1	0.465222
CBLN2	0.465079
CCDC110	0.464635
RGS7BP	0.464173
CCKBR	0.463865
GNG13	0.463816
KIAA1468	0.463652
PSMB7	0.46352
TRIM45	0.462527
HMGN4	0.462461
TAPT1	0.462286
TDP1	0.46173
EFNA5	0.461685
ELOVL4	0.461594
AMN1	0.461444
FIP1L1	0.461178
MET	0.461122
CCNT2	0.461069
KRIT1	0.460413
TMEM261	0.459469
SATB2	0.45942
OLFM1	0.459333
BLOC1S4	0.459261
P2RY14	0.458836
CCDC186	0.458539
SCAF4	0.458078
CSNK1G3	0.458048
CDH12	0.458005
B3GNT2	0.457353
SLC2A12	0.456612
LRRTM3	0.456471
RSBN1	0.455869
ARL14EP	0.455792
MBNL2	0.455391
FBXO33	0.455349
ERICH3	0.455091
TMPRSS11D	0.454754
CACNA1E	0.454653
ADCYAP1	0.454563
CHL1	0.454406
NTPCR	0.454384
GMFB	0.453319
FAM84A	0.453242
ADAM7	0.453218
OR2AG2	0.453108
FZD4	0.452741
PTPRK	0.452684
PRKRIR	0.452415
FHL1	0.452389
FANCL	0.452023
RAD50	0.451558
GLO1	0.451477
ZNF215	0.451368
ZNF776	0.451222
PRMT8	0.450923
ZNF429	0.450854
HACD4	0.450829
RHEBL1	0.450222
ADGRL2	0.450146
COPS2	0.449318
ZNHIT6	0.449252
KCNB2	0.449211
CHORDC1	0.448938
BBIP1	0.448913
HMGCLL1	0.448851
SPATS2L	0.448727
PKNOX2	0.448719
MTX3	0.448534
HDAC3	0.448532
ZNF550	0.448494
GJC3	0.44797
RNF217	0.446924
CPSF6	0.446766
CMAS	0.446613
AP5M1	0.446411
WDR73	0.446294
SPRED2	0.446111
CUL4B	0.445916
EFCAB1	0.445906
STMN2	0.445763
ART3	0.445693
TCERG1L	0.444356
ZNF155	0.444011
YWHAB	0.443746
EXOSC9	0.443713
C6orf165	0.441912
TAB3	0.441573
RNF169	0.441524
PPID	0.441414
CDK5	0.441018
EPB41L5	0.441004
ZNF407	0.44088
POLR2K	0.440559
DZIP1	0.440315
TMEM132D	0.440204
TMEM199	0.440179
PSMD2	0.440052
DYRK1A	0.440008
FAM204A	0.439978
ZNF195	0.4398
CELF2	0.439685
KCND3	0.439568
PRMT3	0.439558
PRKCB	0.439475
CNTN3	0.439292
KIAA0319	0.439266
ZSCAN26	0.438866
HLTF	0.438778
RAD1	0.438759
CACNA2D3	0.438333
HTR2A	0.438307
LONRF1	0.438275
CDC73	0.438057
GOPC	0.437927
USP14	0.437765
EBNA1BP2	0.437741
ACTA2	0.437631
HAX1	0.436551
EPT1	0.436395
RALYL	0.435798
RPF1	0.435609
CENPC	0.43558
ZNF827	0.435437
EXD2	0.435184
UBE2E3	0.435015
MUM1L1	0.434807
DNAJC27	0.434476
STX10	0.434407
PLEKHF2	0.434366
GRM7	0.434173
TTC39C	0.434082
HSF2	0.434042
WDR11	0.433683
CCR6	0.433573
TMEM55A	0.432579
ANKRD7	0.432537
SART3	0.432404
C2orf74	0.432189
UBE3D	0.432048
KIAA1804	0.431911
CNOT7	0.431908
BAG5	0.431887
SLC6A5	0.431722
TMEM178A	0.431561
ITGB1BP1	0.431046
CAV2	0.430525
IFT22	0.430502
SPAG1	0.43026
WDR54	0.429834
OLFM3	0.429664
ZNF540	0.429331
PURG	0.429106
C3orf49	0.428998
RBKS	0.428616
AK5	0.428268
DIS3	0.42824
ZNF385B	0.427613
SNRPC	0.427586
RRAGB	0.427512
DNAJA1	0.427512
CEP72	0.427255
SUMO1	0.426652
C17orf100	0.4266
VAMP4	0.426382
OTUD6B	0.426247
SLC4A8	0.426025
UBA6	0.425891
HSPA14	0.425614
BEX1	0.425452
GALNT18	0.425341
STARD4	0.425151
C1orf216	0.424897
LMBRD1	0.42484
SYN2	0.424157
GUCY1A2	0.424132
MBOAT2	0.423982
SPIN2A	0.423903
CYP2E1	0.423696
KRAS	0.423567
COL4A3BP	0.423366
TPRKB	0.42323
NCBP2-AS2	0.423216
ZNF555	0.422672
PPARG	0.422602
ZNF37A	0.422518
RYK	0.422499
ARMT1	0.422378
NRBF2	0.422096
MBD4	0.422013
C17orf80	0.421752
TMIE	0.421683
NUDT11	0.421407
GSTA4	0.421397
FMO5	0.421333
ZUFSP	0.421219
ZNF277	0.420576
P2RX5	0.419979
BRPF3	0.419702
NOL11	0.419656
ERCC6	0.418796
TRMT6	0.418537
PTPN13	0.418441
CFAP69	0.418174
DNHD1	0.418089
MAGOHB	0.417629
MRFAP1L1	0.417564
NARS	0.417519
TIGD4	0.417508
ZNF214	0.417504
ABHD13	0.417473
RAB27B	0.417094
TBC1D26	0.416683
MTBP	0.416573
OR2D2	0.416137
MAB21L3	0.41602
GOLGB1	0.415952
HSPB11	0.415646
PKIA	0.415483
DUSP11	0.41543
FAM76B	0.415159
PDCD5	0.414892
PPIH	0.414713
GDAP2	0.414683
SNAPC1	0.414664
TTI1	0.41452
PLEKHA1	0.414083
PFDN6	0.414065
GPRASP1	0.414021
TXK	0.413962
ZNF484	0.413763
THEM5	0.41345
FAM135B	0.413329
LRFN2	0.413257
FRMPD4	0.413002
C3orf14	0.412497
PITPNB	0.412426
G3BP2	0.412367
PGBD2	0.412174
SYT14	0.411987
ZNF862	0.411848
DUSP19	0.41126
CSMD2	0.410842
MAP6	0.410468
FAR1	0.410298
FAM120A	0.409772
GUCY1B3	0.409748
TUBE1	0.40957
ZNF365	0.409513
MLLT11	0.408997
KIAA1377	0.408734
FAM229B	0.408651
USP47	0.408526
EXPH5	0.40755
SCYL2	0.407358
CNTN4	0.407264
ZMAT2	0.407141
NSMAF	0.407014
HMGN3	0.407002
TCEAL2	0.406718
TCEAL1	0.40665
EXTL2	0.406448
KCTD18	0.406176
PSMD6	0.406024
DNAH6	0.405982
RAD54B	0.405803
IRAK1BP1	0.405571
VPS54	0.405543
ARPC5	0.40495
SAXO2	0.404903
PLK2	0.404894
TMEM170B	0.404894
ADSL	0.404877
SLBP	0.404297
IGIP	0.404115
HIAT1	0.404099
SSU72	0.404061
POMGNT2	0.403991
SIAE	0.403973
HIVEP2	0.403916
ARMCX3	0.403908
SCRN3	0.403499
RCHY1	0.403182
PLEKHS1	0.403015
PTPRO	0.402913
ACD	0.402777
NAA25	0.402724
ZNF354A	0.402656
RECK	0.402565
GPATCH2L	0.402324
DSTN	0.402282
FAM19A2	0.402279
GABRB2	0.402003
TRPC1	0.401857
ABHD12B	0.401588
MXD1	0.401584
POT1	0.401492
PDE10A	0.401077
C7orf60	0.401043
ETV3	0.40098
KANSL3	0.400809
WASL	0.40072
MALT1	0.400481
ZNF595	0.400169
PHTF1	0.400076
TUSC3	0.399957
ICE2	0.399634
KLHL7	0.399627
PIK3CA	0.39937
INA	0.399356
CEP68	0.399017
C7orf57	0.398821
ZNF30	0.398607
ALG2	0.398472
CEP19	0.398298
ZSCAN31	0.39829
ELAVL4	0.398211
ZNF720	0.398152
NRSN1	0.398139
ZNF706	0.398095
FAM92A1	0.397498
TSPAN19	0.397446
MAP9	0.397305
SCPEP1	0.397211
UBXN2B	0.396987
MRE11A	0.396777
GTF2H5	0.39667
CAST	0.396574
CRBN	0.396525
PRRC1	0.39643
RAD51C	0.3964
STX3	0.396021
FAAH	0.395915
GLCCI1	0.395762
VN1R1	0.395728
GRIA4	0.395669
RBM24	0.395634
DTWD2	0.395103
NUDCD2	0.394945
RTN1	0.394871
CLVS2	0.394858
ZFPL1	0.394813
PTPRR	0.39455
SKP1	0.394042
ARL4A	0.393871
KIAA1524	0.393716
DPP8	0.393552
IGFL4	0.393504
ANKS4B	0.39346
ZNF573	0.393359
VCPIP1	0.393313
COL24A1	0.393131
COL5A2	0.392945
PARP2	0.392736
LSM10	0.392722
SLC17A7	0.392585
POMT1	0.39244
FGF9	0.392387
ZNF75A	0.39234
ZNF17	0.391701
SCN1A	0.391642
LRRC49	0.391571
SEC61B	0.391471
DIRC2	0.391247
TPT1	0.390919
GRB14	0.39062
OGN	0.39039
GPLD1	0.39038
CSGALNACT2	0.389923
UBFD1	0.389899
CHSY3	0.38977
LRRC42	0.389594
DNAJB4	0.389305
DNAJC25	0.389135
FCF1	0.388876
VLDLR	0.388856
FKBP14	0.388699
PDE8B	0.388695
RFTN1	0.388688
UROC1	0.388325
ANXA7	0.388256
ZNF622	0.388078
MKRN1	0.388064
CTHRC1	0.387882
ZFP91	0.387879
GRM1	0.3876
LPPR4	0.387476
PEX5L	0.387269
FEM1C	0.387194
ASB8	0.386945
DCAF13	0.38692
PLA2G12A	0.386831
SPAG8	0.386747
SH2D5	0.386452
CHST9	0.386359
HDX	0.386331
ZFPM2	0.386218
NRXN3	0.385918
PPIP5K2	0.385785
CPNE6	0.38556
BLZF1	0.384784
SUPT7L	0.384688
TXN	0.384607
MAN1A2	0.384582
ZNF841	0.384239
COPS8	0.384214
PLXNC1	0.383693
C18orf21	0.38368
PAPSS1	0.383671
RBM3	0.38361
CEP162	0.383547
ZNF547	0.383525
ATG2B	0.383509
EIF2B5	0.383507
SMAD1	0.383506
C3orf22	0.383485
VAX2	0.383442
SMAP1	0.383396
GULP1	0.382817
LRP11	0.382669
GABRA2	0.382006
CNRIP1	0.381955
TMEM234	0.381888
EPHA6	0.381765
RAN	0.381445
C10orf35	0.381407
ATP2B4	0.381382
ALS2CL	0.381344
TUBA4A	0.38116
NHP2L1	0.38096
PTGES3L	0.380528
PCNP	0.38043
MCF2	0.380187
HS2ST1	0.380003
CDKL2	0.379967
CACNB2	0.379709
NPM1	0.379549
NAB1	0.37953
PBX1	0.379396
CHMP1B	0.379343
OXSR1	0.379319
MAMLD1	0.378919
GCFC2	0.378865
ADAM29	0.378413
HINFP	0.378379
ZNF16	0.378307
H2AFZ	0.378105
RIPPLY2	0.377876
PKD2	0.377822
SNRPB2	0.377372
PGBD1	0.377181
PSMG2	0.377117
MARK1	0.376941
NUPL1	0.376936
GEN1	0.376931
PUS7L	0.376915
ZNF883	0.376587
TRIM58	0.37646
YIPF7	0.376292
LRTM1	0.376189
LRRFIP2	0.376155
CASQ1	0.375814
AATK-AS1	0.375727
DPH2	0.375473
CYP2U1	0.375436
HTR1A	0.375266
DTWD1	0.375138
HNRNPU	0.374847
EFR3A	0.374835
UGP2	0.374804
DCBLD2	0.374764
ELP2	0.374669
ARL13B	0.373801
PIGC	0.373796
TSC1	0.373705
AP4B1	0.373559
SLC5A4	0.373405
DCTN6	0.372993
KBTBD3	0.372462
POLR1D	0.372314
RFC5	0.372152
PCDH7	0.372113
TASP1	0.371863
RSPH4A	0.371611
PNLDC1	0.371573
TMEM245	0.371392
CHMP2B	0.371201
ZSCAN30	0.371156
ATP6V1C1	0.370923
RPUSD1	0.370738
ZDHHC13	0.370476
PHACTR3	0.370216
DLX4	0.370215
C21orf59	0.370169
DCTN2	0.369853
CADPS	0.369831
ZNF511	0.369685
RBMX2	0.369473
SMARCAL1	0.369462
SERP2	0.369462
MAL2	0.369193
ARMCX4	0.368955
NR3C1	0.368848
KCTD3	0.368554
FIZ1	0.368271
PTCHD1	0.368119
ANAPC4	0.367874
NFRKB	0.367652
PPP2CA	0.367472
CCDC25	0.367453
KLHL20	0.3673
HKR1	0.367236
MAP1A	0.367195
FAM49A	0.367162
MPP6	0.367092
CHIT1	0.366826
ZFAND2B	0.366784
CCT3	0.366783
KIAA0586	0.366406
STS	0.366256
H2AFV	0.366227
ZNF233	0.365809
TSHZ1	0.365697
DOPEY1	0.365425
FAM217B	0.365326
KLRG1	0.365144
PROSER1	0.365053
HEATR6	0.364867
HCFC2	0.364804
PPP4R1	0.364714
LRIF1	0.364509
RRH	0.364006
FAM98B	0.363938
COL28A1	0.363899
ERCC8	0.363887
ATP6V1G2	0.36381
MPDZ	0.363782
ING4	0.363336
ZNF667	0.36333
RPS6KA3	0.363131
ZCCHC18	0.362819
DNTTIP2	0.36255
SLC22A13	0.362396
GRB10	0.362304
SAP18	0.361838
NRAS	0.361711
NSUN2	0.361627
NAF1	0.361224
SHFM1	0.361097
POLE3	0.361051
GTF2A1	0.360987
TGFB3	0.360963
PFN4	0.360908
DAPK1	0.360814
C1D	0.360786
SOWAHA	0.360743
KLHL42	0.360466
HEXB	0.360316
THOC1	0.360311
ZNF133	0.360222
ZNF570	0.360176
DPM1	0.360019
L3HYPDH	0.359971
ABHD5	0.359711
PLA2R1	0.359616
KCTD16	0.359264
ACYP1	0.359092
FABP3	0.358834
VRK1	0.358818
NR2C2AP	0.358621
CACYBP	0.358343
FGF14	0.358258
ZMYND19	0.357874
SLC41A3	0.357683
BHLHB9	0.357651
NWD2	0.357431
SLC24A5	0.357266
KCNJ3	0.357244
NIFK	0.356907
DPYD	0.356892
PNMA1	0.356756
HSD3B1	0.356742
CDC42SE1	0.356735
ARFIP2	0.356544
FHOD3	0.356165
C5orf34	0.35608
CAB39L	0.356056
RLIM	0.355981
ZDHHC17	0.355869
SLC38A9	0.355821
SIGLEC5	0.355554
HOPX	0.355552
CNOT8	0.355314
PLXNA4	0.35508
DCBLD1	0.354987
CACNA2D1	0.354963
SLC38A11	0.354579
GNPNAT1	0.354449
EIF3E	0.354422
TMEM69	0.354085
C1orf112	0.35393
GEMIN5	0.353807
ADARB1	0.353632
WNT8B	0.353597
ZNF419	0.353594
GPATCH2	0.35356
ZNF71	0.353534
MOSPD1	0.353399
PSMA5	0.352866
C9orf135	0.352801
CTR9	0.352766
POLR2B	0.35271
ZBTB2	0.352528
DOK6	0.3524
LTK	0.352214
SLC46A2	0.351919
FZD6	0.351894
PSMC6	0.351699
CCNA1	0.351335
ANKRD28	0.351271
VIPAS39	0.351027
SYT13	0.35094
FAM8A1	0.350914
ELP3	0.35062
MCTP1	0.350521
GPATCH4	0.350513
FRG2B	0.350296
UTP11L	0.350193
NCALD	0.349966
C10orf32	0.349841
PRB2	0.349753
NGFRAP1	0.349469
HERC6	0.349432
AZI2	0.349347
CAMK1G	0.349074
STX18	0.348956
MTMR4	0.348752
TFG	0.348748
EPHA3	0.348702
ATP11B	0.348491
FAM208A	0.347945
NELL1	0.347786
ALG13	0.347741
ZNF596	0.347617
NAMPT	0.347604
ATOH7	0.347562
C9orf131	0.347456
PSMD5	0.347346
RAB28	0.347243
GSTO2	0.347077
TCTN3	0.346857
GPR87	0.34685
ZKSCAN3	0.346738
ZNF549	0.346674
SECISBP2L	0.346658
CYP2C8	0.346308
RNASEH2C	0.345794
POLR3F	0.34503
MAPK4	0.344872
ZBTB45	0.344773
FGF12	0.344771
MDH1B	0.34465
DHPS	0.344635
ATR	0.34437
SPAG5	0.344345
STK39	0.344274
MAP3K4	0.344273
LRRC66	0.344155
KDM3A	0.344142
DPP6	0.343991
LAMTOR3	0.343341
ICMT	0.343295
JRKL	0.343279
MOCS2	0.343211
NEFM	0.343192
DDX26B	0.342997
FIG4	0.342848
CDC26	0.342691
JAK1	0.34264
BUD31	0.342448
SERINC3	0.342377
SPEF2	0.342055
PLAC8L1	0.341976
KNSTRN	0.341892
DUSP28	0.341771
SLC35B1	0.341674
KCNA1	0.341343
RASGRF2	0.341145
NFYB	0.340553
BEND6	0.340481
SLC19A2	0.340418
SLC22A10	0.34028
MARS	0.340226
CCDC47	0.34015
GTF2A2	0.340036
RBL2	0.339744
PTPN20	0.339477
KLHL8	0.339314
PEBP1	0.338955
WDR3	0.338902
CIAPIN1	0.338716
COG3	0.337983
TOP2B	0.337765
CNOT2	0.337157
TMEM74	0.337045
INO80C	0.336925
MPP1	0.336829
HSPA4L	0.336805
HK3	0.336678
C7orf25	0.336529
SMC3	0.336273
HBS1L	0.336212
FTCDNL1	0.33606
ANKRD46	0.33604
ZNF697	0.3357
N4BP2L1	0.335652
TMEM56	0.335624
CEP120	0.335378
EIF3M	0.335341
CA10	0.335336
DET1	0.335109
COLQ	0.33492
ZNF530	0.334778
MAGED1	0.334728
ERLIN1	0.334619
TRMT10A	0.334434
PSMD8	0.334331
C2orf49	0.334316
BPIFB1	0.334284
CDH8	0.334221
OVGP1	0.33417
ALG14	0.333637
TAGLN3	0.333509
KIRREL3	0.333453
SLC39A4	0.333358
EFNB2	0.333164
ZNF100	0.333124
ZNF569	0.332909
REV1	0.332744
LEO1	0.332517
AQP11	0.332283
APEX1	0.332162
GTPBP4	0.332118
ZNF304	0.332061
DNTTIP1	0.331982
RBBP6	0.331953
NKAIN2	0.33193
TAF9	0.331772
ADAMDEC1	0.331575
RRP1	0.331424
PTPRB	0.331409
ROPN1B	0.331183
KCNA4	0.331058
DYNLL1	0.330988
OSGEP	0.330649
DNAAF2	0.330473
CXorf38	0.330473
SDR16C5	0.330363
RNF144A	0.330266
OCRL	0.330264
ADAT2	0.330082
PARP11	0.330025
GPR20	0.329961
TRIM23	0.329933
SEPW1	0.329836
MLF2	0.329571
EIF6	0.329282
PCMTD2	0.329273
GSKIP	0.329215
CDK5R1	0.329203
AP1AR	0.32899
KLHL35	0.328924
SRPK1	0.328904
ERC2	0.328894
CCSAP	0.328834
CUL3	0.328693
PANK4	0.328684
SUSD4	0.328614
GLB1L2	0.328412
CDH2	0.328388
GCHFR	0.328096
DCAF4L1	0.327976
MIS18A	0.327744
RAB39B	0.327713
SURF2	0.327686
TMX4	0.327635
LPL	0.327407
CCDC14	0.327273
TRAPPC8	0.326967
GNG3	0.326887
PPP2R3A	0.326692
MON1A	0.326649
TRIM77	0.326641
RFX7	0.32643
GPR52	0.325727
MAPK14	0.32558
CREB1	0.325539
PGBD4	0.32536
RNLS	0.325173
GNAL	0.325114
NSFL1C	0.324943
BEX4	0.32492
ATP6V1D	0.324917
VPS33B	0.324733
SNAPC2	0.324478
RUSC1	0.324392
NAE1	0.324304
PRPS2	0.324277
GTPBP2	0.324277
SRSF10	0.324038
FGFBP3	0.324004
NPY1R	0.323746
PPARGC1A	0.323687
PSRC1	0.323459
SMIM13	0.32344
ODC1	0.323399
MAGIX	0.323279
TCN1	0.323178
ZBTB9	0.323167
SIDT1	0.323164
C6orf141	0.323048
CCDC173	0.322975
WDR92	0.322962
TRAK2	0.322864
SLC22A24	0.322684
ARMCX2	0.322618
SPINK5	0.322577
CLOCK	0.322565
MYO6	0.322503
ARMC8	0.322453
SHISA9	0.32245
PDE7A	0.322372
GABRG2	0.322371
SPAG16	0.322282
LTV1	0.322209
PSCA	0.321868
RMI2	0.321846
C16orf95	0.321731
HTR2B	0.321731
CLK4	0.32148
UBA3	0.321418
NR3C2	0.321176
ZNF714	0.320856
FAM199X	0.320783
PRMT5	0.320662
RASGRF1	0.320504
VBP1	0.320499
SLC7A6OS	0.320454
LRRC10B	0.320261
DGKE	0.320103
PHF20L1	0.320064
ZNF740	0.319969
LRP6	0.319877
TACC1	0.319766
TMEM43	0.319577
PAPOLA	0.31955
ABCC12	0.31949
ZNF426	0.319471
SERPINB8	0.319381
CARD16	0.319332
ATP6V1B1	0.319161
CLK3	0.319075
C4orf27	0.319042
CCNK	0.318918
DMTF1	0.31886
TRIQK	0.318845
RIT2	0.318809
ACKR1	0.318705
SPATA6L	0.318432
EPRS	0.31838
MLST8	0.318367
OTUD4	0.318279
SPATA4	0.318248
GNPDA2	0.317903
CCDC181	0.317847
UFD1L	0.317825
KIAA0895L	0.317562
NKIRAS1	0.317186
ELP4	0.317155
ZCWPW2	0.317135
TFIP11	0.316901
RSL1D1	0.316806
SEC22A	0.316762
C12orf73	0.316466
CADPS2	0.316369
GNL3	0.316364
SEC22B	0.316196
AKAP11	0.316162
FAM214A	0.31608
NLGN1	0.315965
NOB1	0.31587
SLC12A1	0.315852
ZNF460	0.315799
C9orf24	0.31566
AASDH	0.315342
ASPHD2	0.31521
CEP70	0.31515
VTI1B	0.3151
ZNF470	0.314927
MTUS2	0.314895
RNASEH2B	0.314668
WDR31	0.314632
MOAP1	0.314317
ZNF512	0.314313
ASNSD1	0.314066
TMEM138	0.314038
GCNT4	0.313849
ZNF35	0.313649
PGM2L1	0.313453
CERS5	0.31332
LINC00961	0.313147
PDCD2	0.313113
NUDCD1	0.313099
ASAH1	0.312991
TMEM242	0.312806
ZNF646	0.312668
TMEM161B	0.312597
MAGI3	0.312391
UTP3	0.312168
COIL	0.312104
ASIC2	0.312103
SETD4	0.312069
UMAD1	0.312067
RPL15	0.311715
SRPR	0.311648
ZBTB7C	0.311638
C8orf76	0.311417
CITED4	0.311324
C11orf42	0.311231
BRMS1L	0.311217
RBM11	0.311174
PTGDR	0.311058
INTS10	0.310918
CDR2	0.310766
BHLHE40	0.31065
HNRNPH3	0.31061
LRRK2	0.310553
C9orf78	0.310522
STYX	0.310502
RNF44	0.310201
SGCE	0.310155
PSMB4	0.310127
CAND1	0.309907
FBXO32	0.309794
RPL5	0.309786
PGPEP1L	0.309439
ZNF213	0.309435
FBN1	0.309344
ANKRD34A	0.309121
DYNLT1	0.309046
BIRC2	0.309028
FOXP1	0.308908
ARMCX1	0.308653
FAM206A	0.308396
NLK	0.308322
EML5	0.308262
PPIL4	0.308255
MICU3	0.308245
PXYLP1	0.308185
SUPT16H	0.308109
PPP1CA	0.307963
CCDC91	0.307946
DENND1B	0.30758
IFRD1	0.307419
ZBED6	0.307418
TERF2IP	0.307413
ZFP82	0.307142
SHC3	0.307122
SLC22A25	0.307081
SLC35B3	0.30686
FRMD6	0.306833
SBSPON	0.306774
MAPRE2	0.306644
KIAA1467	0.306563
PPCS	0.306458
CYP3A4	0.306168
C5orf49	0.306109
NAA35	0.306036
PDCD4	0.305951
NUDT15	0.305695
ABCF3	0.305682
MBLAC2	0.305574
UBA5	0.305539
SMARCA1	0.305532
DPAGT1	0.305507
C1orf53	0.305439
SRSF9	0.305393
MED23	0.305183
ZNF789	0.305182
CEP63	0.305134
RAB40AL	0.304996
SC5D	0.304618
DYNC1LI2	0.304568
GLIS3	0.304484
DNAJC7	0.30448
CYB5D1	0.304385
THAP6	0.304374
SDAD1	0.304322
PSMG1	0.304287
FAM161B	0.304015
CUTC	0.30385
GDA	0.303783
EVI5	0.303655
MORN2	0.303625
TSPYL1	0.303391
EIF2B4	0.303206
TRIM52	0.30317
ZNF684	0.303084
USP25	0.302954
PSMC5	0.302917
NTAN1	0.302828
SERPINE2	0.302738
TFRC	0.302677
IP6K2	0.302498
PCDH9	0.302433
TSN	0.302396
ENAH	0.302347
UBE2F	0.302308
LRRC59	0.302272
CARTPT	0.302174
SLC35B4	0.30215
ATP1B3	0.302062
KIAA0196	0.301913
DHX38	0.301873
PAPPA2	0.301794
NUDT21	0.301616
SSSCA1	0.301576
COPRS	0.301539
DDX25	0.301529
PSMB6	0.301418
PHF7	0.301406
OSTM1	0.301231
RIMBP2	0.301094
BAALC	0.301036
DSG3	0.300705
ICE1	0.300683
CCT2	0.30067
WDR35	0.300584
RHNO1	0.300415
PSD3	0.300038
TSSK4	0.300004
WNT8A	0.300001
CAAP1	0.299917
PPIL3	0.299816
PA2G4	0.299807
LYSMD2	0.29936
CSTF2	0.299175
BRPF1	0.299027
LRRC8B	0.298801
NOLC1	0.298782
INVS	0.298612
MED30	0.298587
TGS1	0.298534
UNC5D	0.298528
SCOC	0.298526
LSM11	0.298525
IK	0.298319
NXF1	0.298149
RNF212	0.297899
GPS1	0.297762
BCL10	0.297704
RSL24D1	0.297698
ZNF781	0.297665
SGCD	0.297504
ILDR2	0.297366
KITLG	0.297213
RRP8	0.297031
PNO1	0.296972
DALRD3	0.296807
ST8SIA1	0.296802
PHF6	0.296649
SLU7	0.296631
CA7	0.296441
ADAL	0.296416
TXNDC17	0.296238
RNF175	0.296237
NUDT12	0.295834
ZNF175	0.295613
TMEM106B	0.295531
SNTG1	0.295491
FAM218A	0.295359
ELMOD1	0.2952
VSIG1	0.295056
NUS1	0.294945
MED28	0.294903
SIKE1	0.294724
DGAT1	0.29466
FUBP1	0.294613
AIMP1	0.294414
ZNF546	0.294394
PRPF38A	0.294276
AQP1	0.294221
CSMD3	0.294219
ZNF493	0.294124
TMEM200A	0.294076
IMPAD1	0.293993
GLA	0.29366
NAP1L2	0.293599
FBLN7	0.293487
SMKR1	0.293356
IGFL2	0.293196
BRWD3	0.293113
OXGR1	0.293015
E2F7	0.292816
CAPN5	0.292488
TNPO1	0.292323
ZNF780A	0.291738
RNF19A	0.29167
RGS17	0.291562
CNGA4	0.291465
RSPO2	0.291453
ADAM8	0.291207
ZNF418	0.291193
NPRL2	0.290945
MAD2L2	0.290928
EIF4G2	0.29066
STRADB	0.290585
RPAIN	0.290574
TP53RK	0.290508
SLC9A6	0.290196
GJD4	0.290164
VSTM4	0.290052
ZNF33A	0.289998
PAPD4	0.289982
CYP3A43	0.289926
CA4	0.289807
MEGF9	0.28979
PGK1	0.289713
THAP11	0.289627
TCTE1	0.289384
RECQL	0.289319
STK16	0.28917
ZBTB16	0.289164
SESTD1	0.288842
HMGCS1	0.288719
FJX1	0.288658
UCHL5	0.288657
CEP97	0.288614
PLEKHB2	0.288482
LGALS8	0.288356
RS1	0.288299
WDR41	0.288295
ZFP69B	0.288273
FAM171B	0.288251
EIF2D	0.288128
CLPTM1L	0.288125
SNRNP25	0.28811
YTHDC2	0.288057
ZNF263	0.287988
KCTD10	0.287784
CDS1	0.287563
FKBP1B	0.28752
GRIN2A	0.287462
SUMO3	0.287323
STRAP	0.287241
HECTD2	0.287149
CD101	0.286878
C12orf29	0.286736
ZBED4	0.286687
PTER	0.286643
HSD3B2	0.286481
SELT	0.286387
ORC6	0.286274
STAM2	0.286229
WDR19	0.286025
IGSF11	0.285888
KIF23	0.285878
ZNF607	0.285877
RBM7	0.285765
LSM3	0.285764
PCSK2	0.285746
EDN1	0.285714
TRAPPC2L	0.285664
TSPAN3	0.285547
ARID4A	0.285502
CTDSP2	0.285426
PYROXD1	0.285388
SPATA5L1	0.285309
NAA30	0.285226
CIPC	0.285186
SRP19	0.285055
2019-03-01	0.285
PHF23	0.284907
BTC	0.284879
RTFDC1	0.284796
POGLUT1	0.284769
SNED1	0.284766
CEP95	0.284663
TNFAIP1	0.284437
LAMTOR2	0.284243
BHLHE22	0.284099
RNF138	0.284051
HIVEP1	0.283951
C2orf15	0.283883
FAM83H	0.283692
EEF1B2	0.283488
SESN1	0.283393
KCNA2	0.283353
ZNF727	0.283097
NOP2	0.28286
GPC6	0.282744
CLCN3	0.282596
C14orf79	0.282555
MBIP	0.282524
KCNJ11	0.282392
WIPF3	0.282322
ATG3	0.28229
PPFIBP1	0.282235
COPS6	0.282143
DDX41	0.281798
IFRD2	0.281772
FBXL5	0.281719
ECT2	0.281403
SF3A3	0.280809
FANCM	0.280763
TTC23L	0.280656
SEC24D	0.280372
ADAMTS16	0.280325
C14orf142	0.280175
GABRA6	0.279996
CTXN2	0.27994
XRN2	0.279937
RBM18	0.279762
C1orf27	0.279584
HAS1	0.279502
PARP1	0.279066
OR10A4	0.278752
NLGN4X	0.278745
DDX56	0.278589
FOXF2	0.278541
TCEAL8	0.278531
TBC1D30	0.2785
AP5S1	0.278425
SLC20A1	0.278206
DNAJC1	0.278073
SMIM12	0.277658
ZNF836	0.277363
MROH5	0.277306
ZC3H13	0.27725
RWDD2A	0.277135
SRD5A1	0.277061
FAM134A	0.276881
AGBL3	0.276844
HNRNPUL2	0.276812
PCDH19	0.276757
CKAP2	0.276677
ALG6	0.27648
BMPER	0.276449
FAM47E	0.276261
OR14A2	0.276202
ACTR6	0.276098
UTP18	0.276037
ZNF260	0.275902
ACSM6	0.275893
CNEP1R1	0.275792
FBXL6	0.275684
KLF9	0.275262
EIF1	0.275239
ENOX1	0.27491
TRO	0.274776
PREB	0.274765
EIF1B	0.274654
TMEM254	0.27453
NCBP2	0.274507
NEK1	0.274048
ARL5B	0.273952
BUD13	0.273765
MPHOSPH10	0.273691
SLC35D1	0.273648
NEDD8	0.273506
TRAPPC11	0.273386
ASB2	0.273312
FANCG	0.273284
ZNF518B	0.273006
RNF25	0.272976
ZNF585A	0.272924
PPRC1	0.272901
EXT1	0.272778
FAM81B	0.272741
ANGPTL5	0.27274
RAD21	0.272696
GALE	0.272632
NAA16	0.272626
CACUL1	0.27255
AFTPH	0.272446
TTC8	0.272405
SLC35A3	0.272403
SEMA5B	0.272364
CDC23	0.27235
CTSL	0.272252
YPEL5	0.272085
SACM1L	0.271951
ZCRB1	0.271891
TMSB10	0.27171
OGFOD1	0.271709
ZNF181	0.271651
SLC39A10	0.271345
WRNIP1	0.271235
THPO	0.271096
SRSF12	0.271007
NUDT10	0.270954
FAM78B	0.270937
C16orf52	0.270837
TGDS	0.270689
ACVR2B	0.27062
ZSCAN32	0.270524
PNPLA4	0.270353
IFT43	0.270287
NUP37	0.270235
LPPR5	0.26977
EIF4E1B	0.269705
SEC31B	0.269642
SLC44A5	0.269603
PRKAB1	0.269191
POP4	0.269143
LOC81691	0.269139
PRSS16	0.269116
TENM4	0.269054
MYL12B	0.268972
SPDL1	0.268473
ZNF571	0.268423
CFP	0.26838
CHM	0.268307
FAM162B	0.268195
NLGN4Y	0.268046
C1orf52	0.267981
FUT9	0.267874
SLC10A1	0.267605
TIGD1	0.267579
EPN3	0.267474
PDE1A	0.267388
LY6D	0.26737
ATG4A	0.267362
ARHGAP20	0.267293
MDGA2	0.267225
EID2B	0.267133
C9orf117	0.267119
NELFE	0.266861
ZNF250	0.266458
TSPYL4	0.265956
ZCCHC9	0.265897
CD46	0.265897
ARNT2	0.265801
ANAPC13	0.265732
HIATL1	0.265669
TMEM132E	0.265637
PLD6	0.265592
DEDD2	0.265581
TMEM136	0.26539
TSR2	0.265306
FAM3C	0.265277
SRP9	0.265131
SGTB	0.265119
TMEM260	0.265107
MAT2A	0.265082
NEUROD6	0.264893
CLCN4	0.264865
ARAP2	0.264851
ACKR4	0.264837
MTF2	0.264753
TCTE3	0.26475
GPR61	0.264741
PPL	0.264665
LYSMD4	0.264535
YTHDF1	0.264396
NUP133	0.264325
TMEM168	0.264297
FAM200B	0.264158
THAP3	0.263908
MEN1	0.263817
ASAH2B	0.263639
PPP1R15B	0.263542
PIAS3	0.263514
SYNJ1	0.26349
HIF1A	0.263402
ZNF584	0.26328
ATMIN	0.263256
FAN1	0.263107
ATP4A	0.263074
SORBS2	0.262949
AKTIP	0.262944
HSBP1	0.262934
DAB1	0.262854
FNDC4	0.262838
MFSD8	0.262759
CEACAM1	0.262514
PWP1	0.262467
MAT2B	0.262406
IQCA1	0.262197
RNF34	0.26218
JRK	0.262164
DSE	0.26209
MAEL	0.262087
ABI1	0.261916
MYL6	0.261848
DCP1B	0.261816
VMA21	0.261703
ROS1	0.261577
PHPT1	0.261459
SMIM21	0.261426
PRKAB2	0.261264
OR8D4	0.26117
PYDC2	0.261067
DCAF6	0.260986
MAP1LC3B	0.260752
DCTN4	0.260736
CALU	0.260679
MCFD2	0.260489
MTMR1	0.260393
SUCO	0.260218
SLC26A1	0.260011
EFNB3	0.259974
NETO1	0.259872
KLHL21	0.259678
KBTBD4	0.259573
CAPN7	0.259465
APITD1	0.259425
PSMA7	0.259379
[truncated: 5,012 more rows]

## Sheet: Exc L2-4 LINC00507 GLP2R
symbol	specificity
GLP2R	3.52014
DSG3	2.01241
ADAM29	1.93832
INHBA	1.50469
DRD1	1.37586
ACVR1C	1.36453
LRRC6	1.20079
OPN3	1.19083
TESPA1	1.17251
LZTFL1	1.09342
C4orf3	1.06766
IFT57	1.06565
AKAP5	1.06417
CBLN2	1.03203
DGKB	1.02048
PI15	1.0175
SPEF1	1.01057
DLX4	1.00505
BZW2	1.00349
KBTBD11	1.00321
CCNO	0.984408
LONRF2	0.964521
KCNS1	0.962954
KIAA0753	0.95794
TMX3	0.956365
MUM1L1	0.956018
RPS6KA6	0.939934
ARL4A	0.937163
FZD3	0.931114
LDB2	0.92701
ATP2B1	0.919758
RSPH3	0.902367
GLRA3	0.900413
LRRTM4	0.892614
PDCD10	0.888138
PIP4K2C	0.885624
STEAP1	0.8776
MOXD1	0.875485
EML6	0.870097
PRKAR2B	0.870049
ZBBX	0.868251
ARNTL	0.864657
STK36	0.863951
WASF1	0.861286
RCOR3	0.85575
STEAP2	0.855251
NME7	0.849424
RAPGEF2	0.849342
EFCAB7	0.841715
CREG2	0.838845
WDR33	0.838167
KCTD1	0.837406
FBXW7	0.835508
CHML	0.834428
NCKAP1	0.83389
CSRNP2	0.833285
NDFIP2	0.830028
ADCYAP1	0.825171
KCNV1	0.824451
KALRN	0.821289
FAM81A	0.819142
ATRNL1	0.816527
MFSD4	0.814801
LCA5	0.812531
ARMT1	0.809426
ADGRL2	0.808627
SEMA4F	0.808555
ANKRD32	0.808225
ONECUT2	0.807646
KLRG1	0.806336
ART3	0.805594
SLC17A6	0.803086
METTL14	0.802404
DZIP3	0.801199
LRFN5	0.800229
FRG2B	0.796151
SSX2IP	0.794323
NECAB1	0.79413
SCN2A	0.793691
KCNQ5	0.791129
GOLT1B	0.788974
CHN1	0.787173
DYNC2H1	0.782844
R3HDM1	0.781578
C11orf87	0.779365
ATL1	0.777815
ENC1	0.775157
EGR3	0.772362
TMEM261	0.770176
MLIP	0.767571
VSNL1	0.767549
KCNH1	0.767175
SH3BGRL2	0.767041
ZDBF2	0.766804
BTBD10	0.764931
C2orf80	0.764045
CSTF3	0.762791
KCNA1	0.760527
PPL	0.760519
STXBP5L	0.758231
KRT222	0.756413
DUSP14	0.756314
CDC40	0.755359
YWHAH	0.754813
WDR17	0.752453
KIAA0825	0.749588
SIAE	0.746251
CD47	0.744261
ZNF184	0.743025
ITPR1	0.742765
CDH18	0.741978
SLC24A1	0.741577
NUDT11	0.740424
SLC12A8	0.73898
IPO8	0.738563
ANKRD2	0.737686
NPHP1	0.73581
FKBP3	0.735491
SNCA	0.7347
LMBRD2	0.734408
YIPF7	0.733755
SNAP25	0.730725
CACFD1	0.730489
STAT4	0.729293
MBD1	0.72801
GTF2H1	0.726536
SYN3	0.723066
AGBL4	0.722797
GJB5	0.72151
KCNK1	0.721354
C18orf21	0.720739
HSPH1	0.718434
NPTX2	0.718254
COG6	0.717581
LRRIQ1	0.71715
NOP56	0.715148
LRRC10B	0.71489
BRPF3	0.71204
ZNF441	0.711692
SLC22A1	0.711196
HAX1	0.710124
DGKA	0.70749
CALM2	0.704251
RPGRIP1L	0.702306
TYW3	0.701752
YIPF5	0.69891
SERPINB8	0.698774
CCDC43	0.69848
NAB1	0.698373
ST8SIA3	0.697323
SYBU	0.696416
PNLDC1	0.695255
MKL2	0.694973
TAS2R42	0.694539
ORC4	0.694534
KIAA1549L	0.69426
RPS6KC1	0.693326
CCDC102B	0.692466
CNKSR2	0.692335
ANKS4B	0.692297
SNX3	0.692054
ICA1	0.69047
WNT2	0.688877
EPHX4	0.687658
DUSP5	0.687549
GABRA4	0.684651
LRRC34	0.684131
PPM1L	0.682177
NTRK3	0.680769
COPS2	0.679582
TBK1	0.678926
EPHA4	0.678267
C3orf80	0.67746
NBN	0.676064
PCMT1	0.675875
PSMD7	0.675855
TTI1	0.675822
MICAL2	0.675755
RNF26	0.674767
PRKAR1A	0.672158
TMEM232	0.671993
ANKRD42	0.671261
HERC6	0.669675
LIN7A	0.669534
PSMD14	0.669508
FIGNL1	0.668984
PVRL3	0.66821
ADAM23	0.667145
GAP43	0.665556
TSEN54	0.664565
MAP3K7	0.664555
DIS3	0.664173
MYSM1	0.664011
CLDN12	0.663311
HNRNPLL	0.663174
RCAN2	0.663124
SYTL2	0.662605
FBXO22	0.662082
TSG101	0.662021
ABHD12B	0.662002
SLC35B1	0.661069
AZIN1	0.660807
COG2	0.660775
CAPRIN2	0.660555
SSFA2	0.660131
DPCD	0.659659
SLC4A1AP	0.65911
SLC12A5	0.65804
IGIP	0.657811
NPAS2	0.657567
AP3S1	0.65527
NOL11	0.654616
NEK11	0.652387
RGS14	0.651691
NIPAL2	0.650901
CACNG3	0.649603
CCDC59	0.648827
NPTN	0.647277
GTDC1	0.645216
SNRPA1	0.645081
FGFR1OP2	0.644443
PARP2	0.644423
ZC3H15	0.644354
EIF3H	0.643525
MED4	0.643056
BEX2	0.642182
KLHL28	0.641687
SLIT3	0.641661
PGBD2	0.640884
HACL1	0.64074
ZNF138	0.640093
CCSER1	0.639298
ENPP5	0.638704
HS6ST3	0.637738
ZDHHC23	0.636919
COPS8	0.63563
SNRPC	0.635494
EFNA5	0.635282
DCLK1	0.634758
HPRT1	0.634222
BCAP29	0.633879
PPP1R12A	0.633758
LAMB1	0.633055
CTNNAL1	0.633004
GUCY1A2	0.632969
TMEM109	0.632348
DYNC2LI1	0.631499
ATMIN	0.631387
KLHDC9	0.630044
CTDSPL	0.629614
GPX3	0.629581
C11orf74	0.629214
ZNF91	0.628474
TM7SF3	0.627617
MED31	0.627245
ZBTB2	0.626422
ADAM21	0.625673
IGFL4	0.625355
PJA2	0.624894
ERGIC2	0.624168
SLC35A1	0.623433
KLHL2	0.623291
TBC1D32	0.623228
RPA4	0.62285
EIF4A2	0.622836
PPME1	0.622552
NELL2	0.621825
AP2M1	0.620966
MED8	0.619485
PCID2	0.61832
PIAS2	0.617038
PCDH7	0.617012
IFT20	0.615707
PGM3	0.61541
CWC27	0.615371
PCMTD1	0.614587
SH3GL2	0.614566
TSPAN13	0.613732
KCNV2	0.612775
IARS	0.611024
HOMER1	0.610726
ENO2	0.609753
ZBTB41	0.609166
CNOT8	0.608778
CCKBR	0.608356
RAP2A	0.607668
WDR73	0.606335
CDAN1	0.606262
GPR22	0.606159
BRIX1	0.605468
FBXO3	0.605074
RUNDC3B	0.604842
BCLAF1	0.604573
NUP54	0.604476
FAM188A	0.602254
SLC9B2	0.6022
FBXW2	0.601799
PDE7B	0.601734
FSD1L	0.601544
SERGEF	0.600528
LRFN2	0.600302
RFX3	0.599874
CFAP69	0.599484
LMO4	0.599064
C12orf4	0.598379
CSMD1	0.597148
DDRGK1	0.59577
ISPD	0.595674
FHL1	0.595292
NUP88	0.594998
AK5	0.594844
TSPAN1	0.593935
ORC6	0.59373
THAP11	0.593703
RAB39B	0.593394
EXOC5	0.591716
SERINC3	0.591672
PPP1CA	0.591308
NDST3	0.59053
RGS7	0.589839
OLFM1	0.589626
MAGOHB	0.588392
CPSF6	0.587918
EXOSC9	0.587606
LRRTM3	0.587556
CSNK1G3	0.587285
CEP57	0.58639
PDCD6	0.585455
PFN2	0.584357
SYCE1	0.583207
RMI2	0.582843
ZNF16	0.582401
YWHAB	0.582238
ZNF25	0.582195
MLF1	0.581379
DMXL2	0.580483
KCNIP4	0.580262
RNF217	0.578971
HOOK1	0.578324
RPAP2	0.578309
TTC21B	0.577818
TTC1	0.577141
CYP4X1	0.575674
GPALPP1	0.575198
OR2L3	0.574502
SLC35F3	0.573945
EXOC6	0.573222
PCSK1	0.573142
SPIN3	0.572977
WDR12	0.572499
MALT1	0.571693
SMC6	0.571529
TRAPPC13	0.571309
CDK20	0.571287
SPA17	0.57105
GUCY1B3	0.571044
LY6D	0.570028
RIC8B	0.567751
TP53AIP1	0.567582
CREB3	0.567401
GABRB3	0.567359
PPHLN1	0.566621
NEGR1	0.565348
AMN1	0.565086
PRPF39	0.564949
BDNF	0.564096
PPAT	0.562528
TMEM74	0.562298
SLC2A12	0.561848
H2AFZ	0.560695
PYDC2	0.560091
WDR36	0.560072
DZIP1	0.559917
FGFBP3	0.559347
VTA1	0.559231
IPO5	0.558988
POLR2K	0.55869
AQP11	0.558444
MTCL1	0.558348
GPR52	0.557554
SLC4A8	0.557531
ARFIP2	0.557241
SPG20	0.557212
TUBA4A	0.556667
NPY1R	0.556557
SPAG1	0.556437
TBC1D15	0.555193
CNRIP1	0.554329
CFAP36	0.553826
MTR	0.553571
GNRHR	0.553447
SUPT7L	0.553238
HMGN4	0.553008
NETO1	0.552513
RAD50	0.551863
TMEM55A	0.551758
LONRF1	0.551688
PAK1	0.551184
CAMKV	0.550051
SYT1	0.550024
SH3YL1	0.548807
C10orf32	0.548254
KCNIP2	0.548075
H2AFV	0.547837
RPF1	0.547608
YWHAZ	0.547213
DGKI	0.547182
SYCP2	0.54699
C14orf132	0.546948
NUDT10	0.54616
GGPS1	0.546034
CASQ1	0.545834
LMF1	0.545217
RNF14	0.545201
CCDC158	0.545174
ADAMTS3	0.54454
PCNXL4	0.543923
ARPC5L	0.543302
HSF2	0.543
SYT14	0.542836
C8orf88	0.542645
LRP11	0.542616
IER5	0.542084
HECW1	0.541586
NARS	0.541532
PDE8B	0.541228
LRRC40	0.540998
ACTA2	0.540857
UBE3A	0.540463
PIGK	0.540186
RHEBL1	0.539636
BRINP1	0.53958
SPATA6L	0.53957
FAM219B	0.539513
CCDC66	0.539188
MCHR2	0.538992
POLD3	0.538781
THYN1	0.537724
ELOVL4	0.537532
RPL15	0.537107
RAPGEF5	0.536525
NAPB	0.536472
INTS6	0.535445
CEP290	0.535331
PRKCB	0.534873
ANKRD18B	0.534855
TUBE1	0.534497
NIN	0.534492
RUSC1	0.534258
SLC4A11	0.533378
PRKAA2	0.533217
GPR135	0.532409
UGP2	0.532291
HIVEP2	0.532263
GMFB	0.531864
SLC38A6	0.531631
ATF2	0.531455
C6orf165	0.531147
C5orf34	0.530455
ZFPL1	0.530357
MAL2	0.53006
ANO5	0.529779
FBXO33	0.529589
RALYL	0.529349
C11orf30	0.529129
NEK10	0.529061
CDH22	0.528722
LRRC9	0.528413
SLC4A10	0.528399
TEAD1	0.528349
PNRC2	0.528259
ZNF605	0.527931
VAX2	0.527924
PDS5B	0.527776
NGFRAP1	0.527541
2019-09-11	0.527469
GTF2A1	0.527436
ACD	0.526558
NCAPD3	0.525719
ADAM32	0.525489
ASNS	0.525488
EGLN1	0.525065
PDE10A	0.524835
C2orf74	0.524781
ASB7	0.524253
NEFL	0.523946
TSPAN19	0.52349
TBPL1	0.523333
LINS	0.52229
BBS7	0.521929
KRIT1	0.521211
UTP23	0.521188
CFAP221	0.520976
ZSCAN26	0.520952
IFT22	0.520902
CNOT7	0.520618
ZNF740	0.520084
SLC46A1	0.519836
FAM161B	0.519744
ANKRD7	0.519362
LIG4	0.519158
ZNF776	0.518949
LMBR1	0.518864
SLC41A2	0.518716
TMIE	0.518488
C3orf14	0.518394
LSM10	0.517669
BLOC1S6	0.517182
SPATA7	0.516817
C10orf107	0.516682
DCUN1D5	0.516556
CACYBP	0.516496
SLBP	0.516308
KHDRBS2	0.51594
DYNLL1	0.515913
ARL14EP	0.515878
POLE3	0.51571
PAQR3	0.515382
AP5M1	0.515149
BBIP1	0.515023
PSMD1	0.514887
MAP3K2	0.5148
GLA	0.514193
HACD4	0.513928
GPATCH4	0.513649
RBFOX1	0.513456
C17orf80	0.51305
P2RX5	0.512987
SATB2	0.512714
IGFL2	0.512649
TTC21A	0.512536
LXN	0.512515
NEK2	0.512492
FAXC	0.512354
FGF5	0.512157
MAGI3	0.512118
TSR2	0.5121
RGS7BP	0.512085
HNRNPU	0.511889
CAMK4	0.511094
SLC17A7	0.51107
PRG4	0.511034
GLO1	0.510828
PGBD1	0.510813
PPIH	0.510733
GLT8D1	0.509775
SLC36A4	0.509483
PRKCDBP	0.508973
TMTC3	0.508851
ZFAND2B	0.508679
DUSP28	0.508448
MRFAP1L1	0.508202
ENY2	0.507862
ATG3	0.507542
PSMD8	0.507346
F5	0.507188
LMBRD1	0.507159
HEXB	0.506672
EDEM3	0.506393
TCEAL1	0.506124
GLRB	0.505812
MTBP	0.505769
DDN	0.505597
BCL10	0.505474
RAD18	0.505309
IQUB	0.505303
ADCY1	0.50513
CRBN	0.504875
SMC3	0.504772
PLK2	0.504602
EIF1AD	0.504237
ARMCX4	0.504163
SLC5A4	0.504122
PDCD5	0.503371
ZNHIT6	0.503298
MTX3	0.502906
RTN1	0.502665
LOC100288814	0.502264
DNAJC18	0.502049
KIAA1407	0.50185
ITGB1BP1	0.501265
FARSB	0.501028
MIPOL1	0.500508
DPH2	0.50015
KANSL3	0.500121
EWSR1	0.500072
OTUD6B	0.499758
CPO	0.49948
FAM155B	0.498854
KIAA1524	0.498653
RBM48	0.498462
GLCCI1	0.498336
POT1	0.498317
FAM204A	0.498266
SV2B	0.498164
EIF3E	0.497858
TIPRL	0.49748
LRRC59	0.497229
B3GNT2	0.496725
SLC2A13	0.495919
BRK1	0.495752
GSTO2	0.495575
ETV3	0.495111
SREK1	0.49503
SUPT20H	0.494891
GPR171	0.494655
HMGCLL1	0.49454
PSMA5	0.494062
SH2D5	0.493797
CCDC186	0.493498
CA4	0.493335
VPS41	0.493023
STX3	0.492811
CYP3A4	0.492789
MORF4L2	0.492686
NRSN1	0.492508
ARMC3	0.492123
GNL3	0.491464
ZNF510	0.491305
CKAP5	0.491095
FSIP1	0.490957
PSMD5	0.490889
EIF2B1	0.49062
NHLRC2	0.490212
GTPBP4	0.490164
PHACTR1	0.490088
CEP162	0.490079
ELOVL3	0.489802
NOS2	0.489632
BRINP2	0.489235
CTPS1	0.489096
WDR75	0.488771
DCTN6	0.488291
TNKS2	0.487957
RCHY1	0.487815
BAG5	0.487424
ALS2	0.486151
FAM98B	0.485802
ZNF540	0.485663
PRKRIR	0.485599
PRMT5	0.485303
CHORDC1	0.484924
RBKS	0.484482
SH3GLB1	0.484411
KIAA1468	0.484301
SMARCAD1	0.48418
CCDC30	0.483769
CHSY3	0.483626
PKIA	0.483391
SLC7A6OS	0.483305
PSMD13	0.483251
SUMO1	0.483081
SPRED2	0.482989
CENPC	0.482952
LSM3	0.482947
HACE1	0.482854
SAXO2	0.482837
ZNF473	0.482662
CDH12	0.482113
JPH1	0.482045
MTRR	0.481931
CEACAM1	0.481655
LAMTOR2	0.481216
CHGB	0.481018
ZNF583	0.481016
SART3	0.480687
CERS6	0.48036
ZBTB9	0.48034
GRHL1	0.48026
CYB5D1	0.480182
CAPN5	0.480081
ZNF711	0.479689
SSU72	0.479655
PLAA	0.479565
ATP2B4	0.479535
ZNF883	0.47931
CHMP2B	0.47895
ZBTB26	0.478575
DNAJA1	0.477982
RBM24	0.47798
PPID	0.477499
DMAP1	0.477291
SEC23IP	0.477222
ERI2	0.476967
FIP1L1	0.476848
DUSP11	0.476734
TRIM23	0.476544
FAM217B	0.476478
SCAF4	0.476141
ZNF304	0.476046
EPT1	0.475909
SRPR	0.47533
FAM91A1	0.474781
FGF9	0.474756
SPATA4	0.474659
IRAK1BP1	0.474465
SETDB2	0.473929
PMM1	0.473709
TMEM107	0.473683
NUPR1L	0.473632
SEPW1	0.473185
PSMD2	0.472989
ARMCX3	0.472975
G2E3	0.472831
KRAS	0.472383
ZNF30	0.472223
KLRC1	0.471202
NAPG	0.47113
BUD31	0.471023
RAN	0.470943
ARL6	0.470846
CDC73	0.470787
G3BP2	0.470189
ZNF134	0.46972
UBE3D	0.469199
WBP5	0.469069
COPS4	0.468777
POLR2B	0.468681
ZNF155	0.468007
C12orf29	0.467784
CEP192	0.467779
PRSS3	0.467365
TPT1	0.467281
BLOC1S4	0.467204
KIAA1211L	0.467059
ING4	0.466686
PANK4	0.466566
CDC23	0.466192
C4orf27	0.46603
UBXN4	0.465872
ZNF224	0.465844
SIKE1	0.465686
PLAC8L1	0.465467
ABCG4	0.465268
PSMG2	0.465158
SLC39A4	0.465109
CCDC47	0.465056
FEM1A	0.46494
MBNL2	0.464903
RBM7	0.464687
EXPH5	0.464393
RSPH1	0.464344
CCDC144NL	0.464027
CALHM2	0.463879
TAGLN3	0.463618
RRP9	0.463529
DYRK1A	0.46329
MUC19	0.463217
USP47	0.462882
CHRM3	0.462828
SOSTDC1	0.46275
DSTN	0.462736
ZNF214	0.462295
FANCL	0.462271
MEN1	0.46177
MYOT	0.4616
C3orf49	0.461533
ZBTB21	0.461437
FNDC4	0.461261
CDC26	0.461242
ZNF471	0.460981
TRMT1L	0.460876
ZSCAN31	0.460869
ZDHHC17	0.460605
TSN	0.460111
PEG3	0.459993
BUD13	0.459017
HMGN3	0.458902
PPM1A	0.458796
FRY	0.458465
DLGAP1	0.458335
PKD2	0.45742
CDK5R1	0.4573
NTPCR	0.45728
AP4B1	0.456945
NRBF2	0.45685
SNRPB2	0.456745
BEX4	0.456665
LRP2BP	0.456238
ZFP91	0.455593
POLR3G	0.455381
RNF169	0.455162
UBFD1	0.454982
GTF2H5	0.454919
AP1AR	0.454562
DDHD1	0.454531
ARPP21	0.454475
C9orf78	0.454427
TDRD6	0.453654
GRIN2B	0.453499
NELL1	0.453351
C1orf43	0.452968
ZFPM2	0.452707
STS	0.452377
ACTR6	0.452354
HLTF	0.452335
STX10	0.452257
MAP9	0.451391
PSMG1	0.45134
DNHD1	0.451262
NIFK	0.450942
PSMB6	0.450847
GSDMB	0.450491
NSMAF	0.450347
ZNF547	0.450303
VAMP4	0.450277
TMEM108	0.450227
GNG3	0.449806
SCYL2	0.449371
ZNF841	0.448998
MAT2B	0.448993
ANXA5	0.448279
TCEAL8	0.447837
CEP120	0.447808
NOP2	0.447378
ZNF35	0.447346
TRERF1	0.446626
ATP6V1G2	0.446427
SERP2	0.446118
PITPNB	0.445466
DMKN	0.445442
LRRC28	0.44525
SLC9A6	0.445062
SCRN3	0.444923
FREM3	0.444853
EBNA1BP2	0.444754
ZNF550	0.444275
TMEM199	0.444204
FAM92A1	0.444178
EEF1B2	0.444059
HSPB11	0.443948
TPRKB	0.443264
SC5D	0.442723
C9orf9	0.442213
DCTN2	0.441894
GYPB	0.441666
CACNA1E	0.441612
NFYB	0.441568
NOB1	0.441311
NPM1	0.441253
TPD52	0.441136
BHLHB9	0.440993
BLZF1	0.440828
KCTD3	0.440728
C1orf233	0.440658
PCDHB@	0.440526
SCOC	0.439769
PAPD7	0.439565
ULBP2	0.439255
ZNF789	0.438749
TRAF6	0.438556
CCNT2	0.437887
FAM76B	0.437638
INA	0.437626
DALRD3	0.436756
MRE11A	0.43647
FTSJ1	0.436188
ZUFSP	0.435077
MBD4	0.435029
GRIA4	0.434614
CASP8AP2	0.434369
GRM5	0.434063
GRIA3	0.43403
PCNP	0.433749
NEDD4L	0.433655
RGS6	0.433404
CAMK1G	0.433299
POLR1D	0.433219
ZNF706	0.433214
SUPT16H	0.433205
ZNF365	0.43309
RALA	0.432702
TSPYL1	0.432449
LAMTOR3	0.431991
DPAGT1	0.431839
SNX7	0.431788
ESRRG	0.431707
ALS2CL	0.431049
ZNF639	0.430908
BEX1	0.430648
EXTL2	0.43063
TENM2	0.429935
TMEM196	0.429811
HSPA14	0.429682
SKP1	0.429682
ARPC5	0.429679
GNPDA2	0.429292
SCN3B	0.429117
TUSC3	0.428929
PSMB7	0.428915
PA2G4	0.428408
MLF2	0.427783
ZNF460	0.427676
ALDOA	0.427483
GCFC2	0.427147
TCEAL2	0.426603
ZNF17	0.426527
RPS6KA3	0.426325
NAA25	0.426321
ERCC8	0.42631
C5orf30	0.426304
SEC31B	0.426017
ZFP69B	0.425705
TMEM234	0.425655
NRN1L	0.425303
TACC1	0.4252
ZNF595	0.425017
TRPC1	0.424728
GABRG2	0.424635
HS2ST1	0.424567
WDR54	0.4245
OSGEP	0.424455
TRMT10A	0.424202
MPP1	0.423328
TAB3	0.423307
SDAD1	0.423169
DDX25	0.423109
NAP1L2	0.42307
HMGCR	0.422544
KCND3	0.422524
RAD51AP2	0.422176
ATP6V1C1	0.422141
CIAPIN1	0.422027
VPS33B	0.421532
TERF2IP	0.421292
CDK5	0.421184
EMC4	0.421069
PRSS54	0.420802
NHP2L1	0.420704
JKAMP	0.420672
MAP1B	0.420245
ARPP19	0.419898
CCNA1	0.419825
SLC35B4	0.41977
PTH2R	0.419614
ZNF37A	0.419321
TMEM242	0.41911
SRSF9	0.418993
MXD1	0.418825
PLEKHA1	0.418823
ASTE1	0.418639
GCHFR	0.418499
SLC24A5	0.418254
TMOD1	0.418122
CCT3	0.417976
ATP6V1B2	0.417741
GLRA4	0.417566
GPR180	0.417295
CYP39A1	0.417096
FBXO32	0.417026
CTDSP2	0.416419
TMEM81	0.416408
HDAC3	0.416347
ZNF382	0.416061
PTPRR	0.415927
UBXN2B	0.415635
MPP6	0.415108
TMEM178A	0.414928
TTC33	0.414699
ZNF763	0.413818
CLK2	0.413388
RBM18	0.413246
THAP2	0.413238
PSMD6	0.41283
HEATR6	0.412812
ANKAR	0.412724
MYL6	0.412372
NUP37	0.412323
MAP1A	0.412314
CAST	0.412001
CLCN4	0.411906
EIF2B4	0.411514
CACNA2D3	0.411481
ANKRD46	0.411365
TAF9	0.411203
GOLGB1	0.411037
TDP1	0.410977
DTWD1	0.410927
HNRNPUL2	0.410828
PTPRK	0.410787
VPS72	0.410716
PPIP5K2	0.410371
CLK4	0.410366
GALR3	0.410125
DONSON	0.409623
C9orf24	0.409523
ARID5B	0.409424
RBBP6	0.409024
WDR11	0.40896
ZNF546	0.408887
GDAP2	0.408878
UCHL1	0.408872
EIF3M	0.408788
CAMK2N1	0.408663
ANKRD62	0.408357
SPATS2L	0.408195
EIF2B5	0.408167
CTR9	0.407459
SAP18	0.407006
PXYLP1	0.406874
FAM229B	0.406719
KIAA1107	0.406706
POMT1	0.406343
TLX2	0.406111
MOCS2	0.406094
PURG	0.406073
MEDAG	0.405691
CYP3A43	0.405629
CCSAP	0.405179
ACTRT3	0.40509
CSRP2	0.40508
PEBP1	0.405066
TSPAN5	0.404906
UBA3	0.404697
RYK	0.404693
CCDC103	0.404656
KLHL20	0.404546
ARMCX2	0.40436
CCT2	0.404253
DHX38	0.40396
ZNF781	0.403903
UTP11L	0.403618
FNDC9	0.403437
RSL1D1	0.403353
RASGRF1	0.403314
ATG2B	0.403224
RIPPLY2	0.403154
RRAGD	0.402898
MLLT11	0.402887
SCN1A	0.402866
GOPC	0.40268
TDRP	0.402561
RRAGB	0.402254
FAM200B	0.40215
GPATCH2L	0.40169
NPTX1	0.401617
PUS3	0.401554
ANKRD34A	0.401388
SHFM1	0.401365
GPRASP1	0.401308
KDELC1	0.4013
GPATCH2	0.401283
HTR1F	0.401276
SPAG16	0.40122
UTP18	0.401102
RIC8A	0.400964
NOL4	0.400432
ZC3H12B	0.400374
RAD51C	0.400344
NAF1	0.400061
EPB41L5	0.400007
BRPF1	0.399949
SRSF4	0.399782
P2RY14	0.399705
PPP2CA	0.39946
AKAP11	0.399363
PROSER1	0.398999
CCDC181	0.398319
RGS4	0.398247
LYAR	0.397906
PSMC5	0.397895
HNRNPH3	0.39778
PRKAB2	0.397617
USP21	0.397428
HCFC2	0.396827
PPP4R4	0.396467
CYP2U1	0.396178
NR3C1	0.396027
HCN1	0.395984
FAR1	0.395896
IMPDH1	0.395872
RFC5	0.395825
TSHZ1	0.395676
ZNF215	0.395629
NME9	0.395598
CNOT2	0.395413
GCLM	0.395288
GALE	0.394899
PLEKHB2	0.394859
IMPAD1	0.394755
KCTD18	0.394727
MAGED1	0.39439
FAM3C	0.393997
MIER3	0.393971
MTRNR2L3	0.393936
KCTD16	0.393854
ZNF667	0.393718
ABCF3	0.393547
MTMR7	0.393333
DCLRE1A	0.393289
COPS6	0.393157
TAPT1	0.393083
ZNF354A	0.393072
TSPAN3	0.392961
POP4	0.392617
COL4A3BP	0.392614
TXN	0.392439
TFRC	0.392363
CLK3	0.392196
JAK1	0.392193
MARS	0.39185
RGN	0.391769
STMN2	0.391721
CLNS1A	0.391709
SNX10	0.391688
KLHL7	0.391659
SERPINE2	0.391629
PTPRO	0.39161
STARD4	0.391509
FAM206A	0.391458
EIF2S1	0.391309
KNSTRN	0.391027
DLGAP2	0.390767
FAM214A	0.390746
KRTAP5-7	0.39055
AQP1	0.390549
ANKRD61	0.390404
C1D	0.390166
EFNB2	0.390158
ZBTB10	0.390155
GTPBP2	0.390098
UPP2	0.389917
RLIM	0.389795
SGCE	0.389649
CCDC173	0.389512
CEP68	0.389409
TMX2	0.38923
SHC3	0.389083
ZNF449	0.388981
SHISA9	0.388793
SLC12A1	0.388679
PRPF38A	0.388106
ZSCAN30	0.388022
MCF2	0.387987
FZD4	0.387502
ADSL	0.387471
SMIM13	0.387201
TMEM245	0.386827
CCDC110	0.386645
ACYP1	0.386621
DUSP19	0.385942
TRIM45	0.385787
ASB8	0.385426
GRK6	0.385356
OR2L13	0.385269
SEC61B	0.385166
SNAPC1	0.385138
PDZD2	0.385098
CSTF2	0.385008
CEP72	0.384947
TMEM246	0.384508
SOWAHA	0.384432
MTUS2	0.384322
GABARAPL2	0.384088
VPS54	0.38368
ANXA7	0.383515
DHPS	0.382947
FAM134A	0.3827
RHBDD2	0.382186
HIST1H1A	0.382142
EXD2	0.382109
NEDD8	0.382094
ASIC2	0.382003
ZNF454	0.380711
TRMT6	0.380574
ARL13B	0.380537
PUF60	0.380479
HIAT1	0.380266
PRMT8	0.380143
SLC41A3	0.380136
HSP90AB1	0.380032
BMPER	0.379824
KIAA1715	0.379769
LYSMD2	0.379344
VILL	0.379297
DNAJB4	0.379283
PTPRD	0.379166
FOCAD	0.379156
GABRB2	0.378835
BAALC	0.378735
ZNF385B	0.378485
NXF5	0.378454
TOP2B	0.37843
ZNF75A	0.378415
DPM1	0.378293
VCPIP1	0.378166
NACA	0.378144
NOC4L	0.378081
C5orf15	0.378012
ANP32B	0.377739
FAM171B	0.377669
KDM3A	0.377542
GEMIN5	0.377493
VSIG1	0.377412
CACNB2	0.377096
METTL3	0.376771
COL5A1	0.376678
RSBN1	0.376537
GSTA4	0.376389
ATP6V1H	0.376246
DDOST	0.375635
SBSPON	0.375548
RPL5	0.375247
LTV1	0.375242
DCBLD2	0.375027
PHF6	0.374581
FEM1C	0.374109
CALCRL	0.374032
SORCS3	0.374007
DNTTIP2	0.373799
ATP4A	0.373677
RAB23	0.373576
EIF2D	0.373571
ZCWPW2	0.373238
PTPRB	0.373109
PSD3	0.372792
NHP2	0.372705
TOR1A	0.372544
C7orf60	0.372409
PPIL4	0.372396
PSMB4	0.372395
C12orf73	0.372357
VMA21	0.372195
HDX	0.371697
HTR3B	0.371348
ANKRD28	0.371305
TMEM251	0.371301
KLHL8	0.371261
GCNT4	0.371204
LRIT3	0.370949
NRXN1	0.370906
KCNJ3	0.370792
CUL4B	0.3707
THOC1	0.370458
EBAG9	0.370173
TCTN3	0.370017
ANKRD30BL	0.369978
LMO7	0.369618
LINGO2	0.369469
UBA5	0.369397
ZMAT2	0.369368
ZNF573	0.36929
RSL24D1	0.369176
PGK1	0.369096
FHOD3	0.369088
DNAJC21	0.369052
SPAG8	0.368933
PRMT3	0.368367
PIGF	0.368194
LRTM1	0.367735
KBTBD3	0.367678
EIF6	0.367431
TMEM43	0.367338
ICMT	0.367248
PPP4R1	0.366975
LEO1	0.366642
SSSCA1	0.366611
NPRL2	0.366437
SPEF2	0.366326
COG3	0.366005
EFR3A	0.365958
FRMPD4	0.36573
PTCHD1	0.365578
C1orf216	0.365458
FAM120A	0.365219
PRRC1	0.365172
SLC46A2	0.365136
PPARGC1A	0.364946
TWIST1	0.364936
PSMC6	0.36456
PNMA1	0.364551
CSMD2	0.364337
MTMR4	0.364115
USP14	0.364061
ASNSD1	0.364014
RAD54B	0.363949
SPRY2	0.36394
PSMC3	0.363859
PNMA2	0.363257
ATXN7L3B	0.363253
LRIF1	0.363186
TXNDC17	0.363123
DNAJC7	0.362963
BEND6	0.362945
KLHL11	0.362821
PLEKHF2	0.362764
CHST9	0.362719
MIS18A	0.362526
SPIN2A	0.362391
IGFBP6	0.362326
GNPNAT1	0.362267
TSEN34	0.362146
EPRS	0.361985
HKR1	0.361948
SPTSSB	0.361488
EIF1	0.361453
RPL3	0.361321
KIAA0586	0.36132
PBX1	0.361183
TXNRD3	0.361095
CUX2	0.360884
DDX56	0.360414
PDE7A	0.360275
PNO1	0.360161
C9orf135	0.360111
OTUD4	0.359981
GPR87	0.359747
SLC24A4	0.359403
DCAF4L1	0.359361
CMAS	0.359333
TMEM106B	0.359276
TUBGCP4	0.359191
METTL24	0.359104
MYOM2	0.359023
RNASEH2B	0.358966
RNF7	0.358729
REV1	0.358629
UMAD1	0.358518
RECK	0.358354
MON1A	0.358153
RPS3	0.357794
MAP6	0.357621
TRAPPC2L	0.35748
UBE2Q2	0.357278
FAT3	0.357212
DOPEY1	0.357099
ZBTB16	0.357025
TYW5	0.356994
SARAF	0.356942
PCSK2	0.356749
INO80C	0.356693
PDE6H	0.356616
VLDLR	0.356607
RNLS	0.356492
FKBPL	0.356246
MOAP1	0.356154
PHF20L1	0.356095
AAR2	0.355729
HAS1	0.355715
ZMYND19	0.355636
EIF2A	0.355474
TMEM56	0.355183
RNF175	0.355073
ERVFRD-1	0.355007
PPP1R32	0.354994
MKRN1	0.354985
RHNO1	0.354912
DHRS11	0.354867
RNF2	0.354759
BIRC2	0.354696
LDOC1L	0.354014
SUSD4	0.353794
ZCRB1	0.353679
FOXP1	0.353575
ALG2	0.353447
PHYHIPL	0.353354
EMC8	0.353139
MBIP	0.352966
FAM8A1	0.352811
ATP6V1D	0.352725
TRAK2	0.352671
OXSR1	0.352481
APEX1	0.352329
UBA6	0.352249
DPP8	0.352171
MICU3	0.352169
ST8SIA1	0.352083
C2orf49	0.352025
KCND2	0.352016
CAB39L	0.351994
PHF7	0.351876
CDC42SE1	0.351525
MPDZ	0.351489
ZNF862	0.351318
TMEM249	0.35123
ZNF181	0.351165
PDCD2	0.351082
ICE2	0.350961
DYNLT1	0.350883
MGAT4C	0.350868
MED23	0.350858
MAP3K4	0.35082
GABRA2	0.350708
HINFP	0.350685
SRPK1	0.350475
HTATSF1	0.350457
CCDC25	0.350445
ARMC8	0.350406
F11R	0.350325
CDC7	0.350017
DGAT1	0.350002
CHL1	0.34999
YY2	0.349716
HSP90B1	0.349602
MPDU1	0.34941
SLC26A1	0.34936
STARD5	0.349352
ATR	0.349221
ZNF277	0.349078
C16orf59	0.349058
MLST8	0.348973
FABP3	0.348834
ZNF195	0.348768
ZNF317	0.34876
EPB41L3	0.34875
TRIM52	0.348704
CAND1	0.34862
RAB40AL	0.348476
LGALSL	0.348311
SLC5A6	0.348244
NSUN2	0.348147
IK	0.348141
TMEM214	0.348136
SEPHS2	0.348113
PIAS3	0.348068
CLPTM1L	0.347944
NFRKB	0.347839
FBXL5	0.34777
TASP1	0.347713
SLC35B3	0.347652
KIAA1328	0.347642
GTF3A	0.347456
FCF1	0.347324
OLFM4	0.347286
EIF4G2	0.347107
RAB28	0.346325
CNIH4	0.346133
FAM49A	0.345846
TSSC4	0.345674
OPCML	0.345603
RTFDC1	0.345523
PREB	0.345368
C21orf59	0.345158
ALG13	0.345127
PRKAB1	0.345078
PAPSS1	0.344896
CYP46A1	0.344503
SYNJ1	0.344478
NUDT12	0.344448
RNF19A	0.344368
LAMB3	0.344271
AAAS	0.344188
ACKR1	0.343896
RNASEH2C	0.343695
NCBP2-AS2	0.343573
CELF2	0.343518
DUSP2	0.343461
ZNF426	0.343321
CTXN3	0.343216
TFG	0.343169
DNAJC27	0.342677
UCHL5	0.342471
OR14I1	0.342311
TGS1	0.342289
PLXNC1	0.34223
SMPD2	0.342144
SLC35A3	0.341872
VKORC1	0.341762
ZFAND2A	0.341753
DYNC1LI2	0.341743
ZNF407	0.341738
PSG1	0.341532
OGFOD1	0.341508
ELP4	0.341487
CYP2E1	0.341352
SLC6A15	0.341265
NRAS	0.341232
RAI2	0.341089
RPL31	0.34096
KCNJ11	0.340732
TP53TG3D	0.340665
FAM47E	0.340654
NUDCD1	0.340573
HSPA13	0.340483
AGBL3	0.340277
IP6K2	0.340197
HTR1A	0.339963
ERCC6	0.339433
SYT13	0.339402
CSGALNACT2	0.339184
CABLES2	0.339064
RNF25	0.338993
CAPN7	0.338838
SOHLH2	0.338824
PHPT1	0.338348
TMEM254	0.338285
FKBP14	0.33807
PKNOX2	0.337455
CACNA2D1	0.337423
PARD6A	0.337403
MKX	0.337369
TMEM223	0.337256
ZNF33A	0.337196
ELP2	0.337178
BRF2	0.337114
NAE1	0.336926
ZNF804A	0.336895
RSPH4A	0.336585
ELMOD1	0.336551
POLR3F	0.336374
PHTF1	0.336323
SORBS2	0.336131
VN1R1	0.336101
LSM1	0.335574
RBL2	0.335514
CTHRC1	0.335405
FAM32A	0.334924
SNAPIN	0.334906
CUL3	0.334887
TTC23L	0.334881
WDR74	0.334595
LRCH2	0.334547
CEP70	0.334381
SLU7	0.334261
TCEAL7	0.334114
VPS25	0.334049
KBTBD4	0.333783
CLVS2	0.333527
GIF	0.333428
NSFL1C	0.333368
ZNF720	0.332638
BAG1	0.332617
SS18L2	0.332506
MPHOSPH10	0.332459
TM9SF2	0.332142
TMEM219	0.331852
PSCA	0.331812
PCIF1	0.331681
IL1RL2	0.331576
HK3	0.331416
GNG13	0.331328
PPIL3	0.330992
TSTA3	0.330544
PTK2B	0.330522
GPAA1	0.330389
SEC22B	0.330376
SEMA5B	0.330275
LRRFIP2	0.329713
SORCS1	0.329671
TRAPPC8	0.329497
PIGW	0.329476
WASL	0.329095
FAAH	0.329062
SERINC4	0.32891
CEP95	0.328872
RPS19BP1	0.328869
TROVE2	0.328745
ZBTB22	0.32867
TMEM69	0.328416
BHLHE40	0.328386
PGAP1	0.328314
WDR19	0.328145
DTWD2	0.328065
FANCG	0.328042
FAM208A	0.327872
RNF44	0.327824
ANAPC4	0.327803
SLC38A9	0.32762
SLCO2A1	0.327572
GTF2A2	0.327488
ZNF570	0.327446
C11orf73	0.326976
KIAA0196	0.326728
ST6GALNAC5	0.326698
TSC1	0.326614
PPP2R3C	0.326535
PSMC2	0.326529
PTGES3L	0.326214
SLC6A5	0.3258
ABHD13	0.32574
PHF10	0.325705
YRDC	0.325643
NAA30	0.325543
RAD21	0.325134
RFX7	0.324775
FUBP1	0.324735
SNRPD1	0.324711
CEP63	0.324572
CERS5	0.324496
TMEM168	0.324383
SPATA5L1	0.324381
TMEM230	0.324127
ZNF555	0.324103
SEC22A	0.323986
RNF144A	0.323855
UBXN10	0.323545
SRSF10	0.323478
CREB1	0.323283
RCVRN	0.322959
ENOPH1	0.322682
PCGF5	0.32268
NDNL2	0.322643
KCNJ6	0.322471
ZNF829	0.32213
SLC19A2	0.322069
CACUL1	0.321933
ZNF549	0.321794
TRAPPC11	0.321715
PPP2R1A	0.321391
THAP6	0.321228
C14orf142	0.321217
MED9	0.321194
ZBED5	0.320966
RSPRY1	0.320822
ELAVL4	0.320623
PCMTD2	0.32052
CSTF2T	0.320265
TTC30A	0.319993
ENPP4	0.319853
ZNF133	0.319799
PAPD4	0.31976
NXF1	0.319702
MAP1LC3B	0.319665
EIF4E1B	0.319648
CALU	0.319645
ATP1B3	0.319643
GTF2H4	0.319596
CDIPT	0.319392
TOR2A	0.319365
COPRS	0.319331
ATG4A	0.31921
FAM19A1	0.31911
LOC100129924	0.319073
FAM199X	0.319
EIF1B	0.318797
C22orf39	0.318711
KIAA0895L	0.318555
CHMP2A	0.318225
ARTN	0.318199
SPAG5	0.318158
LNPEP	0.318053
ZNF419	0.318035
INTS10	0.317817
THAP3	0.317602
ZNF100	0.317589
ZNF429	0.3174
SRA1	0.317379
NFIB	0.317054
RASGRF2	0.317027
HSPA4L	0.317022
FBXL2	0.317021
TTC8	0.316961
TMEM244	0.316936
HSBP1	0.316821
VTI1B	0.31677
EHD3	0.316706
ILVBL	0.316602
ADAT2	0.316463
SELT	0.316385
CAPS2	0.316018
OPN4	0.315665
NOLC1	0.315466
IFRD1	0.315318
GDPGP1	0.315287
TNPO1	0.315114
ZNF836	0.314828
MDC1	0.314788
RAB9B	0.314585
MBLAC2	0.314584
MAPK14	0.314464
ZNF622	0.313989
HILPDA	0.313931
ZNF418	0.313824
RAB33A	0.313778
UBE2F	0.313572
ODC1	0.313449
KLHL42	0.313218
TMEM30A	0.31311
LRRK2	0.31306
CNOT11	0.313039
C1orf56	0.312831
ATOH7	0.312497
PIGC	0.312401
SNRNP25	0.312269
PAIP2	0.312146
ATP6V1F	0.311737
SCG5	0.311687
AMIGO1	0.311634
CFAP20	0.311227
ZBED6	0.310623
POLR2H	0.310502
MIS12	0.310422
RBM3	0.310073
DPYD	0.310028
EFNB3	0.309721
ASPHD2	0.309713
TCTE3	0.309634
ZNF714	0.309422
CCDC81	0.309346
VBP1	0.309249
SYNM	0.309026
RAET1G	0.309011
PAPPA2	0.308968
RPS6	0.308675
TXNDC9	0.308602
YIPF3	0.30859
PRADC1	0.30838
SF3A1	0.308295
SRD5A1	0.307927
DYRK4	0.307921
CECR6	0.307819
FAM81B	0.307755
ARNT2	0.307725
NUPL1	0.30766
WDR83OS	0.307592
PATE4	0.307538
SRXN1	0.307242
MANEAL	0.307117
FZD6	0.30704
SNX19	0.307008
DSE	0.306848
L3HYPDH	0.306719
SELP	0.306674
TUBB4B	0.306476
OR2H2	0.306443
MZT1	0.306419
MN1	0.306285
B3GALNT1	0.306208
CLOCK	0.306164
TMX4	0.305878
ACTR10	0.30554
DNAJB11	0.305513
ARID4A	0.305186
C16orf52	0.304825
SMAD4	0.304819
KPNA2	0.304703
METTL18	0.304686
NEK1	0.304644
NCBP2	0.304133
GPS1	0.303732
PTER	0.303499
SETD7	0.303353
SMAP1	0.303266
COL28A1	0.303145
TMEM216	0.302979
TNFAIP1	0.302977
PGPEP1L	0.302568
RAD1	0.302329
WDR31	0.30226
SGSH	0.302233
ANKMY2	0.302157
MTMR2	0.302077
STX18	0.301895
WDR41	0.301851
C1orf27	0.301843
FIG4	0.301795
AGL	0.301706
FAM78B	0.301655
RPP38	0.301655
ADO	0.301538
BICC1	0.301429
SRP19	0.30134
GABRA3	0.301271
ZNF263	0.301128
MCFD2	0.301054
UTP3	0.300951
APH1B	0.300721
PIK3CA	0.300665
CEP76	0.300638
QARS	0.30039
DIRC2	0.300283
MDH1B	0.300143
XRN2	0.300134
ZNF678	0.299877
HLF	0.299656
DCTN4	0.299651
C11orf24	0.299527
STAM2	0.299366
JRK	0.299196
HTR2A	0.299135
ZNF24	0.298937
C8orf76	0.298551
ARL5B	0.298497
METTL4	0.298445
STRAP	0.298315
ARAP2	0.298299
BCL11A	0.297987
SMPX	0.297816
CUTA	0.297388
SIK2	0.297272
SUCO	0.297134
C1orf52	0.29709
CLCN3	0.297006
GOT1	0.296322
C3orf18	0.296298
PAM	0.296256
ZKSCAN3	0.296021
DDX41	0.295853
BTBD19	0.295803
HDDC3	0.295758
GNAT2	0.295734
ZNF202	0.295425
CD101	0.295247
POGLUT1	0.294966
SRSF12	0.294896
SEC11C	0.294667
SNRPA	0.294627
ZNF250	0.294578
SRPRB	0.294453
ZNF569	0.294296
EXOSC6	0.294012
TMEM170B	0.293952
OR10A2	0.29391
ARFGAP2	0.293896
IFNW1	0.293866
HIPK1	0.293844
USP16	0.293794
TTC39C	0.29366
C11orf57	0.293603
FMO5	0.29358
C14orf79	0.293515
PACRG	0.293481
MTF2	0.293438
HIATL1	0.2933
RBMX2	0.293233
PARP11	0.293231
PWP1	0.292881
C11orf95	0.292877
SLC22A9	0.292865
CASC10	0.292794
PPRC1	0.292717
KLHL35	0.292713
FUT9	0.292559
DNAJC25	0.292544
SURF2	0.292479
MAGIX	0.292308
TMEM9B	0.291908
AZI2	0.29184
NLK	0.291717
KIDINS220	0.291574
PPCS	0.291559
MORN2	0.291502
HOPX	0.291326
ADAL	0.291228
SNAPC2	0.291119
SBDS	0.290991
TUBA1B	0.290968
PPFIBP1	0.290946
FBLN7	0.290637
CHMP6	0.290636
ZNF596	0.290622
ASAH1	0.290559
NTAN1	0.290266
WDR92	0.290232
NFIL3	0.290216
TMEM117	0.290133
PRNP	0.290061
CDADC1	0.290032
LRRC75B	0.28988
IBTK	0.289835
CCT6A	0.289775
RBM11	0.289683
SETD4	0.289651
ATP6AP2	0.289647
FBN1	0.289333
ZNF575	0.289325
GRB10	0.289244
USF1	0.289097
RPP14	0.288936
SF3A3	0.288922
SYN2	0.28884
COL27A1	0.288822
RPL11	0.288653
TMEM161B	0.288544
INPP1	0.288508
KIAA1467	0.287971
ZSCAN20	0.287808
FGF14	0.287729
DSC1	0.28761
MARK1	0.287366
SCN4B	0.287317
ADPRHL2	0.287189
N4BP2L1	0.287068
HNRNPAB	0.286857
ZNF511	0.286534
AFTPH	0.286464
SECISBP2L	0.286396
EML5	0.286369
IFIT1	0.286309
KIAA1804	0.286255
ARMCX1	0.286235
KCNS2	0.286184
C1orf174	0.286078
VRK1	0.286008
DCTN3	0.285934
HSP90AA1	0.285668
PSMB5	0.285636
CHTOP	0.285516
NAA35	0.285435
ZDHHC16	0.28539
ABHD5	0.285381
ZNF780A	0.285238
SNX16	0.285094
ECM1	0.284893
PITHD1	0.284586
KLF9	0.284138
BLOC1S2	0.284082
ZNF576	0.284004
WSCD2	0.283965
RWDD2A	0.283717
YTHDC2	0.283701
PCDH9	0.283683
RTKN2	0.283573
CCDC108	0.283569
HMGN1	0.283514
ZFP82	0.283048
SLC39A10	0.283025
PGM2L1	0.28299
RNF138	0.28274
PSMA7	0.282515
2019-03-09	0.282514
ZNF19	0.28248
CHM	0.28234
INVS	0.282194
TCHH	0.282159
UTP15	0.282083
ARL1	0.281949
AIMP1	0.281907
ASF1A	0.28181
OCRL	0.281743
PDE1A	0.28157
TMEM132E	0.281488
DNAJB9	0.281074
RPA2	0.280832
ZNF222	0.280726
COIL	0.280613
PTPN20	0.280389
SERPINI1	0.280284
ERICH3	0.280172
C2orf15	0.280049
PLXNA4	0.279837
TMEM14A	0.279803
ENPEP	0.279742
RNF5	0.279714
RYR2	0.279708
CDKL2	0.279472
GABRA1	0.279455
ARF1	0.279437
AKIP1	0.279301
OVGP1	0.279158
RPS23	0.279152
SESN1	0.279152
TIRAP	0.279114
ALG6	0.279022
KLHL4	0.278976
ADAM9	0.278853
EPM2AIP1	0.278767
AKAP3	0.278695
SMAD1	0.278458
TRIM77	0.278399
TMEM17	0.278284
ERLIN1	0.278266
NUDCD2	0.278203
CMYA5	0.277981
NAA16	0.277732
PSMD10	0.277671
YDJC	0.277443
CETN2	0.277375
KCTD21	0.277339
C4orf33	0.277184
PYGL	0.277155
ZBED4	0.277083
IFT43	0.27703
SRSF8	0.276802
ATG9A	0.276656
SRSF3	0.276472
TMEM9	0.276391
RPS27A	0.276327
NMD3	0.276305
RS1	0.276183
C17orf100	0.276134
LTK	0.275988
GAS2	0.275963
CEP19	0.275752
NRXN3	0.275745
ZNF629	0.275733
ZMYM6NB	0.275727
NDST2	0.275641
GNAL	0.275583
GDA	0.2755
FAM84A	0.275356
SIDT1	0.275325
NAMPT	0.27527
ZCCHC9	0.275255
CANT1	0.275244
SESTD1	0.275213
NUDT15	0.275112
ZNF614	0.275082
WDR35	0.27502
MED30	0.27499
SMARCA1	0.274794
MEX3C	0.274688
MAPRE2	0.274678
TGDS	0.27465
UHMK1	0.274609
GNG2	0.274392
OR2AG2	0.274312
LINC00238	0.274296
MANEA	0.274211
[truncated: 5,012 more rows]

## Sheet: Exc L3-4 RORB CARM1P1
symbol	specificity
CARTPT	3.30936
OR8D4	1.49251
PRSS12	1.31458
TMEM26	1.17839
CERS6	1.17267
SLC38A11	1.16884
PPM1L	1.16094
OR2D2	1.13957
EXTL2	1.12398
PTPRK	1.11757
FMN1	1.10349
COL5A2	1.07504
CNKSR2	1.07274
FGF5	1.06909
SPTSSB	1.05204
LRFN5	1.04789
NEK2	1.04683
RFX3	1.04586
ARL6	1.03762
ICA1	1.035
STXBP5L	1.03153
R3HDM1	1.02148
KIAA0319	1.01176
NEGR1	0.997007
KCNV2	0.993756
VPS41	0.992321
IQCJ	0.990823
PAK1	0.979002
HECW1	0.975163
CFAP221	0.967796
RTKN2	0.95209
RGS7	0.951793
NPAS2	0.950495
KCNH1	0.948919
MAST4	0.933664
TRIM58	0.932461
GAP43	0.915336
CARD16	0.905723
FBXW7	0.905103
EPHA4	0.895
CUX2	0.89416
MKL2	0.885733
MET	0.884387
AGBL4	0.876405
DCLK1	0.872531
ALS2	0.866935
OR2L13	0.865133
KALRN	0.860488
RSPH3	0.854204
FAM81A	0.851845
CNTNAP5	0.847175
CCDC158	0.846006
THEM5	0.842974
DCC	0.841695
SH3BGRL2	0.839908
FAM19A1	0.836752
TCERG1L	0.834973
RORB	0.834025
ANKRD18B	0.832116
SLC2A13	0.830146
GRB14	0.828161
LDB2	0.825391
SSX2IP	0.820936
PTPRD	0.818954
SCN2A	0.818737
HS6ST3	0.813655
PLA2R1	0.812277
POLR3G	0.811749
LINGO2	0.808411
GRM7	0.807051
RCOR3	0.80543
SYBU	0.804061
SYTL2	0.802644
RAB27B	0.800717
NTNG1	0.79961
F5	0.79742
BTBD10	0.797362
KCNH5	0.79432
KIAA0753	0.791391
RPGRIP1L	0.788665
FAM188A	0.787523
KHDRBS2	0.787287
RAB9B	0.785486
TBK1	0.785205
KCNB2	0.784198
C14orf132	0.7831
RAPGEF5	0.782304
ELAVL4	0.7822
LRRIQ1	0.775411
ATRNL1	0.772641
FAT3	0.770869
TTC39C	0.755454
PLEKHS1	0.754174
SNX3	0.751431
DZIP3	0.751281
NECAB1	0.744515
EFNA5	0.740885
NCALD	0.738818
MICAL2	0.735624
ARNTL	0.733459
ZNF385B	0.731349
NEFL	0.727456
ADAM23	0.723696
EFCAB7	0.722603
PRPS2	0.71666
FZD3	0.715899
HCN1	0.71567
POU6F2	0.715381
ANO5	0.713404
CAPS2	0.712865
ARPP21	0.711267
LOC338667	0.709003
TMEM117	0.706776
GOLT1B	0.7066
STK36	0.702719
UNC5D	0.700755
STMN2	0.699119
ATL1	0.697125
CDS1	0.696646
CSMD2	0.696454
PCDHB@	0.695437
ZNF605	0.695215
RIT2	0.694717
RUNDC3B	0.694006
FSD1L	0.693404
IL1RL2	0.690146
SYCE1	0.68989
FBXL2	0.68803
PRMT8	0.68621
KCNH7	0.684807
CSMD1	0.683202
KIAA1715	0.682791
CYP46A1	0.681598
RARB	0.679619
BTNL9	0.678077
CYP4X1	0.676312
YWHAH	0.672738
CXXC4	0.670073
ZNF25	0.668973
GPR6	0.668156
DYNC2LI1	0.667453
SNRPA1	0.66661
SPATA7	0.666198
SNX10	0.665288
ANAPC4	0.665047
PDCD5	0.664902
GABRB3	0.662177
ORC4	0.662107
SLC9B2	0.661864
GPR171	0.660407
ADCYAP1	0.659966
SLC20A1	0.659074
SLC38A6	0.658865
KIAA1549L	0.658507
KCNIP4	0.658176
C10orf107	0.657827
GPLD1	0.657526
SPG20	0.657154
NME7	0.654494
SLC35A1	0.653196
FOCAD	0.652312
GRM5	0.651666
RBFOX1	0.651205
FRY	0.649763
GABRA4	0.648883
LCA5	0.648355
ISPD	0.64626
WASF1	0.645296
ROS1	0.643925
FAXC	0.642417
UCHL1	0.640443
KIAA0825	0.638272
NOL4	0.636899
LMO4	0.636732
WDR33	0.636417
C11orf87	0.63625
STAT4	0.635136
OXGR1	0.634292
PCMTD1	0.63331
SMAP1	0.632747
HTR1B	0.632595
WDR75	0.630614
BTNL2	0.63048
PPM1A	0.629232
MLLT3	0.629058
MAP3K7	0.628948
GNAT2	0.628609
CACFD1	0.627448
RCAN2	0.625761
WDR17	0.623273
DNAJC18	0.62161
COG6	0.621584
EPHX4	0.621217
CHN1	0.620624
SCPEP1	0.620524
PDE10A	0.61574
OR2T8	0.615337
B3GNT2	0.614901
AP3S1	0.614581
UBE2Q2	0.614536
PDCD10	0.613566
ELOVL4	0.613216
C12orf4	0.61253
PIAS2	0.61168
DCBLD1	0.610447
HNRNPLL	0.610248
BHLHE22	0.610204
DGKI	0.609765
LRRC28	0.609584
BBS7	0.609159
LZTFL1	0.607451
TSPAN19	0.604035
DNAJC1	0.603824
EXOC5	0.60226
RPS6KC1	0.601438
CD47	0.601152
TEX30	0.601036
NAPB	0.600058
CALM2	0.599457
HACL1	0.598312
SNTG1	0.597628
TTC1	0.597432
NRXN1	0.596184
PARM1	0.596017
CSRNP2	0.595512
RCHY1	0.595466
2019-09-11	0.595348
CCDC39	0.594914
CEP290	0.594696
NEFM	0.593839
ZBTB41	0.593695
SPATS2L	0.593266
EXOC6	0.593022
ZDHHC13	0.593008
POMGNT2	0.592173
TSPAN5	0.590387
ADCY1	0.589065
DMXL2	0.588276
YWHAZ	0.588146
TBC1D15	0.588031
CACNA2D3	0.585979
ZNF224	0.58575
ZNF827	0.585268
ASB7	0.585103
GCLM	0.584448
PAQR3	0.583988
SLC12A5	0.583314
PPP1R12A	0.583273
SH3GL2	0.582418
CAST	0.582268
RSPH4A	0.582216
TMPRSS11D	0.580178
PPME1	0.579323
ARID5B	0.579195
FBXO22	0.578468
CWC27	0.576569
CTDSPL	0.576184
NBN	0.575786
FARSB	0.570234
ANO3	0.57023
PSMD14	0.569896
KCTD1	0.569839
FKBP3	0.569624
ASTE1	0.569113
C3orf80	0.569003
NPHP1	0.568367
RPAP2	0.567893
ST8SIA1	0.567749
GABRB2	0.567695
HOMER1	0.566958
LMBR1	0.56678
KIAA1328	0.565458
SYT1	0.565046
OR2L3	0.564656
METTL14	0.564517
DCBLD2	0.564296
PRPF39	0.564216
LMBRD2	0.563988
AKAP5	0.563954
GNRHR	0.562631
PPHLN1	0.561572
MLIP	0.561173
LRRC40	0.560536
ANKRD42	0.559513
DYNC2H1	0.558666
KIAA1804	0.557774
THYN1	0.557283
SPRED2	0.555449
GGPS1	0.554973
TUSC3	0.554876
MYSM1	0.553739
LONRF2	0.553627
CAPRIN2	0.551768
CEP192	0.551279
MED4	0.551103
SNAP25	0.550314
LRRC6	0.549998
CAV2	0.549674
PRKAR2B	0.549616
YIPF5	0.548398
ZNF449	0.54839
ANKRD7	0.548271
C11orf74	0.547807
SLC44A5	0.545749
HACD4	0.544937
DGKH	0.544889
DGKB	0.543276
ZC3H12B	0.543004
CSTF3	0.542784
GTF2H1	0.542376
OPCML	0.54226
PKNOX2	0.541644
TNKS2	0.541637
RAPGEF2	0.540588
GCNT4	0.540493
MTBP	0.539553
LRRC49	0.539386
NCKAP1	0.538497
NTPCR	0.538077
ZNF91	0.537381
HTR2A	0.536838
METTL21C	0.536007
N4BP2L1	0.535213
KLHL28	0.53515
CDH8	0.534781
STS	0.534392
GTDC1	0.534264
GRIN2B	0.534246
SCYL2	0.534169
MAP1B	0.534162
C4orf3	0.533348
MED8	0.532847
CDH18	0.532661
TTC21B	0.531768
TBPL1	0.531168
CCR6	0.530894
NELL2	0.530625
ZNF382	0.530275
CNTN3	0.530225
CDC73	0.529562
RYR2	0.528725
SLC22A1	0.528506
ENY2	0.527307
MORF4L2	0.526888
CADPS2	0.526664
PI15	0.525952
GPR180	0.525926
ZNF138	0.525266
HMGCLL1	0.52514
EIF4A2	0.524693
JKAMP	0.523342
NIPAL2	0.523204
EDEM3	0.521905
KDELC1	0.521817
FBXW2	0.521733
RIC8B	0.521144
MTCL1	0.521019
PHTF1	0.520441
BTC	0.520213
SEMA4F	0.519772
IARS	0.519022
PJA2	0.518794
PSMD1	0.518469
PSMB7	0.518174
SUPT20H	0.517601
TCN1	0.517278
TBC1D30	0.515855
TXK	0.515739
HSPH1	0.514998
DPCD	0.514586
GLRA3	0.514352
IFNA1	0.514311
OLFM3	0.51415
HACE1	0.513803
OR6T1	0.513262
CCKBR	0.512893
STEAP2	0.512665
NAPG	0.512443
SMC6	0.512081
ANKRD32	0.511831
SLC4A1AP	0.511445
ENC1	0.511119
OR2AG2	0.510366
FAM162B	0.510169
TP53TG3D	0.509298
KIAA1211L	0.508494
GLO1	0.508471
SHISA9	0.508382
CCDC66	0.508215
ASB8	0.50793
GLRB	0.507587
COPS4	0.507091
DNAH14	0.506646
IFT57	0.505842
ST6GALNAC5	0.50507
FABP3	0.504802
OR14I1	0.504794
UBE3A	0.504655
DGKE	0.504162
MLF1	0.503682
UBE2E3	0.503596
HIVEP2	0.503381
PSMD7	0.502447
RAD18	0.501428
ZNF215	0.501112
EIF3H	0.500444
CKAP5	0.499125
SEC23IP	0.498753
TWIST1	0.498575
ADAM32	0.498556
HPRT1	0.498275
RAD54B	0.498004
MED31	0.497701
KCNA2	0.497267
HMSD	0.497218
PCNXL4	0.496918
KLHL42	0.496862
RTN1	0.494536
SYT14	0.494504
TRAF6	0.494336
ARL15	0.494332
TIPRL	0.494176
BRINP1	0.493686
DLGAP2	0.493489
DUSP14	0.492979
ZNF454	0.492725
C11orf91	0.4927
TSG101	0.492168
KCNQ5	0.491865
FAM229B	0.490976
KIAA1407	0.490649
NEDD4L	0.490419
C18orf21	0.489355
PHACTR1	0.489236
EPHA3	0.489154
CCDC43	0.48893
ASNS	0.488875
PURG	0.488525
SPAG16	0.488493
EPB41L5	0.488377
PRSS16	0.488027
C10orf35	0.48771
TMEM232	0.487619
CALHM2	0.487539
EBNA1BP2	0.487115
WDR12	0.486238
ZUFSP	0.485951
CEP57	0.485478
FETUB	0.485145
BCAP29	0.485026
C4orf27	0.484833
ITGB1BP1	0.484626
RALYL	0.484014
ERGIC2	0.48399
HSF2	0.483715
C20orf202	0.483702
ACYP1	0.483674
TMEM200A	0.48365
LRRC9	0.483365
SLC36A4	0.482653
GPR135	0.482478
RMI2	0.482427
ZCCHC18	0.481661
TSPAN13	0.481457
RAP2A	0.481232
AP1AR	0.481221
SPA17	0.481089
TDP1	0.480822
KLHL7	0.480758
TIGD4	0.480607
ILDR2	0.480504
PDCD6	0.480442
ATF2	0.480076
SYN2	0.479844
MAT2B	0.479685
BEND4	0.479245
TMEM108	0.478888
SH3GLB1	0.478825
UBA6	0.478762
TUBE1	0.478505
ADAMDEC1	0.478153
ENPP5	0.47765
SMARCA2	0.477388
CSNK1G3	0.477382
CA10	0.477293
EFR3A	0.477289
SPEF1	0.476981
SAMD3	0.476895
FAM219B	0.476333
C11orf42	0.475676
ZDBF2	0.474929
CCSER1	0.474883
YWHAB	0.473845
AP2M1	0.473667
PLA2G12A	0.473421
CMAS	0.473072
ADGRL2	0.473045
KCTD18	0.472716
CCDC68	0.472614
CLK2	0.471794
NEK10	0.47173
PGBD1	0.471491
TRHDE	0.471456
PTPRT	0.471201
TYW5	0.471157
DZIP1	0.470988
UTP23	0.470948
TMX4	0.470855
GOPC	0.470828
SNRPC	0.470234
DCUN1D5	0.469621
ASB2	0.4696
TTC24	0.469554
NARS	0.46952
FAM76B	0.469505
SERGEF	0.469333
RIC8A	0.469164
ZNF407	0.468945
ST6GAL2	0.468869
VTA1	0.468427
CELF2	0.468147
FGF12	0.467848
AZIN1	0.467619
NOP56	0.467425
LRRK2	0.467339
ADAM7	0.46601
C11orf30	0.46532
GTF2A1	0.464824
CCDC91	0.464734
POLR2K	0.464675
POLD3	0.464672
FHOD3	0.464094
MB21D2	0.463801
TBC1D32	0.463581
RHEBL1	0.463541
SUMO1	0.463309
ZNF195	0.463106
EXD2	0.462953
SNCA	0.46252
TM7SF3	0.461951
MTR	0.461935
CDAN1	0.460825
RBM48	0.460602
LINS	0.460436
NIN	0.460395
TMTC3	0.45979
RNF14	0.459516
PSMD13	0.459428
SEC16B	0.459393
PIK3CA	0.459251
USP14	0.458995
CASP8AP2	0.458941
DMAP1	0.458843
NME9	0.45883
PLAA	0.458114
TGDS	0.457836
CYP2C8	0.457619
PRKAA2	0.457377
KCNE1	0.456872
GUCY1A2	0.456695
KLHL2	0.456669
F11R	0.456525
TRPC1	0.456344
MAN1A2	0.456114
TRMT1L	0.455899
DPY19L3	0.455767
BMPER	0.455234
ZC3H15	0.454859
CEP68	0.454775
GPALPP1	0.454657
BRK1	0.454649
CCDC186	0.454639
CCNO	0.454351
NRSN1	0.454291
GRM3	0.454085
MARK1	0.454066
PCID2	0.453793
RSBN1	0.453437
KRIT1	0.453228
OLFM1	0.453103
SDR16C5	0.453068
GAS2	0.45261
GLCCI1	0.451909
RNF144A	0.450988
CAMK2D	0.44991
PPM1J	0.4497
TENM4	0.44966
CNOT7	0.449652
ZNHIT6	0.449256
NCAPD3	0.448984
DIRC2	0.448368
TYW3	0.44835
ACVR2A	0.448338
NPTN	0.448141
DYRK1A	0.447521
EPB41L3	0.447436
PAPD7	0.44688
KCNJ6	0.446781
FIG4	0.446595
MOSPD1	0.446293
RAB23	0.445991
TRIM45	0.445926
ZNF862	0.445699
FBXO3	0.445374
EPHA6	0.444704
DMKN	0.444527
EGLN1	0.444088
TMEM234	0.444031
MBOAT2	0.443768
MPDZ	0.443338
STK39	0.443135
PRKAR1A	0.442865
ZNF155	0.442821
CFAP36	0.442437
COG2	0.441972
COL4A3BP	0.4417
DLGAP1	0.441498
SMARCAD1	0.441493
NKAIN2	0.44146
PIP4K2C	0.441383
WDR36	0.441156
CD200R1	0.441156
MSC	0.440949
ZNF595	0.440802
ATP2B1	0.440611
KNSTRN	0.440248
IFT20	0.440085
NRXN3	0.439617
SLC19A2	0.439255
RASGRF1	0.439033
MIPOL1	0.438612
CD101	0.438494
POT1	0.438426
CACNG3	0.438173
BBIP1	0.438111
KRAS	0.438063
HMGN4	0.437827
TMOD1	0.437776
DPP8	0.437741
RIPPLY2	0.437694
ZNF233	0.437415
PPP4R4	0.437085
ZNF860	0.436554
FLRT3	0.435331
GRIA3	0.435315
ZNF471	0.435158
TXNRD3	0.434784
PARP2	0.434724
FIP1L1	0.434534
NTAN1	0.434504
EIF2S1	0.434348
SCN1A	0.434344
TPD52	0.433644
ARPC5L	0.433611
WDR11	0.433594
HMGCR	0.433502
FAM204A	0.433466
NSMAF	0.433381
SMYD2	0.433074
SHFM1	0.432997
SLBP	0.432833
CUL4B	0.432824
FRMPD4	0.432533
TMEM245	0.432525
TTC21A	0.432383
RNF217	0.431426
BLOC1S4	0.431181
SYT13	0.43082
CACYBP	0.430805
ZNF441	0.43067
FAM91A1	0.430665
CHORDC1	0.429865
SLC38A9	0.429687
NLGN1	0.429602
NDFIP2	0.429538
ZNF37A	0.429492
TXN	0.429186
RAD50	0.429154
ZSCAN26	0.428714
SERPINA10	0.428453
SREK1	0.428256
TASP1	0.428063
MAB21L3	0.427913
SBSPON	0.42771
ZNF30	0.427611
SYCP2	0.427029
CLVS2	0.426825
AATK-AS1	0.426608
GYPB	0.426476
CENPC	0.425641
G2E3	0.425561
ARMCX3	0.425538
IGIP	0.425378
PTTG1	0.425134
POMT1	0.425126
PPAT	0.424715
HDAC3	0.424707
AP5M1	0.424648
KLK7	0.424584
C6orf165	0.424199
C8orf88	0.424133
UBXN2B	0.423495
TDRD6	0.423323
PCMT1	0.423293
FAM13A	0.423169
ERC2	0.42299
DUSP11	0.422877
GPR22	0.422617
SNRPB2	0.422462
SLC8A3	0.421713
ZNF277	0.421663
SV2B	0.421601
COL10A1	0.421517
MBD1	0.421517
PTK2B	0.42096
TCEAL2	0.420908
MOCS2	0.420481
IPO5	0.420337
ONECUT2	0.420302
CLDN12	0.420208
INA	0.420114
SLC41A2	0.419903
HKR1	0.419686
C3orf14	0.419583
PBX1	0.419117
SLC17A6	0.418973
GLT8D1	0.418681
SART3	0.418636
G3BP2	0.41863
C2orf80	0.418583
CCNT2	0.418566
MAGIX	0.418547
TMEM55A	0.418459
RBKS	0.417824
ERI2	0.417622
RRAGB	0.417406
RBM3	0.417334
CSGALNACT2	0.417317
PRSS3	0.41665
SLC35B4	0.416475
LRP11	0.416359
FZD6	0.415921
VPS54	0.415347
TPH2	0.41512
LMBRD1	0.414901
ZNF184	0.414878
ZBBX	0.414734
POLR1D	0.414662
RALA	0.414237
TAB3	0.414172
INO80C	0.41415
BEX2	0.413842
SGTB	0.413279
PSMG2	0.412798
FZD4	0.412744
WSCD2	0.41251
PMM1	0.41217
MCF2	0.412157
GTF2A2	0.412128
BRINP2	0.412039
CYP2U1	0.411946
SLC4A8	0.411838
NR3C2	0.411595
NEK11	0.411202
LMO7	0.411149
LONRF1	0.410955
UBXN4	0.410629
PVRL3	0.410361
HEATR6	0.410262
KIAA1524	0.409789
GPRASP1	0.409735
TMX3	0.409601
ELMOD1	0.409354
TFIP11	0.409264
AP4B1	0.408574
DALRD3	0.408491
NUDT15	0.408408
ENOX1	0.408231
MFSD4	0.408067
BLOC1S6	0.408014
SERPINB8	0.407714
SETDB2	0.407654
SSU72	0.407641
IQUB	0.407636
TAF9	0.407554
SATB2	0.407394
JAK1	0.407383
RNLS	0.407335
PIGK	0.4067
LRTM1	0.406528
COPRS	0.406339
CHL1	0.405898
ASAH2B	0.405473
CDK5	0.405456
SKP1	0.405369
PDS5B	0.405269
ST8SIA3	0.405084
LRRC66	0.405079
CDC40	0.404747
INTS6	0.404691
FIZ1	0.404567
GDAP2	0.404309
RPS6KA6	0.404284
CPO	0.404077
MYRIP	0.403822
IGFL4	0.403405
BRIX1	0.403365
PPP4R1	0.403291
NUDCD2	0.402948
ZNF133	0.402943
PGBD2	0.402713
RNF2	0.402599
BCLAF1	0.402465
PITPNB	0.402196
MAEL	0.401781
AZI2	0.401778
LHFP	0.401677
MAP3K2	0.401379
PPID	0.401026
GPX3	0.400858
SCAF4	0.400684
PLXNA4	0.400248
ZNF484	0.400245
MTMR7	0.399966
TRAPPC13	0.399575
NUP88	0.399573
SMC3	0.399175
KLHL8	0.399081
CPNE6	0.398841
CDH2	0.398602
DCLK3	0.398588
MDH1B	0.398078
FBN1	0.398078
FNDC5	0.397715
FAM19A2	0.397487
DNTTIP2	0.397396
KIAA1324L	0.396982
PSMD5	0.396401
DDHD1	0.39612
VTN	0.396063
HIAT1	0.395923
BEND6	0.395818
ZNF622	0.395729
SLC12A8	0.395163
C1orf112	0.395068
CHMP2B	0.394788
ASAH1	0.394362
FZD1	0.394223
WDR73	0.394177
TSEN54	0.39385
HOOK1	0.393365
KIF23	0.393124
FHL1	0.392955
RUSC1	0.392683
JPH1	0.392492
TMEM225	0.392424
SCOC	0.392332
DSTN	0.392271
ENO2	0.392269
KBTBD11	0.391717
ZNF547	0.391621
FAR1	0.391498
NHP2L1	0.390829
NTRK3	0.390652
NAMPT	0.390253
CCDC14	0.390156
PLEKHA1	0.390026
EIF2B1	0.389862
ZNF429	0.389742
ELP2	0.389489
C17orf100	0.389242
GPR84	0.389148
HMGN3	0.389115
SMLR1	0.388981
ZNF214	0.388876
FBXO33	0.388833
MTX3	0.388682
PRMT3	0.388443
P2RY14	0.388413
RBMX2	0.388175
PNO1	0.388128
CAMK1G	0.38811
MKRN1	0.387738
EIF2B5	0.387699
EWSR1	0.38736
TRMT6	0.387189
CEP72	0.386745
FAM49A	0.386734
ABCF3	0.386696
SPIN3	0.386314
WDR54	0.386125
ZNF573	0.385758
KRT222	0.385696
LYSMD2	0.385641
PRRC1	0.38535
HAS1	0.384599
LMF1	0.384308
PDE7A	0.38426
FAM135B	0.384217
MLLT11	0.383817
UBE3D	0.383699
PQLC3	0.383694
ATP6V1H	0.383129
DHPS	0.382885
PEBP1	0.382849
DCTN6	0.382741
TMED3	0.382614
SLC17A7	0.382428
DIS3	0.382226
SAP18	0.381922
ZNF512	0.381585
KLHDC9	0.381522
FAM199X	0.381424
FREM3	0.381416
LSM10	0.381221
FGF14	0.38109
LIG4	0.380829
TUBA4A	0.380802
DCTN2	0.380765
RAD51C	0.380609
RAD1	0.380595
GPR158	0.380511
RNF169	0.380307
C2orf74	0.380094
ZNF684	0.380016
ARHGAP20	0.379618
FNDC4	0.3794
MXD1	0.379386
FAM78B	0.379362
VBP1	0.379294
ZBTB16	0.379199
GABRG3	0.379196
PSMD8	0.378935
ALG14	0.378886
ZDHHC23	0.37884
UBE2F	0.378802
TMEM81	0.37793
DNAJC27	0.377284
LINC00094	0.377224
KIAA1468	0.377193
OR2AK2	0.377049
C1orf216	0.376952
GRIN2A	0.376681
PNMA1	0.376494
TACC1	0.376487
LRRTM4	0.375857
STX3	0.375693
NGFRAP1	0.375611
ZNF540	0.375482
ENPEP	0.374862
CFAP69	0.374751
ZNF100	0.374734
ZNF714	0.374699
PTPN13	0.374571
MYL6	0.37457
BLZF1	0.37452
SLC5A6	0.374509
GMNC	0.374075
CNRIP1	0.374016
SELP	0.37396
AHNAK2	0.373858
MTMR4	0.373784
PAPSS2	0.373673
LRRC4C	0.373254
PFN2	0.37311
DTWD2	0.37298
PKD2	0.372958
VSNL1	0.372377
NRBF2	0.372333
GPATCH2L	0.372298
GSTA4	0.372262
FMO5	0.372256
VN1R1	0.371857
KBTBD3	0.371737
ZNF16	0.371716
ANAPC13	0.371319
TUBA1B	0.371086
FIGNL1	0.370963
NUDCD1	0.370653
PRKCB	0.370588
SLC6A13	0.370393
MAP6	0.370001
RRAGD	0.369986
ANKS4B	0.369928
POLR3F	0.369715
FPR1	0.369613
CYP2E1	0.369128
SNX7	0.369027
OTUD6B	0.368879
IFT22	0.368581
RLIM	0.368376
CHRM3	0.367308
RGS7BP	0.36705
NHLRC2	0.367028
STMN1	0.367002
HS2ST1	0.366807
C3orf49	0.366428
NEK1	0.366317
SESTD1	0.366241
LAMTOR2	0.366184
ZNF510	0.366095
RBM18	0.366046
VAMP4	0.365785
GUCY1B3	0.365357
KANSL3	0.365203
ZNF583	0.365115
SH3YL1	0.365098
PCNP	0.365057
SNAPC1	0.364891
SMAD1	0.364766
RBM11	0.364744
ZDHHC17	0.364741
EIF4G2	0.364603
VSTM4	0.364562
TMEM261	0.363458
BEX4	0.363323
LOC100505478	0.363265
BZW2	0.363085
HDX	0.363039
GSDMB	0.362989
SLC4A10	0.362966
ADSL	0.362766
FCF1	0.362702
COPS2	0.362571
YIPF7	0.36257
LAMTOR3	0.362169
WIPF3	0.362146
C14orf142	0.362118
PGK1	0.362064
HSPB11	0.362045
KCTD3	0.361914
MED9	0.361474
PPP1R9A	0.361351
UGP2	0.361236
UBFD1	0.361198
RAN	0.360746
C2orf49	0.360743
CCSAP	0.360698
PSMC6	0.360655
BUD13	0.360607
PPP2CA	0.360407
HERC6	0.360249
IRAK1BP1	0.360172
MAP9	0.360124
VLDLR	0.359931
HSPA14	0.359725
SASS6	0.359714
CTR9	0.359638
TMEM199	0.359562
TMEM170B	0.358912
EML6	0.358887
CEP120	0.358629
TFG	0.358306
NLGN4X	0.358038
DCAF13	0.357717
ABHD13	0.357415
SPIN2A	0.357047
PNRC2	0.356994
CAMK2N1	0.356933
ZBED4	0.356932
ZNF35	0.356487
ASNSD1	0.356423
TAF7L	0.356243
SCN3B	0.356147
UMAD1	0.355976
SLC24A5	0.355958
CAB39L	0.355828
RGS17	0.355801
PCLO	0.355786
DNAJA1	0.355469
FGF9	0.355283
ARL14EP	0.354899
ELP3	0.354784
HEXB	0.354622
LRRFIP2	0.354507
HLTF	0.354443
C1D	0.354422
CTPS1	0.354302
ZNF354A	0.354274
SGCE	0.354178
THAP6	0.354023
SRSF4	0.353791
LAMB1	0.353474
ODC1	0.35346
PHLDB2	0.353341
SOX5	0.353228
GNPNAT1	0.353161
ATP6V1G2	0.353129
TMSB10	0.352995
DOPEY1	0.352977
ERCC6	0.35232
GRM8	0.352308
ZNF720	0.352123
CAMK4	0.352005
ITPR1	0.351953
KCNA4	0.351897
CAAP1	0.35165
BHLHB9	0.351409
CCDC168	0.351053
EIF3E	0.350893
OGN	0.350775
PPIH	0.350669
CCDC30	0.350554
ABHD5	0.350427
HCN4	0.350229
GABRA2	0.350157
WDR31	0.35007
PGM3	0.349991
PSMD6	0.349981
ATP6V1C1	0.349977
HSPA4L	0.349916
FAM120A	0.349813
HTR2B	0.349721
NIFK	0.349659
KCNS1	0.349581
BHLHE40	0.349382
KLRG1	0.349289
ZBED6	0.34924
BAALC	0.349026
CCT3	0.348883
C21orf59	0.348859
DPY19L1	0.348581
C7orf60	0.348335
TNFAIP1	0.348334
DMTF1	0.348288
TENM2	0.348061
DNHD1	0.347912
USP47	0.347562
NKIRAS1	0.347557
C17orf80	0.347548
COL28A1	0.347528
TPP2	0.347361
PTGES3L	0.347186
TDRP	0.347151
PCSK1	0.346935
ZNF75A	0.346864
FBXL6	0.346706
KLHL20	0.346682
RNF175	0.346523
KCNJ11	0.346421
TRAPPC8	0.346337
CCT2	0.346281
CASQ1	0.346257
ZNF667	0.346183
SCRN3	0.345826
MAP1A	0.345433
FAM214A	0.345426
PYROXD1	0.34509
PHACTR3	0.345064
PAPSS1	0.345037
SSSCA1	0.344912
C16orf52	0.344504
PGM2L1	0.344496
PRMT5	0.344332
FAM217B	0.344329
HCFC2	0.344247
CCDC59	0.344051
HAX1	0.343433
DENND1B	0.343007
CREB1	0.342996
POLE4	0.342286
C9orf78	0.342176
SMARCAL1	0.34179
RPF1	0.341784
CCDC173	0.341732
ADAL	0.34118
RS1	0.341084
EPDR1	0.341074
ERICH3	0.34107
KCNJ3	0.340834
ZBTB45	0.340814
PUS7L	0.340744
C1orf233	0.340557
ACD	0.340439
CDC42SE1	0.340071
RPS19BP1	0.340043
EVI5	0.339875
LIN7A	0.339507
ARPC5	0.339498
SPAG1	0.339402
ZFPL1	0.339218
GOLGB1	0.338968
TRIM23	0.33892
ERCC8	0.33892
EPT1	0.338797
SRXN1	0.338719
PELI3	0.338595
POPDC3	0.338562
PPIC	0.338316
SRD5A1	0.338121
PFDN6	0.337788
NRAS	0.337665
C14orf79	0.337649
COPS8	0.337593
NPM1	0.337504
MRE11A	0.337419
GALE	0.336815
TMEM31	0.336786
TPRKB	0.336763
SLC12A1	0.336652
SAXO2	0.336641
GPR26	0.336606
VRK1	0.336465
RAG2	0.336385
TSC1	0.336246
WASL	0.336224
EFNB2	0.335919
NAPEPLD	0.33582
CEP63	0.335191
NCBP2-AS2	0.335173
UST	0.334937
GCA	0.334843
BEX1	0.334829
TMEM178A	0.334513
NUP54	0.334432
BEST4	0.3344
ATG2B	0.334278
ORC6	0.334238
DPM1	0.334011
CTTNBP2	0.333819
NUPL1	0.333781
DNTTIP1	0.333774
PNPLA5	0.333474
FSIP1	0.333416
FGFR1OP2	0.333345
RAB28	0.33334
MAGOHB	0.333184
MAP1LC3B	0.33311
FRMD6	0.332781
ARMCX1	0.332725
PARD6A	0.332649
CAMKMT	0.332605
ATXN7L3B	0.332555
TMEM56	0.332551
PSMD2	0.332514
EIF6	0.332509
CNOT2	0.332402
IGFL2	0.33234
NSFL1C	0.332187
CDC42	0.331991
SEC22B	0.331808
C9orf24	0.3318
FOXP1	0.331456
DAPK1	0.331373
HINFP	0.331302
LRRC34	0.331119
PDCD2	0.330871
CNGA4	0.330336
FAM205CP	0.330328
CEP85L	0.330161
AMN1	0.329874
SIK2	0.329823
EDN1	0.329663
SUMO3	0.329593
CDK20	0.329574
OSGEP	0.329461
IPO8	0.329344
ETV3	0.329225
OCRL	0.329084
RSL24D1	0.329021
RRH	0.32875
HMGCS1	0.328742
OXSR1	0.32873
PLEKHB2	0.328717
RAD51AP2	0.328668
SUPT16H	0.328636
SERP2	0.328552
ADCY8	0.328551
CCDC181	0.328542
FKBP1B	0.328428
ZNF235	0.328294
ASCL1	0.327998
SLC22A13	0.32778
GABRA1	0.32767
ATP2B4	0.327577
LGALS8	0.3275
MOAP1	0.327167
TMEM184C	0.327
CYP4A11	0.326838
ZNF17	0.326821
OR10A2	0.326794
TMEM237	0.326713
MAGED1	0.326687
TDRD7	0.326624
NAA25	0.326597
ATOH7	0.326554
PRKCDBP	0.326436
REV1	0.326428
HIVEP1	0.326124
ULBP2	0.326026
H2AFV	0.325964
ARMC3	0.32586
CHSY3	0.325823
PCTP	0.325805
PREB	0.325794
TUBGCP4	0.325748
PRKAB2	0.325666
EIF1B	0.325652
GALNT7	0.325367
OSTM1	0.325233
ALG6	0.325208
CSTF2	0.325145
TCTN3	0.325102
YTHDC2	0.325065
FTCDNL1	0.324866
HIATL1	0.324844
KIAA2022	0.324785
TMEM161B	0.324756
DPH2	0.324744
GABRA6	0.324738
GABRG2	0.324602
EEF1B2	0.324481
NR3C1	0.324455
ALG2	0.32439
RSPH1	0.324314
TOP2B	0.32417
ADARB1	0.323971
RBM24	0.323937
SERINC3	0.323776
CAPN7	0.323753
C5orf30	0.323607
UPRT	0.323605
ZNF550	0.323548
HIST1H1A	0.323431
PLN	0.323327
ATP6V1D	0.322997
GEN1	0.322991
CRBN	0.322869
ARL13B	0.322855
ZCRB1	0.322722
MEGF9	0.322607
RPAIN	0.322574
DPP6	0.322555
PPP2R3A	0.322536
EPRS	0.322518
SMIM17	0.322416
DDX26B	0.322301
RGS6	0.3223
PSMG1	0.322249
VIPAS39	0.322177
CDHR3	0.322138
ALG13	0.322019
ZNF836	0.321925
ZNF800	0.321903
ZBTB2	0.32174
SPOCK1	0.32158
ANXA7	0.321579
NYAP2	0.32155
C2orf15	0.321529
CACNB2	0.321507
CPNE4	0.32133
SLC35F3	0.321315
PNPLA4	0.321201
LTV1	0.321118
GTF2H5	0.321086
SLC35B1	0.321017
FAM92A1	0.321011
ERVFRD-1	0.320925
STX18	0.32089
LRIT3	0.320797
MORC4	0.320489
TMEM132D	0.320364
P2RX5	0.32013
NR2C2AP	0.320038
ATP11B	0.319719
PYDC2	0.319549
PPIP5K2	0.319427
ZNF584	0.319268
KLF12	0.319244
HSPB3	0.319232
TAGLN3	0.31905
INVS	0.318955
DDX56	0.318901
MTMR1	0.318668
TRAK2	0.318559
GNG3	0.318461
CAPN5	0.318165
ZNF780A	0.317943
RGS4	0.317865
CDKL2	0.317726
KCTD10	0.317526
MIS18A	0.317309
SMPD2	0.317232
ACTA2	0.317137
BIRC2	0.317069
SLC6A15	0.316867
NAT6	0.316867
SCGB2B2	0.316768
PLK2	0.316485
ANKRD30BL	0.3164
PSMC5	0.316247
ZNF511	0.316223
ACSM6	0.316174
HIF1A	0.316031
RPL15	0.315884
MBIP	0.315836
SAMD15	0.315617
PSMB6	0.315567
POLR2B	0.31529
METTL3	0.315245
SLC41A3	0.314829
SEC61B	0.314775
MOB3B	0.31458
C7orf25	0.314497
RGAG4	0.31447
MAPRE2	0.314436
FAM98B	0.314394
LMAN1	0.314316
SEPW1	0.314228
DNAJC21	0.314104
SRA1	0.314006
CCDC85A	0.313957
GSKIP	0.313887
HNRNPU	0.313873
NELFE	0.313671
KCNMB4	0.313595
SPINK5	0.313409
FAM218A	0.313298
ZNF596	0.312959
PANK1	0.312899
RFX7	0.31274
RRAS2	0.312661
STK16	0.312639
NAALAD2	0.312536
DDRGK1	0.312443
SRP9	0.312381
TRO	0.312366
AQP11	0.311958
ZNF71	0.311171
MAP3K4	0.311154
H2AFZ	0.31071
PGBD4	0.310631
TRERF1	0.310602
NRG1	0.31054
PZP	0.310514
KIRREL3	0.310491
ZKSCAN3	0.310397
GMFB	0.310393
NAF1	0.310226
PARP11	0.30989
ENOPH1	0.309885
BRMS1L	0.309454
ELP4	0.309304
RAD51AP1	0.30924
CAND1	0.309218
SLC35B3	0.309215
ICMT	0.308688
PRICKLE2	0.308572
2019-03-01	0.308571
CCNK	0.308406
KIAA0586	0.308322
NSUN2	0.308315
DUSP28	0.308255
MGAT4C	0.307672
CIAPIN1	0.307621
ZNF646	0.307592
MEN1	0.307555
ZNF555	0.307455
RNF39	0.307413
MURC	0.307354
GPATCH4	0.3072
RAI2	0.307192
C8orf76	0.307188
ARSK	0.306928
TPT1	0.306679
MPP1	0.306669
TCEAL1	0.306528
ACKR4	0.3065
DNAJC7	0.306338
ATP6V1G1	0.306204
KIAA1377	0.30611
BLOC1S2	0.30606
SETD4	0.306058
UTP18	0.305822
ZNF33A	0.305619
SH2D5	0.30561
RAB40AL	0.305412
CKAP2	0.305319
MBD4	0.305319
MTUS2	0.305269
GTPBP4	0.305251
TTI1	0.305124
ZMYND19	0.305006
LAMA2	0.304964
PARP12	0.304958
MTRR	0.304431
DUSP23	0.304372
RSPO2	0.30432
NOL11	0.304217
ATP6V1B2	0.304147
CTXN2	0.303967
ANKRD2	0.303966
APOBEC4	0.303883
HECTD2	0.303803
EIF2B4	0.303744
ASXL3	0.30365
CLCN3	0.30364
RNF138	0.303528
SYT4	0.303519
SP2	0.303443
NEDD8	0.30325
PIGC	0.303059
FAM83H	0.302982
QARS	0.302979
MALT1	0.302934
LYSMD3	0.302847
ACTR6	0.302805
NAP1L2	0.302552
TMEM230	0.302339
RBL2	0.302301
SPATA5L1	0.302193
STX19	0.301964
DNAH7	0.301949
ZSCAN20	0.301897
PGPEP1L	0.301792
MARS	0.301756
ANTXR2	0.301737
ANKRD18A	0.301618
TMEM168	0.301442
NPRL2	0.301178
KIDINS220	0.301065
CDC23	0.301009
CNTNAP2	0.300944
IMPAD1	0.300892
MUC15	0.300698
SATB1	0.300693
CEP162	0.300658
SUPT7L	0.300584
GOT1	0.300404
RAD21	0.300389
LRP6	0.300359
ARPIN	0.300319
ZCWPW2	0.300226
CREG2	0.300211
MDGA2	0.300181
PPRC1	0.300138
TESPA1	0.300066
RECQL	0.300017
ROBO2	0.299812
GDA	0.299658
RECK	0.299445
ZNF260	0.299325
RPL5	0.299309
CCNA1	0.299279
AKTIP	0.299259
ZFAND2A	0.299113
SLC5A4	0.298736
STK26	0.298694
C12orf49	0.298692
GPR63	0.298595
ADAT2	0.298374
KCND3	0.298322
RAB39B	0.29819
BAAT	0.298004
MYL12B	0.297955
ICE2	0.29794
C22orf39	0.297925
PSMA5	0.297877
ZFAND2B	0.297873
SLC24A1	0.297843
PPP1CA	0.297625
GTPBP2	0.297579
PTPN20	0.297529
KDM7A	0.297523
LRRC42	0.297382
RYK	0.29731
EXT1	0.297204
LSM11	0.29711
STARD5	0.297014
ISG15	0.296919
LRFN2	0.296881
CRYGA	0.296759
CCNI	0.296743
GCC2	0.296679
MED23	0.296643
GABRA5	0.296577
IL1RAP	0.296403
GCSAM	0.296252
ZNF250	0.296227
COG3	0.296217
GNPDA2	0.29592
FKBP14	0.295806
DYNC1LI2	0.295792
AASDH	0.295768
C9orf117	0.295759
HSBP1	0.29575
NEUROD6	0.295615
RPS6KA3	0.29556
KCNV1	0.295453
NAE1	0.295421
ZCCHC9	0.295154
PHF23	0.295049
GJC3	0.294871
L3HYPDH	0.294699
SIDT1	0.294371
CTNNAL1	0.294365
DNAH6	0.294336
ZNF549	0.29394
PDE7B	0.29389
RNF11	0.293867
SLC46A2	0.293775
THOC1	0.293661
COL11A1	0.29346
C1orf27	0.293379
ING4	0.293304
ATR	0.293145
VTI1B	0.293011
KCTD21	0.292989
FAM189A1	0.292946
TMEM132E	0.292932
GLIS3	0.292902
SMIM13	0.292624
ECT2	0.292527
EIF3M	0.292523
CTHRC1	0.29243
GPATCH2	0.292399
ZBTB21	0.292368
ACAT2	0.292303
ATG4A	0.292217
GRB10	0.292171
CAMKV	0.292147
RAB4A	0.291974
FAM208A	0.291807
TTC9	0.291709
CLOCK	0.291408
CLCN4	0.291388
LSM3	0.291335
ZMAT2	0.291041
ZNF740	0.290986
DCTN3	0.290975
CNOT8	0.290946
PROSER1	0.290774
SEPHS2	0.29061
NFYB	0.290443
RNF26	0.290298
KCNK1	0.290295
JRKL	0.290147
VCPIP1	0.290116
FAM134B	0.29
KIAA1467	0.289777
ANKRD46	0.289764
PPCS	0.289534
GMPS	0.289357
UBA3	0.289349
STRADB	0.289228
NAA30	0.289201
VPS33B	0.289167
TSHZ1	0.288836
TYRP1	0.2884
DTWD1	0.288329
CDK5R1	0.288326
DDN	0.288267
DYNLL1	0.288025
ZFP91	0.288004
LRP2BP	0.287908
SIAE	0.287883
CCDC47	0.287836
PPP1R36	0.287816
SC5D	0.287532
TMEM249	0.287465
AHSA1	0.287231
SURF2	0.287139
GRIA4	0.287013
USP25	0.2869
AGL	0.286778
SF3A1	0.286545
NXF1	0.286515
SEC22A	0.28638
DNAAF2	0.28633
ZNF418	0.286208
ZNF419	0.286146
ZNF570	0.286137
CEP95	0.286122
RBM7	0.285894
CDC26	0.285805
WBP5	0.285325
ZNF789	0.285267
SIKE1	0.285225
STAM2	0.284732
GCFC2	0.28466
PCDH9	0.284576
ARMCX4	0.284513
PLEKHF2	0.284291
ZBTB9	0.284235
EPM2A	0.284194
WDR61	0.284101
C11orf24	0.284074
PSMD12	0.284062
TTC33	0.283961
GNG13	0.283954
CDH10	0.283621
MICU3	0.283571
SRSF12	0.283541
RHNO1	0.283471
SLC26A1	0.283413
GRHL1	0.283289
FARP1	0.283108
ARPP19	0.283034
SLC7A6OS	0.282941
UFD1L	0.282891
VSIG1	0.282886
REEP5	0.282608
EPM2AIP1	0.282387
ABHD17C	0.28234
TTC23L	0.282312
ALDOB	0.282275
MFAP3	0.282183
CADPS	0.282084
KHDRBS3	0.281907
MED28	0.281867
RAVER2	0.281816
C9orf9	0.281543
SEMA6D	0.281476
C1orf53	0.281396
NUDT11	0.281273
PNMA2	0.28122
PSMB4	0.281117
TRAPPC2L	0.281079
GOLIM4	0.280933
POLE3	0.280841
SLU7	0.280825
PPIL3	0.280723
MLF2	0.280644
SECISBP2L	0.280626
ZNF221	0.28056
LPPR4	0.280416
HNRNPH3	0.280344
CD164	0.28025
DHX32	0.280084
FAM8A1	0.279913
STX10	0.279585
SORBS2	0.279357
MAPK14	0.279325
MPHOSPH10	0.27907
ERMP1	0.278977
PTGFRN	0.278965
FNIP2	0.278953
GRK6	0.278804
NUDT12	0.278502
RCAN1	0.278443
SLC46A1	0.27824
SLC12A2	0.278233
TSN	0.278221
SEC11C	0.278036
FANCG	0.277818
EMC8	0.277649
BAG5	0.277597
ZFP82	0.277569
PPP2R3C	0.277559
AKAP11	0.277537
CYP51A1	0.277537
CNEP1R1	0.27708
RBBP6	0.276832
COIL	0.276794
MBNL2	0.276679
ANKRD34A	0.276653
TMEM64	0.276572
AOC3	0.276546
CERS5	0.276226
AMPD3	0.276224
THAP2	0.276124
ZNF185	0.276078
CXorf38	0.27593
DNAJC25	0.275914
SELT	0.275745
SMAD4	0.275687
YRDC	0.27568
CYP2R1	0.275586
CSDE1	0.275569
ZNF438	0.275306
ZNF334	0.275267
SRSF10	0.27509
CDC6	0.274612
TMEM242	0.274488
KIAA0196	0.27447
OR13C3	0.274149
TUBB	0.274075
MTM1	0.274029
ZNF776	0.273958
RORA	0.273918
TMEM246	0.273884
CCDC103	0.273771
CACNA1E	0.273757
KIAA0895L	0.273678
LILRA6	0.273657
PPP3CC	0.273598
CUL3	0.273589
GTF2B	0.273497
RNF34	0.273407
TRIM52	0.273259
CAMLG	0.27323
UCHL5	0.272972
GPR18	0.272855
DNALI1	0.272813
LSAMP	0.272501
ZNF569	0.272385
TERF2IP	0.272343
HMGB3	0.272048
PA2G4	0.271994
C10orf32	0.27184
PRADC1	0.271826
TXNDC17	0.271816
ZNF704	0.271677
FKTN	0.2716
CD58	0.271355
RBP3	0.271321
C12orf73	0.271297
AIMP1	0.271202
SLC10A1	0.2712
GNL3	0.271186
C1orf21	0.270965
CETN2	0.27088
RNF44	0.270755
GALR3	0.270707
SF3A3	0.270628
WDR3	0.270601
EIF1	0.270416
PCGF5	0.270171
CDH22	0.270102
OPN3	0.269876
CEP83	0.269812
TSHZ3	0.269795
SRPK1	0.269664
CHM	0.269565
WWC2	0.269487
SLX4IP	0.269287
LRRTM3	0.269153
RSL1D1	0.269007
ACTRT3	0.268999
VPS36	0.268961
ROPN1B	0.268932
ARHGAP28	0.268751
CALD1	0.268462
CPSF6	0.268431
BUD31	0.268343
MSANTD2	0.268327
CACNA2D1	0.268011
NXF5	0.26775
OVGP1	0.267737
CHMP1B	0.267672
C3orf52	0.267667
TMIE	0.267537
SFTPD	0.267535
PRKRIR	0.267044
RIOK2	0.267023
ALDOA	0.266991
C1GALT1	0.266888
TFRC	0.266638
SYN3	0.266609
MON1A	0.266489
CNOT11	0.266479
SNRNP25	0.266438
ATP1B3	0.26641
ASPN	0.265657
HTR1F	0.265506
ALG10	0.265492
UBXN10	0.265461
RFC5	0.265424
C1orf52	0.265287
ZSCAN30	0.265202
UTP3	0.265169
STRAP	0.26516
KLF9	0.265145
PAIP2	0.264842
BTF3	0.264774
FILIP1L	0.26463
CTSL	0.264588
C4orf33	0.264545
ZNF763	0.264476
NCBP2	0.264235
XRN2	0.2642
WNT2	0.264175
PSMD10	0.264148
FAN1	0.264047
LPL	0.26404
STYX	0.263913
ENKUR	0.263906
DYNLT1	0.263765
CCDC144NL	0.263521
CDC7	0.263309
ANKRD28	0.263026
PRKG2	0.262882
PRR16	0.262775
CACUL1	0.262332
GALT	0.262331
TMEM251	0.262313
ZNF711	0.262098
PKP4	0.262073
POLR2H	0.262001
ZNF546	0.261953
MZT1	0.261851
AFTPH	0.261841
TGS1	0.261834
SCN9A	0.26178
PSD3	0.261749
EXOSC9	0.261647
ARMT1	0.261271
MYLIP	0.261242
ZNF426	0.260975
NRBP2	0.260908
WDR92	0.260904
COBLL1	0.260811
DYRK4	0.260802
PLCXD3	0.260634
HDDC3	0.260582
AAGAB	0.260429
C3orf38	0.260426
NFRKB	0.260337
NUDT21	0.260259
SLC46A3	0.259794
ANKAR	0.259786
CHAC1	0.259777
PGAP1	0.259776
POP4	0.259674
VAMP7	0.259529
GPR61	0.259341
APEX1	0.259279
GEMIN5	0.259231
RNF19A	0.259148
IFRD2	0.259029
VPS25	0.258904
MAMLD1	0.258652
ZNF697	0.258621
RALGPS2	0.258602
NDST3	0.258525
OCEL1	0.258386
SNRK	0.258286
DCTN4	0.258228
MCMBP	0.25812
PLXNC1	0.258054
ZNF202	0.258003
OTUD4	0.257983
ZNF706	0.257955
CUTC	0.257948
CLNS1A	0.257941
LGALSL	0.25794
ZNF33B	0.257855
PRPF38A	0.257827
TMEM74	0.257472
SMPX	0.257437
PRB2	0.257403
TADA1	0.257159
RWDD2A	0.257104
GTF3A	0.257104
RRP8	0.256982
ZNF365	0.256932
CD46	0.256924
MCHR2	0.256917
TMEM138	0.256769
BCL10	0.256645
LRRC75B	0.256524
NOS2	0.256489
SMCHD1	0.256465
FAM3C	0.256443
LSM6	0.256339
ZNF460	0.25633
STARD4	0.256126
SAV1	0.256121
DTNBP1	0.255955
NACA	0.25586
GAR1	0.255744
C9orf135	0.255631
DOCK9	0.255523
AAAS	0.255367
UHMK1	0.255363
GABRA3	0.25535
RAP1GDS1	0.255267
ATP6V1F	0.255209
MAPK8	0.255208
RFC3	0.255081
NAB1	0.254816
SYNJ1	0.254737
DSE	0.254612
SNX19	0.254085
CAPZA2	0.254063
ARMC8	0.253858
MFSD3	0.253794
RSPRY1	0.2537
CDADC1	0.253665
MYO6	0.253658
IMPDH2	0.25364
EXT2	0.253606
DHRS11	0.253588
CEP70	0.253477
COL6A1	0.253396
TMPRSS11A	0.2533
UBE2N	0.253125
CYP39A1	0.253039
PPIL4	0.253016
FAM69A	0.252953
LRIF1	0.252908
PARP1	0.252877
PAPD4	0.252696
VMA21	0.252448
C5orf15	0.252415
PLCXD2	0.252405
LRCH2	0.252335
ABCG4	0.252323
PLEKHA8	0.252282
[truncated: 5,012 more rows]

## Sheet: Exc L3-5 RORB COL22A1
symbol	specificity
OTOGL	2.50168
GPR26	2.43286
ANKRD63	2.04342
ELOVL3	1.85053
FOXF2	1.78616
NGB	1.62956
CCDC108	1.54104
RTP1	1.50395
PHLDB2	1.49524
SUMO3	1.48522
BTNL9	1.47476
GNG13	1.44572
CD101	1.40452
HEBP2	1.39186
SLC39A4	1.38447
PLCH1	1.36271
METTL21C	1.36077
MSC	1.34245
ANKS4B	1.3374
ATP6V1G2	1.33067
MYOT	1.32487
RSPH1	1.32068
ST6GAL2	1.30206
KCNN4	1.29714
EFCAB1	1.28822
TAS2R42	1.28084
TEX30	1.27537
SUMO1	1.27447
MLLT11	1.23432
CBLN3	1.23023
COL6A2	1.22648
AMIGO2	1.20982
ZCCHC18	1.20391
TCERG1L	1.19764
ISG15	1.18645
DZIP3	1.18211
STMN1	1.16827
DSTN	1.16399
DUSP23	1.16165
PEBP1	1.15042
PRPS2	1.14344
SAP18	1.14306
SNAPC2	1.13882
GABRA5	1.13338
DYNLL1	1.10956
GUCY1A2	1.105
RPL15	1.10121
KLHDC9	1.08871
TSPAN19	1.08279
EGR3	1.08082
FIGNL1	1.07309
RAN	1.06733
CNRIP1	1.06503
ZSCAN30	1.05974
UCHL1	1.05884
DYNC2LI1	1.04918
AP2M1	1.0421
CACYBP	1.03364
ZNF441	1.03223
SMIM24	1.02883
BARX2	1.02698
BHLHE22	1.02505
LCA5	1.02017
H2AFZ	1.01046
NHP2L1	1.0028
IFT22	0.998251
GNG3	0.995772
GSTO2	0.993312
ADAMTS16	0.990905
FAM81A	0.989364
EFCAB7	0.988873
FZD3	0.984436
FAM83H	0.982707
ARPC5L	0.98242
MUM1L1	0.979248
ASB2	0.976575
ITGB1BP2	0.971437
TYW3	0.961307
NEK11	0.95765
MED8	0.954989
NDFIP2	0.954738
SCOC	0.954597
YWHAH	0.953132
BRK1	0.949546
CALHM1	0.947776
TTC39C	0.941695
TMEM196	0.941424
AKAP5	0.939704
CXXC4	0.939325
TBK1	0.937884
NPY1R	0.934793
FAM218A	0.929986
SLC10A1	0.92732
SNX3	0.926169
SYCE1	0.923692
BEX1	0.923509
BEX2	0.915708
PCMT1	0.903693
CCDC96	0.902449
PRSS3	0.898613
ANO3	0.895891
SSU72	0.895173
NCBP2-AS2	0.893456
KRT3	0.892769
SKP1	0.892401
NECAB1	0.891255
SNCA	0.888117
WDR33	0.887537
C1orf194	0.880891
NEGR1	0.879392
HSPH1	0.877616
TSR2	0.873705
KNSTRN	0.873405
IGFL2	0.87332
BUD31	0.87255
LRP2BP	0.871754
KIAA0753	0.868957
NUDCD1	0.865755
SCN2A	0.863644
CDK1	0.863518
PKIA	0.862838
CNOT7	0.862238
RGS14	0.861988
C3orf14	0.859449
PTPRD	0.858236
SLC17A7	0.857548
MFSD4	0.856849
UBE2E3	0.856702
NEUROD6	0.856684
GLO1	0.854307
NPHP1	0.850316
PTER	0.846744
ATL1	0.843379
CCDC168	0.843139
OLFM1	0.84045
LSM3	0.840357
TNNT2	0.840156
SLC7A6OS	0.839217
C4orf3	0.839034
COPRS	0.838918
PHPT1	0.838684
YWHAB	0.836078
HECW1	0.83571
PHF23	0.833238
DHPS	0.833157
FBXW7	0.833075
TUBA4A	0.832652
TEX26	0.831364
TXN	0.830004
STX3	0.829898
PNRC2	0.827299
ELF3	0.826915
CETN2	0.825822
CALM2	0.824126
ALDOA	0.823814
LCORL	0.823191
KBTBD11	0.821199
SLC9B2	0.820199
ORC4	0.820098
TAGLN3	0.817648
TWIST2	0.817622
POU6F2	0.816427
KIAA0319	0.815118
RGS7	0.813051
TCEAL2	0.812788
RTN1	0.811963
GABARAPL2	0.811695
RPGRIP1L	0.811242
COPS8	0.810161
EPHA4	0.809821
NEDD8	0.808571
POLR2K	0.802115
NELL2	0.801587
ATP6V1D	0.800775
PSMB6	0.799561
SLC36A4	0.79941
PSMD7	0.798405
NME7	0.797053
FARSB	0.794577
HAX1	0.793213
DCLK1	0.792124
PRKCDBP	0.791522
KCNH1	0.788366
RSL24D1	0.787305
PSMD10	0.786808
PDCD10	0.786645
LAMTOR2	0.785082
NGFRAP1	0.783752
CCDC59	0.782118
C10orf35	0.779362
PTGFRN	0.779025
CSTF3	0.776883
AAR2	0.776877
FBXL2	0.77672
TMEM261	0.776583
CYP26B1	0.776399
MICAL2	0.775571
TSG101	0.774135
BTBD10	0.773893
NREP	0.772468
BRIX1	0.768415
CAMK1G	0.768199
CD47	0.76806
SYTL2	0.767215
C18orf21	0.766789
FGFBP3	0.764881
ANKRD18B	0.763945
DUSP14	0.763335
SNX7	0.762833
PPID	0.76276
NPM1	0.76186
TCEAL8	0.761427
KLHL35	0.760733
ASXL3	0.758853
YWHAZ	0.756471
EXOSC9	0.756321
MAGIX	0.755514
FNDC9	0.755372
PRSS12	0.754532
MKL2	0.754163
STX10	0.752224
KLHL28	0.752215
HTR1F	0.751918
WDR73	0.751812
ACTA2	0.75152
PFN4	0.75025
EFNA5	0.749026
APITD1	0.748038
THYN1	0.746244
TMIE	0.74411
IGIP	0.743423
ANP32B	0.742156
C2orf74	0.741502
INO80C	0.740761
NPAS2	0.740444
C2orf15	0.740119
SNX10	0.739327
PPP1CA	0.736769
PSMD14	0.73394
NTPCR	0.733404
GJD4	0.732677
PDCD6	0.732675
R3HCC1	0.732606
EXOC6	0.732277
SH3GL2	0.731788
GABRB3	0.730654
ZNF599	0.7306
DNALI1	0.730424
HNRNPLL	0.729188
ISPD	0.728912
SH3BGRL2	0.728808
MOCS2	0.727538
NRSN1	0.724341
EFNB3	0.723796
MRFAP1L1	0.723138
GTF2H1	0.722872
ZBTB41	0.72214
POLE3	0.721799
SNRPA1	0.720938
C9orf135	0.720418
CYP4X1	0.717822
C14orf79	0.71761
LRFN5	0.716501
G3BP2	0.714924
C11orf74	0.71452
H2AFV	0.713768
NACA	0.713053
DNAJA1	0.712945
FKBP3	0.712539
HIST1H1A	0.711868
PDE10A	0.711724
PRKG1	0.710677
ANTXR2	0.710586
NEDD1	0.710338
C10orf107	0.709845
PAPD7	0.709651
IFT57	0.709176
KRT31	0.708686
2019-09-11	0.707697
COPS4	0.707626
NME1	0.707332
TYW5	0.706696
NSFL1C	0.705418
SPAG16	0.703097
ALYREF	0.702585
TSEN54	0.70203
IARS	0.70169
NOL4	0.701049
SLC52A2	0.700839
KIAA1407	0.699077
WDR36	0.699036
CHML	0.698886
PPP2CA	0.698761
SIAE	0.698738
ZDHHC23	0.697892
SYT14	0.696771
RORB	0.696632
SEC61B	0.69475
UGP2	0.694363
PSMB7	0.694174
CEP162	0.694147
ENPP5	0.694135
IER5	0.69401
HSPB3	0.693584
LRRC6	0.69341
RPF1	0.692935
SYT17	0.692422
CNKSR2	0.692343
IGFL4	0.691474
TAF9	0.69075
LRRC10B	0.689812
NIN	0.689445
C14orf132	0.688249
GABRA4	0.6877
IL1RL2	0.687169
PJA2	0.686831
CNTN3	0.686816
FAXC	0.685978
LRRIQ1	0.685446
NHP2	0.68455
TRMT6	0.684366
LSM10	0.684284
SNAPC1	0.684016
RSPH3	0.683882
EIF1	0.683849
LMO4	0.683722
SYT13	0.683667
FOXP1	0.68324
PMM1	0.682793
PRKAR1A	0.682658
VTA1	0.682048
MLLT3	0.681707
TOR1A	0.681423
SLC12A5	0.680321
CCKBR	0.677937
MORF4L2	0.675406
GMNC	0.675344
ARL14EP	0.672954
GAP43	0.671228
BEX4	0.670908
STK36	0.670395
SLC20A1	0.670351
DCBLD2	0.67021
RPS19BP1	0.669893
NRBF2	0.669862
WDR54	0.669382
EIF4A2	0.668839
EMC4	0.667657
CLK2	0.666977
KHDRBS2	0.665693
TSHZ2	0.664697
PSMD2	0.664427
CITED4	0.662702
SEPW1	0.662627
ZC3H15	0.662403
C12orf73	0.662334
SPIN2A	0.662101
KALRN	0.662047
C10orf32	0.661435
LMBRD1	0.661293
POLR2B	0.660832
HPRT1	0.659963
DPCD	0.659133
DCC	0.658222
ATP6V1F	0.658029
PLK2	0.657499
R3HDM1	0.657113
PLAA	0.656084
LRRC34	0.655756
EXTL2	0.653141
ZNF530	0.65296
ZNF138	0.652556
TCTN3	0.65237
SRSF4	0.651357
FAM219B	0.651231
CFAP36	0.651089
ACTR6	0.65082
BRPF3	0.650729
CCR6	0.650583
PDZRN4	0.6488
TDP1	0.648786
GUCY1B3	0.648686
CASQ1	0.647933
NUDT10	0.647605
PFDN6	0.646297
ACYP1	0.645971
ALS2	0.645741
RPL5	0.64539
SUPT20H	0.64443
EXOC5	0.644386
ADGRL2	0.644283
PGM2L1	0.644187
PLK4	0.643719
IFT20	0.643326
MED4	0.643292
EEF1B2	0.642276
YIPF5	0.642087
VBP1	0.641828
ENY2	0.641763
SSSCA1	0.641701
PRMT8	0.64058
C9orf78	0.639902
NUDT11	0.639849
CENPC	0.639563
SLC35A1	0.637945
SEMA4F	0.637527
TPD52	0.637318
STARD4	0.637301
KIAA0825	0.637249
TMEM199	0.636998
NIFK	0.636864
SSTR1	0.635399
ASAH2B	0.634305
CREB3	0.633439
CAMK4	0.633201
NAPB	0.633151
ARNTL	0.632832
SURF2	0.632172
PSMD8	0.631745
CSGALNACT2	0.63109
HSP90AB1	0.630553
NR2C2AP	0.629769
MYL6	0.629477
C5orf49	0.629017
BAG1	0.628977
EIF3E	0.628861
TMX3	0.628654
SRP14	0.627964
GOLT1B	0.627432
GLT8D1	0.626746
ANKRD32	0.626595
RIIAD1	0.625301
ENO2	0.625039
DUSP11	0.624966
TCEAL1	0.624646
MTBP	0.62409
RPS6KC1	0.623847
RAD21	0.62372
PPHLN1	0.623614
GLCCI1	0.623121
KRAS	0.622903
NCKAP1	0.622709
GCK	0.622268
AVPI1	0.62159
WSCD2	0.620623
MED31	0.62053
CHMP2B	0.619132
SLU7	0.618763
PDZD11	0.618592
TM7SF3	0.618591
COPS2	0.618458
TTC1	0.618355
TMEM52	0.61827
COG2	0.61717
LDB2	0.616978
TSPAN13	0.616657
BLOC1S4	0.616205
CCDC173	0.614524
SNTG2	0.614508
DCTN6	0.61423
HACL1	0.613967
CSRNP2	0.61389
KCNJ6	0.613667
GTDC1	0.613558
RCOR3	0.613369
FITM1	0.612692
LAMTOR3	0.612096
CDK5	0.611895
OR2AK2	0.611677
EIF2S1	0.611536
MAP1B	0.61144
NEDD4L	0.611161
LMBRD2	0.61093
C11orf87	0.610642
TMSB10	0.610154
CCNO	0.610035
IGFL3	0.608881
PPIH	0.608856
RSL1D1	0.608742
C2orf80	0.608595
EDEM3	0.607876
CCNA1	0.607381
CCDC181	0.607199
ASNS	0.607113
ZDBF2	0.606581
SLC44A5	0.606526
ADCYAP1	0.606089
ERGIC2	0.606012
PAK1	0.605898
MXD1	0.605834
TMEM222	0.605344
GPR22	0.604911
FAM229B	0.604893
DCTN3	0.604848
SLC17A6	0.604684
MTTP	0.604352
TMPRSS7	0.603217
TNFRSF18	0.602805
PGM3	0.602578
ETV3	0.602197
PSMD13	0.602002
ARMCX2	0.601972
SNRPC	0.601404
FJX1	0.601312
CREG2	0.60072
TMEM107	0.600584
EIF2B1	0.600338
LRRC9	0.60013
MAMLD1	0.600104
ZNF605	0.60005
CXorf67	0.599515
TUBA1B	0.599254
ARMCX1	0.599136
TMEM74	0.598881
PAQR3	0.598702
ADAM32	0.598049
MAP3K7	0.597957
PSMD1	0.597862
RUNDC3B	0.597582
DMXL2	0.597075
ZNF224	0.596535
RYR2	0.595851
ZNF471	0.595831
NUP88	0.595714
FTSJ1	0.595638
DYNLT1	0.595221
MLIP	0.594907
SSX2IP	0.593912
SLIT1	0.593781
EIF3H	0.593182
CAMK2N1	0.591912
PPME1	0.591689
ZSCAN26	0.591036
POLR1D	0.591027
AZIN1	0.590842
PSMC3	0.590459
PDCD5	0.590394
CHMP2A	0.590335
SNAP25	0.589797
BCAP29	0.589603
ARFIP2	0.589164
PLEKHS1	0.58881
JPH1	0.58822
NOV	0.588187
SLC2A13	0.587843
MGAT4C	0.587841
OR2L13	0.587809
SYN2	0.587745
DNTTIP2	0.587218
CKAP5	0.586688
REEP5	0.586474
CDK5R1	0.586471
ZMAT2	0.586166
CDH8	0.586027
FOXQ1	0.585862
RAPGEF2	0.585479
GPATCH4	0.585367
FBXO22	0.58382
SH3GLB1	0.583591
EIF6	0.58312
KCNB2	0.582785
PSMB4	0.58264
MLF1	0.581593
PIAS2	0.580708
AQP11	0.579604
SRP9	0.579208
CCT3	0.578771
SMAD1	0.578363
ZNF547	0.578295
PCMTD1	0.578146
WASF1	0.578099
SMC6	0.577867
PIGK	0.577123
SPA17	0.576937
UBXN10	0.576861
AGBL4	0.576793
CLPTM1L	0.575981
UBE2Q2	0.5756
LTA	0.575586
PSCA	0.57525
ZNF776	0.575097
TENM2	0.574887
SLC5A4	0.574884
TERF2IP	0.574877
ENOPH1	0.5746
SBSPON	0.574558
METTL14	0.574482
DDOST	0.574347
MEA1	0.574263
HMGCR	0.574235
RPS3	0.573465
RNF14	0.572687
WDR17	0.572356
KIAA1549L	0.572257
MBD1	0.571396
VPS41	0.571328
CLDN16	0.571142
FAT3	0.570733
TPT1	0.570674
LRRC28	0.57053
ZNF827	0.569837
FAM19A1	0.569059
THAP3	0.56877
SHFM1	0.568595
DUSP5	0.568431
BBS10	0.567629
SLA	0.567348
EXOSC6	0.567229
SPRED2	0.567143
SPATS2L	0.566975
PRPF39	0.565884
ARMT1	0.565868
UTP23	0.565235
LRRC75B	0.564912
ZNF573	0.564886
CEP290	0.564481
C6orf165	0.564197
GMFB	0.563677
SUPT4H1	0.563572
EBNA1BP2	0.563128
TPRKB	0.56283
NPTN	0.562666
FAM174A	0.561246
TWIST1	0.560924
ZNF622	0.560276
PARM1	0.559844
DEDD2	0.559704
SMC3	0.559515
HIST1H4E	0.558877
RPL3	0.558427
SYBU	0.558422
TBC1D26	0.557624
KCNH5	0.557552
SLC8A3	0.557274
N4BP2L1	0.557139
BAALC	0.556832
ADAMTS3	0.556588
RPL11	0.556497
SATB2	0.556444
MIEF2	0.55635
MESP1	0.556123
RNLS	0.556015
ZNF185	0.555281
SPCS1	0.555184
SNRPB2	0.555066
NFYB	0.554787
WDR12	0.554404
RCHY1	0.554281
C9orf116	0.554065
MORC4	0.553416
CASP8AP2	0.553166
MLST8	0.553101
ANKRD42	0.552671
CEP72	0.5519
SART3	0.551845
PSMC6	0.551778
ACD	0.551292
ZNF304	0.551289
KCNV1	0.550987
NUDCD2	0.550916
CCDC103	0.55086
SLC46A2	0.550577
FZD1	0.550031
POLD3	0.549969
TRAPPC13	0.549672
TBC1D15	0.548699
ATRAID	0.548356
VN1R1	0.547468
C21orf59	0.547422
JKAMP	0.546177
GTF2A2	0.545827
BLOC1S6	0.545809
SEC11C	0.545732
ACSM4	0.54564
MARK1	0.544697
TIPRL	0.544507
OSER1	0.54415
CEP192	0.543817
SCRN3	0.543149
IMPDH2	0.542636
ATOH7	0.542614
DUSP2	0.542481
PSMD5	0.542364
FBXO3	0.542047
RRP1	0.541986
RBM3	0.541868
VSNL1	0.541753
CNOT8	0.541655
MAP6	0.540873
C12orf4	0.540621
NME9	0.540316
ZNF25	0.54005
ZFP91	0.539983
TNKS2	0.539022
C17orf80	0.538896
C3orf49	0.538692
PNMA1	0.538285
FSD1L	0.538278
RYK	0.538246
ST8SIA3	0.537923
KRT222	0.537416
SARAF	0.537377
TBC1D32	0.536993
SLC41A2	0.536382
ABCG8	0.536293
ZNF275	0.536095
VAMP7	0.535774
SPAG5	0.535761
THAP6	0.535589
RAD54B	0.535462
SEMA6D	0.534662
CARD16	0.534289
SBDS	0.534188
PCNP	0.533733
SCN3B	0.533567
LRRC59	0.53356
MED28	0.53309
LIX1L	0.532642
PNPLA4	0.532634
PA2G4	0.532156
USP14	0.531381
FAM206A	0.531045
LINS	0.530818
PRKAR2B	0.530728
RNF144A	0.53068
TUSC1	0.530513
EIF1B	0.530108
FAM76B	0.530023
DNAJC18	0.5298
ULBP2	0.529678
PAIP2	0.529508
PTPN20	0.52916
ZNF484	0.529112
CCDC66	0.528955
LSM6	0.528742
ACOT8	0.528722
PCSK2	0.528599
RPS6	0.528499
PRMT5	0.528471
TOR2A	0.527734
EXOSC5	0.527369
SERP2	0.526954
C5orf30	0.526926
NKAIN2	0.526577
CHN1	0.526533
PITHD1	0.526404
RAB33A	0.526323
COG6	0.525193
CPNE4	0.52488
RAD18	0.524773
NTRK3	0.523602
CCSER1	0.523405
RAPGEF5	0.52252
TLE3	0.521943
DGKI	0.521789
ZNF418	0.521598
METTL3	0.521404
SMIM21	0.521284
RRP9	0.52115
PCNXL4	0.521028
GRM7	0.520382
LY6G5C	0.52038
PPP2R1A	0.520215
TUBE1	0.52014
FAM161B	0.519965
ACTG1	0.519931
ORC6	0.519829
OST4	0.519699
GPRASP1	0.519331
GRK6	0.519163
GSTA4	0.519139
CMAS	0.518414
GTF2H5	0.518062
F5	0.518004
CHGB	0.517957
RAB9B	0.51788
ZNF669	0.51777
BCLAF1	0.517539
MAATS1	0.517325
COPS6	0.51729
SLC4A1AP	0.517255
TRIM23	0.517073
CIPC	0.516628
ZNF684	0.515895
PRADC1	0.515797
DNTTIP1	0.515679
CCDC43	0.51539
RGP1	0.514948
AHRR	0.514879
KCNF1	0.514807
GNL3	0.514754
DIS3	0.514747
CFAP20	0.514585
IFNW1	0.514547
RHBDD2	0.51388
PLEKHB2	0.513076
GFY	0.512373
ANXA7	0.512292
C1orf216	0.512224
LINC00961	0.5121
WBP5	0.511911
CCDC47	0.511696
RAD50	0.511336
TRAF6	0.510987
PPP1R12A	0.510967
CCDC30	0.51091
RBM24	0.510904
CDC40	0.510699
HTR2A	0.510678
ADPRHL2	0.510531
CDAN1	0.510521
ATP6V1G1	0.510504
BBIP1	0.510373
FNDC5	0.510077
ASB8	0.510072
RAB23	0.508956
PPP4R1	0.50893
TUBB4B	0.508675
PRKAA2	0.508669
AAAS	0.508611
DMAP1	0.508564
MYL12B	0.507893
THAP7	0.507813
FAM204A	0.507578
ARMC3	0.50754
TUBB	0.507322
CLDN12	0.506878
LRRC40	0.505832
FIBIN	0.505334
CWC27	0.505155
FAM92A1	0.505121
SATB1	0.504734
RS1	0.504505
PCSK1	0.504406
TCEAL7	0.504381
CCSAP	0.504148
ASTE1	0.503975
CA4	0.503801
HEATR6	0.503221
HMGCLL1	0.503127
TSPYL1	0.503125
C22orf39	0.502844
RAB40AL	0.502474
MTMR11	0.502414
CDKN2D	0.50176
CCDC158	0.501627
FAM91A1	0.501573
UTP11L	0.501557
HSPA14	0.501005
RAG2	0.500931
BBS7	0.500719
ACVR2A	0.500636
TDRP	0.500208
SLC38A6	0.500167
ZCRB1	0.500164
ZNF549	0.499503
RRAGB	0.499501
RPAP2	0.498878
HSBP1	0.498642
SV2B	0.498634
ZNF354A	0.498506
GPR63	0.498491
TOP2B	0.498353
CDC42SE1	0.498018
RAD1	0.497906
SETD4	0.497886
SGCE	0.497793
GRIA1	0.497777
SPEF2	0.497764
UBXN2B	0.497715
RPA2	0.497556
MTMR7	0.497099
UBXN4	0.497093
GRM5	0.497042
OSGEP	0.496605
SERPINI1	0.496591
FBXL6	0.496414
VAMP4	0.49616
FCF1	0.49582
MTR	0.495343
LRP11	0.495037
GALE	0.49486
PIP4K2C	0.494844
TMED3	0.494533
PPP2R3C	0.494529
CCDC186	0.494058
CDC73	0.493969
MON1A	0.493543
ZFPL1	0.493433
SPATA7	0.493151
SUSD4	0.49297
TMEM56	0.492823
PSMC5	0.492662
FHL1	0.492499
PSMA5	0.492494
PDS5B	0.492375
ZNF175	0.492202
DYNC2H1	0.492183
GNRHR	0.491843
MAGED1	0.491829
BRMS1L	0.491544
ZNF740	0.491208
SERPINB8	0.490967
LYSMD2	0.490764
ZNF583	0.490714
NPRL2	0.490672
HMGCS1	0.490536
ZNF37A	0.490166
POLR2G	0.489644
POT1	0.489638
NTAN1	0.489567
AKIP1	0.489397
FMN1	0.488749
LZTFL1	0.488248
HNRNPU	0.488045
ATF2	0.487583
ATXN7L3B	0.487225
EPX	0.48719
SYT1	0.487032
INA	0.487027
HDDC3	0.487014
PSMD6	0.486972
NARS	0.48679
TMTC3	0.486607
KIAA1715	0.486416
CDK20	0.486129
RSPH4A	0.486102
FABP3	0.485873
SAMD15	0.485739
WDR3	0.485687
SUPT16H	0.485614
PRB2	0.485603
TMEM242	0.485464
SLBP	0.485277
NAB1	0.485244
DCTN2	0.485095
LONRF2	0.484994
MTNR1A	0.484475
C11orf95	0.484365
MAP9	0.484096
PSMB5	0.48385
TACC1	0.483092
ARL1	0.483045
TMEM69	0.482917
LRRTM3	0.482665
CYP51A1	0.482656
NR1H2	0.482572
CERS5	0.482424
COL6A1	0.4818
BPGM	0.481708
EIF2A	0.48145
BTF3	0.481243
NEFL	0.480981
CUL4B	0.480208
MAT2B	0.480157
RAD51C	0.479947
GSDMB	0.479944
GDPGP1	0.479841
UBA5	0.479584
KIAA1524	0.479441
C1orf112	0.479157
SYT4	0.478886
ASAH1	0.478623
PANK4	0.478621
CEP63	0.478309
SAXO2	0.478199
SMYD2	0.477704
RGS4	0.477611
HNRNPUL2	0.477436
TMEM245	0.477416
HKR1	0.477282
SPIN3	0.476988
C4orf27	0.476911
BAAT	0.476903
DIRC2	0.476769
CCNI	0.476586
FAM47E	0.476253
TUBGCP4	0.476048
TMEM230	0.47586
SH3YL1	0.475664
ZNF429	0.475392
C11orf73	0.475003
GDA	0.474956
RALYL	0.474938
GABRG2	0.474888
ATP6V1H	0.474886
SMKR1	0.474693
KLHDC8A	0.474445
PSMG2	0.474224
PCDHB@	0.473918
SRPR	0.473597
PTPRT	0.473418
CRYGS	0.472905
MORN2	0.472441
COG8	0.472346
CPO	0.47223
NAF1	0.4722
PHTF1	0.472104
ADAMTS19	0.471342
LYAR	0.471342
TAB3	0.471122
KRIT1	0.47109
DPF3	0.471065
DNAJC1	0.470878
FAM188A	0.470682
DYRK1A	0.4706
FEM1A	0.469894
AP4B1	0.469728
NUDT15	0.469687
RXFP1	0.469624
ARPC5	0.468219
KLHL7	0.467845
RFC5	0.467812
ZNF862	0.467747
STRADB	0.467691
NSMAF	0.467567
MRFAP1	0.467566
2019-03-01	0.467419
UBFD1	0.467241
TBPL1	0.466819
ZNF511	0.466349
CCDC14	0.46623
NFIL3	0.465813
GPR52	0.465778
CSMD1	0.465641
SMARCAL1	0.465538
RUSC1	0.46549
GABRA2	0.465389
UBL4A	0.46535
ZSCAN9	0.464805
FIP1L1	0.464766
ING4	0.464577
UFD1L	0.464354
ZNF581	0.464215
TTC23L	0.463797
AZI2	0.463455
FBXW2	0.463175
ERICH3	0.463016
PUS7L	0.462803
SERGEF	0.46272
HIVEP2	0.462606
PARP2	0.462565
PYDC2	0.461925
EPHA7	0.461784
VTN	0.461554
PVRL3	0.461484
ZNF24	0.461376
PDLIM2	0.46115
EFR3A	0.461028
AP3S1	0.460494
OTUD6B	0.460399
MTX3	0.460294
UTP3	0.460061
NIPAL2	0.460025
C9orf131	0.460021
IPO8	0.459683
SMARCAD1	0.459489
C1orf174	0.45905
ELP3	0.458904
ARPP21	0.457755
NOP56	0.457516
SPAG1	0.457104
GIN1	0.45651
LEO1	0.456026
TMEM9B	0.455952
SEC23IP	0.455907
GPR12	0.455768
CHSY3	0.455682
ICA1	0.455515
SLC35B1	0.455253
KIF4B	0.455221
LGALSL	0.45522
ARL6IP1	0.455089
ZDHHC17	0.454858
MAP3K2	0.454849
ZNF382	0.454774
ZNF91	0.454633
FAM8A1	0.454609
SPG20	0.454366
FAM217B	0.454325
ZNF597	0.453914
CAMKV	0.453669
G2E3	0.453584
ZBTB45	0.45358
AP5M1	0.453455
RAB4A	0.453278
SEPHS2	0.452929
MRE11A	0.452473
NCBP2	0.452375
ECT2	0.45232
KCTD10	0.452178
IGBP1	0.451997
RSBN1	0.451652
TMEM101	0.451643
LONRF1	0.450799
KCNV2	0.45029
SIRPG	0.450226
TMEM106B	0.450197
ZNF75A	0.450185
CCDC37	0.450036
KCNIP4	0.450003
MSMO1	0.449621
GALR2	0.449436
C1orf43	0.449362
ATP6V1B2	0.449212
GPKOW	0.448618
PPIP5K2	0.448104
POP7	0.44802
PKNOX2	0.447934
ZDHHC4	0.447691
WDR11	0.447678
STXBP5L	0.44757
FMO5	0.447555
CELF2	0.447416
BZW2	0.44741
LAMB3	0.447168
ZNF550	0.447138
HCN1	0.446939
TMEM43	0.446915
ZC3H12B	0.446593
FGF5	0.446497
ZNF133	0.446311
PFN2	0.446066
KCTD18	0.445864
PCIF1	0.445765
SNTG1	0.445533
ZNF510	0.445501
NKIRAS1	0.44538
CA7	0.445273
TIRAP	0.445174
MAGOHB	0.444534
BAG5	0.443707
CERS6	0.443619
UBA6	0.443396
TMEM115	0.443296
CEP57	0.443194
CTXN2	0.443192
FAR1	0.442637
ANKRD46	0.442218
KCNK1	0.441725
ZNF30	0.441245
DCUN1D5	0.440975
LRRTM4	0.440915
GLRB	0.440835
WASL	0.440577
TGM1	0.440519
B3GNT2	0.440374
ZNF100	0.439893
ZBTB21	0.439529
CAND1	0.439472
LPL	0.439248
RTFDC1	0.439197
DNAH14	0.43916
HACD4	0.439141
TASP1	0.439122
CYB5D1	0.438973
CLK3	0.438808
ACTR10	0.43879
TLR9	0.438535
ZNF250	0.438331
RAB39B	0.43805
DPP8	0.438041
ANKRD2	0.437787
TMEM246	0.437341
TMEM219	0.437037
CCT2	0.437001
DPM1	0.436554
CABYR	0.436471
HIST3H2A	0.436046
RLIM	0.436022
TUSC3	0.435828
PRKRIR	0.435304
ZNF804B	0.43501
KLHL2	0.434758
TAF9B	0.434702
PPM1A	0.43465
TGS1	0.43456
TSTA3	0.434431
RPS23	0.434178
RWDD2A	0.434175
DNAJB9	0.433962
RIC8B	0.433825
AGBL3	0.433462
POLE4	0.433095
F11R	0.432622
ZNF789	0.432616
HACE1	0.432602
ZNF223	0.432412
IRAK1BP1	0.432404
TSPAN3	0.432338
CLSTN2	0.432128
YIPF3	0.432127
ARF6	0.432008
RBBP6	0.432001
OPN3	0.431795
EID2B	0.431389
GRIN2B	0.431284
TIGD4	0.431283
SERINC3	0.431045
PLXNA3	0.430978
GOLGB1	0.430964
SLC39A10	0.43084
IQCA1	0.430293
BLOC1S2	0.42996
PMVK	0.429903
RAB40A	0.429822
FKBP14	0.429715
TBC1D30	0.429635
RPS6KA6	0.429234
TTC21B	0.429074
IMPAD1	0.42907
PPP2R5D	0.42904
BTBD19	0.428894
SMAP1	0.428837
DZIP1	0.428804
LDHA	0.428713
WDR19	0.428645
VPS54	0.4284
ZNF595	0.428119
GPALPP1	0.428106
ELP2	0.428015
CIAPIN1	0.427492
IPO5	0.427447
SUPT7L	0.427198
ASB7	0.427149
PITPNB	0.426884
ENKUR	0.426821
MRAP2	0.42663
OTUD4	0.425948
PGK1	0.425796
THAP2	0.425631
RBP3	0.425568
EWSR1	0.425115
ADAT2	0.424425
KIAA1211L	0.424372
UROC1	0.424214
ZNF780A	0.424119
VCPIP1	0.424057
IMPACT	0.424052
C9orf117	0.423976
LIG4	0.423612
CKAP2	0.423404
TMEM109	0.423399
IK	0.423073
CRBN	0.42295
LYPD5	0.422847
KLHL42	0.422824
RPS27A	0.422821
DCAF12L2	0.422769
GGPS1	0.42267
SDAD1	0.422207
KCNH7	0.422197
ASNSD1	0.422058
BIRC2	0.421444
HOMER1	0.421397
SNED1	0.421386
ARPP19	0.42133
BCAS2	0.421302
TM6SF2	0.421271
TMEM237	0.421262
FGFR1OP2	0.421048
RAB28	0.420695
CDH2	0.420681
EIF2B4	0.42055
NRN1L	0.420525
ZNF593	0.420269
RBMX2	0.420268
RALA	0.419873
CHORDC1	0.419748
RESP18	0.419654
C7orf62	0.419362
DPYSL3	0.418981
C11orf30	0.418912
TSHZ3	0.418385
NCAPD3	0.418101
SRSF10	0.417712
SPDL1	0.417515
SLC41A3	0.41733
MATN1	0.41725
ZBBX	0.416747
RIC8A	0.416722
RNF11	0.416697
FITM2	0.416487
HILPDA	0.416029
FBXO32	0.415871
ZSWIM2	0.415699
SLC24A5	0.41569
HCFC2	0.415653
RPAIN	0.41522
PDCD2	0.414848
EMG1	0.414615
RBM18	0.41444
CD164	0.41396
FHOD1	0.413768
SETDB2	0.413255
TP53RK	0.413224
HSPA8	0.413097
SCYL2	0.413016
MKRN1	0.412807
CDC23	0.412783
USP47	0.412779
LSM5	0.412721
RFC3	0.412649
GALR3	0.412509
KCNQ5	0.412091
TOPORS	0.412081
C7orf60	0.412053
DNAJC7	0.411863
PPM1J	0.411794
CPSF6	0.411705
PSMA7	0.411628
LRRC19	0.411426
TMEM54	0.411028
ZNF727	0.410975
IFRD2	0.410962
CYP2E1	0.410935
C1D	0.410781
ZNF19	0.410773
MYSM1	0.410739
PGD	0.410735
SMIM13	0.410346
MYL7	0.410331
RBM48	0.409995
SAMD10	0.409572
RNF7	0.409165
NCAPG	0.409117
FAM199X	0.409003
FBL	0.408668
TMEM208	0.408665
METTL23	0.408325
NBN	0.407473
DNPH1	0.407186
ADSL	0.40697
TCTE1	0.406932
TARBP2	0.406878
ZCWPW2	0.406587
MDM1	0.406328
ST6GALNAC5	0.406244
LDOC1	0.40609
ATP2B1	0.406031
GNPNAT1	0.405837
PGBD1	0.405794
FAM98B	0.40568
CFAP221	0.405671
CCT6A	0.405554
EPHX4	0.405266
ITPR1	0.405018
DCAF4L1	0.404684
MAPRE2	0.404674
TMEM31	0.403746
TSC1	0.403598
VPS72	0.403534
TFIP11	0.403405
CCDC167	0.403164
TRIM52	0.402676
FAM171B	0.40259
ENO1	0.402578
MAD2L1	0.40248
ZFAND2B	0.402419
SPATA5L1	0.402337
ITGB1BP1	0.4022
OCRL	0.402106
POMT1	0.402044
CLNS1A	0.402029
CAPN7	0.401895
HMGN1	0.401562
NAE1	0.401393
PGBD2	0.401271
ARMCX4	0.401265
NEK10	0.401022
PARD6A	0.400766
TMEM216	0.400707
HSP90AA1	0.400172
AK5	0.399836
PPCS	0.399746
WDR6	0.39959
DDHD1	0.399573
ZNF449	0.399479
RPS6KA3	0.399387
SRA1	0.399342
STRA13	0.399271
L3MBTL1	0.399222
MBD4	0.3989
LRFN2	0.39886
TM2D3	0.398605
TXNDC17	0.398532
SETD6	0.398257
CAMLG	0.398239
RNF44	0.397831
CEP68	0.397772
TRIM45	0.397691
CLK4	0.397613
VIPAS39	0.397394
MBIP	0.397336
STMN2	0.397327
DCTN4	0.396859
BBS4	0.396727
BUD13	0.396714
ADARB1	0.396509
CDC42	0.396384
PPAT	0.396359
SMAD4	0.396324
NXF1	0.396217
HLTF	0.396143
EIF3M	0.396118
DDX41	0.395954
TPP2	0.395938
SPATA4	0.395853
C5orf15	0.395754
UAP1L1	0.395719
DNAH7	0.395591
ANAPC4	0.395532
ZNF45	0.39501
DUSP28	0.39487
AHSA1	0.394771
PIK3CA	0.394624
RBM22	0.394585
FDFT1	0.394536
C9orf9	0.394141
HNRNPAB	0.394099
METTL24	0.394016
ZBTB22	0.393488
IMPDH1	0.393236
DIXDC1	0.393213
NRXN1	0.393192
PPM1L	0.393005
RRAGD	0.392795
PTPN13	0.39244
BLZF1	0.392382
ILDR2	0.392151
ICE2	0.392128
EIF4G2	0.392123
SMIM12	0.391983
MLF2	0.391912
NMRK1	0.391894
FAM228A	0.391553
HIAT1	0.390382
COL4A3BP	0.390087
ZNF711	0.390023
ELMOD1	0.389994
CYP2R1	0.389901
TMEM86A	0.389565
FAM19A2	0.389485
ZNF596	0.389443
RAVER2	0.38929
ZNF263	0.389198
CLTB	0.388906
ZNF416	0.388784
SNRNP25	0.388672
NDNL2	0.388649
KLHL20	0.388486
NRXN3	0.388317
TMEM234	0.388306
LRRC4C	0.388279
ZUFSP	0.388111
H3F3B	0.387669
DAK	0.387462
HOOK1	0.387431
LMAN1	0.387083
OSTC	0.386959
CSTF2T	0.38666
TM2D2	0.386622
MAP1LC3B	0.385365
ZNF570	0.385246
FOCAD	0.385228
KIAA0895L	0.385153
RPL31	0.384576
MOAP1	0.384341
TMEM106C	0.384282
NSUN2	0.383799
CTR9	0.383774
TRAPPC2L	0.383631
AIMP1	0.383399
ZFP69B	0.383152
BRINP1	0.382926
RPS4X	0.38288
PINLYP	0.382578
UBE2J1	0.38256
CCDC28B	0.382415
PIGC	0.382326
HNRNPH3	0.38217
KCNMB4	0.381644
RBAK	0.38164
DAZAP2	0.38151
PRKCB	0.381088
SGTB	0.380787
ZNF214	0.380655
COG3	0.380236
HIATL1	0.37986
FAM32A	0.379855
HSF2	0.379358
ALG13	0.378992
CFAP53	0.378972
KHDC3L	0.378857
SS18L2	0.378097
HIST1H4C	0.377911
PPIL1	0.377889
STS	0.377869
SNRPD1	0.37785
AP5S1	0.377786
C16orf59	0.377621
ZNF883	0.377296
EID1	0.37683
HDX	0.376792
PCID2	0.376693
RPA3	0.376621
SRXN1	0.376571
PHACTR1	0.376568
KLHL8	0.376459
GPATCH2L	0.375975
ELOVL4	0.375865
VWC2L	0.375591
NUP54	0.37537
ZBED8	0.375086
ZNF671	0.374893
PURG	0.374729
TRMT61A	0.374521
CLVS2	0.374378
RAD51AP2	0.374337
MCFD2	0.374286
VMA21	0.374129
PHF7	0.373983
CACNA2D1	0.373927
SPATA6L	0.373914
CDIPT	0.373636
CNIH4	0.373489
C2orf49	0.373317
PPP1R15A	0.372971
EXD2	0.372792
TMEM117	0.372551
VTI1B	0.3725
PNMA2	0.371916
FAM24B	0.371872
DDX56	0.371755
PGRMC1	0.371733
ANO5	0.371627
RCAN1	0.371459
DALRD3	0.371269
FAM134B	0.371138
ICMT	0.371061
SLC19A2	0.370874
UPP2	0.370524
ZNHIT6	0.370436
TMED2	0.370285
SREK1	0.370118
CAAP1	0.370069
ZNF829	0.369969
CTDSPL	0.36987
TMEM200C	0.369838
CSNK1G3	0.369817
KIAA0586	0.369811
REV1	0.369662
POLR3F	0.36955
ALG14	0.369048
ADCY1	0.368957
NOL7	0.368849
SNRPF	0.368566
MAEL	0.368521
NAA25	0.368464
LTV1	0.368406
DSG3	0.368206
GCLM	0.368199
SNW1	0.367936
CABLES2	0.367791
DOPEY1	0.367709
SMARCA1	0.367443
SC5D	0.366864
ATP6AP2	0.366854
SRSF9	0.366474
TRPC1	0.366266
NWD2	0.36604
NR2F6	0.365922
CPNE6	0.365899
C4orf33	0.365615
ZNF222	0.36478
LMBR1	0.364691
GABARAP	0.364659
GRM1	0.364377
PCLO	0.364331
CCDC102B	0.364309
LIN7A	0.364191
UTP14A	0.364186
C5orf34	0.364105
CCNT2	0.364019
AASDHPPT	0.363859
GABRG3	0.363572
ZNF501	0.363542
ATP2B4	0.363451
AMN1	0.363343
UMAD1	0.363104
REM2	0.363004
FAM208A	0.362613
CCDC144NL	0.3625
RNF6	0.362424
SCG5	0.362312
HNRNPA0	0.362155
WDR35	0.361836
F11	0.361789
JAK1	0.361712
BTG3	0.361609
ZPR1	0.361457
NRAS	0.361444
PEG3	0.361412
C9orf24	0.361207
SLC24A1	0.361181
NEO1	0.361181
COL28A1	0.361158
ZNF155	0.361099
SECISBP2L	0.360617
STEAP2	0.360595
TMEM55A	0.360461
OXSR1	0.360374
TAPT1	0.360369
TNPO1	0.360317
DPH2	0.360215
FAM189A1	0.360214
SERINC1	0.359697
SELP	0.359476
DAXX	0.359395
PPM1M	0.359193
BLVRA	0.358995
RIPPLY2	0.358806
SUGT1	0.358298
CHTOP	0.358245
GPS1	0.358173
CEP135	0.357954
KBTBD3	0.357686
DDN	0.357564
SHQ1	0.357236
ITGA11	0.357026
KCTD16	0.356798
GNAT2	0.356767
EIF2B5	0.356648
NOL11	0.356638
SLC6A15	0.35636
SRP19	0.355938
C22orf46	0.35586
KIDINS220	0.355646
TYRP1	0.355531
RELA	0.355142
RABAC1	0.35504
C17orf96	0.354962
GTPBP2	0.354923
ABHD16A	0.354835
PARP1	0.354821
NOC4L	0.354277
NAA35	0.354177
UTP18	0.354154
ZNF540	0.354145
ZNF317	0.353756
PCBD1	0.353731
IMP4	0.353537
ADAM23	0.353515
ACVR2B	0.353348
L3HYPDH	0.353343
KIAA0196	0.353331
TMEM215	0.353201
LRIF1	0.353118
DGCR14	0.353102
NPY5R	0.353078
KLHL21	0.352925
STRAP	0.352916
LSM1	0.352757
RARB	0.352137
MBOAT2	0.351915
YY2	0.3518
RNF169	0.351686
CNOT2	0.35168
CDKL2	0.351562
OCA2	0.351074
QARS	0.350942
NUPL1	0.350882
EGLN1	0.350749
UNC119	0.350614
NOLC1	0.350549
ZNF202	0.350527
ADSS	0.350319
TMEM18	0.350019
OGFOD1	0.349953
MZT1	0.349868
ZFYVE21	0.349782
JMJD4	0.349773
VSTM4	0.349753
SEC61G	0.349597
SPEF1	0.349503
RHEBL1	0.349483
CCDC110	0.349344
NAMPT	0.348903
DLGAP1	0.348639
WDR75	0.348631
ZDHHC16	0.3484
XRCC5	0.348332
UCHL5	0.348287
CLOCK	0.348287
CFAP69	0.347961
CHMP6	0.347897
DUSP19	0.347405
APEX1	0.347367
CCNB1	0.347284
ZNF546	0.347223
TSPAN5	0.347182
CDC26	0.347116
CNOT11	0.347015
EFNB2	0.346935
MIER3	0.346924
SRI	0.34682
C14orf169	0.346394
KCNA4	0.346312
RAB1A	0.34593
GTF2A1	0.345504
SCAMP3	0.345484
ANKRD28	0.345323
FADS1	0.345172
ZNF419	0.345067
ACTRT3	0.344966
CAPRIN2	0.344825
ZNF670	0.344276
ZNF426	0.344154
BTNL2	0.343889
GEMIN5	0.343698
ANKRD34A	0.342992
PRNP	0.342989
CNBP	0.342976
SYCP2	0.342962
WIPI1	0.342955
EIF3D	0.342937
PSRC1	0.34288
SH3BGRL3	0.342875
CECR6	0.342798
2019-03-09	0.342047
HSPB11	0.342015
C6orf48	0.341972
NHLRC2	0.341945
CHAC1	0.341743
TIGD5	0.341695
FAM13A	0.341634
OR10A4	0.341432
NECAB2	0.341344
TMEM178A	0.341323
GABRA1	0.341214
XRN2	0.341144
ZNF714	0.34108
CNTN4	0.341017
PLXNC1	0.340988
DLGAP2	0.340622
HS6ST3	0.340573
FBN1	0.340198
RAI2	0.34016
NDUFA4L2	0.339632
YTHDF1	0.3395
PNO1	0.3393
DCAF13	0.339291
CDC7	0.339271
MAGEE2	0.339077
KIAA1024L	0.339028
EFTUD1	0.338972
FAM213B	0.338759
CREB3L4	0.338739
CEP76	0.338443
UBE2QL1	0.338399
ZNF16	0.338356
UBE3A	0.338121
NUPR1L	0.338095
CADM1	0.338033
MTCL1	0.338
OLFM3	0.337954
PRPF38A	0.337793
SMARCA2	0.337763
ARHGAP20	0.337636
FBXO33	0.337577
NRIP2	0.337382
DMKN	0.337331
KIAA1804	0.337135
DDX25	0.337133
SRSF12	0.337004
SLC35A3	0.336854
ZNF233	0.336731
DONSON	0.336246
SLC9A6	0.336098
GNPDA2	0.33596
MFAP3	0.33595
ANAPC13	0.335946
SYNPO2	0.335828
CUL3	0.335721
BRPF1	0.335583
IFIT1	0.335527
ATRNL1	0.33525
LIPA	0.335132
SF3A1	0.335129
GDAP2	0.335061
C14orf28	0.335006
GCFC2	0.334569
GCHFR	0.334249
YPEL5	0.333944
RASGRF1	0.333805
METTL18	0.333585
C8orf88	0.333527
GAL3ST3	0.333053
HMGN4	0.333004
TMEM256	0.332527
YDJC	0.332355
ARID4A	0.332348
AKAP11	0.332297
LRP6	0.332224
PPIL3	0.332203
PROSER1	0.332167
TMEM128	0.3321
KCTD3	0.33204
HYAL3	0.332008
CYP4V2	0.332001
SRSF3	0.331948
SELT	0.3318
ARMCX3	0.331692
GRHL1	0.331415
CACNG3	0.331331
CTSL	0.331243
C9orf72	0.331187
ZNF691	0.331153
ZBTB2	0.331142
TMEM251	0.33113
ISYNA1	0.331075
TSEN34	0.330743
MADCAM1	0.330712
CTDSP2	0.33068
MCMBP	0.330381
TTN	0.330273
GPX3	0.330166
TXNRD3	0.330119
ZBED9	0.330038
PSMF1	0.329994
RRS1	0.329917
ATG4A	0.32982
NUP133	0.329761
CCT8	0.329736
TRAK2	0.329728
POLR3G	0.329571
PPP1R2	0.329547
FAM134A	0.329394
C3orf80	0.329345
CNTNAP5	0.32896
PUS3	0.328872
ZNF836	0.328816
CD200	0.328771
CDADC1	0.328624
C1orf52	0.32852
KCNE1	0.328387
DNAH6	0.328267
FSIP1	0.32814
AIP	0.327798
C2orf73	0.32769
RNF34	0.327666
TBCC	0.327262
GORASP2	0.327256
OTUB2	0.326991
TMX4	0.32694
SNAPIN	0.326755
ZSCAN31	0.326732
SLIT3	0.326671
GCA	0.32642
PPIL4	0.326419
WDR83OS	0.326383
BPIFB1	0.32629
PIAS3	0.326242
NAT6	0.325949
TTC21A	0.325736
FZD6	0.325529
HS2ST1	0.325511
WRB	0.325489
ARF4	0.325477
TUBA1A	0.325386
MAP3K4	0.325248
BDNF	0.32519
ZNF561	0.325166
LPIN1	0.325115
GPR171	0.324608
CD63	0.324557
SLC12A1	0.324512
COL16A1	0.32443
AKTIP	0.324387
ENOX1	0.32413
ZNRD1	0.323948
RSPH14	0.323911
C14orf166	0.323783
MFSD3	0.32375
MEDAG	0.323661
SCG3	0.323479
PCDH11Y	0.323291
SUCO	0.323098
RPUSD1	0.323089
FKBP1B	0.323021
KHDRBS3	0.322789
BCAP31	0.322642
ABHD12B	0.322627
ATP1B3	0.322515
OR10A5	0.322315
TRAPPC4	0.322248
TM9SF2	0.322196
MIPOL1	0.322079
SPOCK1	0.322027
TRMT1L	0.321928
KIAA1328	0.321613
SLC35D1	0.321468
C15orf65	0.321434
TTI1	0.321289
PGAP1	0.320665
LINC00094	0.32062
TFG	0.320364
CEP112	0.320281
ZNF460	0.320256
CSTB	0.320149
PAFAH1B3	0.320033
STYX	0.319976
ADAL	0.31997
IPO4	0.319851
RHNO1	0.319822
GLA	0.319597
CEP120	0.319586
VPS36	0.319433
CEP95	0.319376
OR14I1	0.319363
TM6SF1	0.319334
PELI3	0.319187
PDE1A	0.319179
SRPRB	0.319051
GTF3A	0.319011
CLCN3	0.318889
SNX16	0.318752
TTC8	0.318699
CASC10	0.318693
HBP1	0.318661
PBX1	0.31866
ZNF112	0.318653
SMPD2	0.318333
ERLIN1	0.318305
PKD2	0.318256
CCDC115	0.318219
LPPR4	0.318175
NUS1	0.3181
REEP6	0.318071
ATP6V0E2	0.318034
PLG	0.317759
EID2	0.317657
TRHR	0.317611
SLC38A11	0.317455
IFIT2	0.317375
STARD5	0.31731
ATP11B	0.317205
B3GALNT1	0.317017
FTCDNL1	0.316891
FZD4	0.316861
TMEM232	0.316857
SPON2	0.316788
GOT1	0.31664
BEND6	0.316147
EIF3G	0.315805
PSG11	0.315799
CCT4	0.315689
DCP1B	0.315667
SLC26A4	0.315558
SRPK1	0.315394
ZNF763	0.31523
UBA3	0.315196
MPDZ	0.314969
INPP5F	0.314702
FSTL4	0.314481
GDE1	0.314329
ARF1	0.314186
PDIK1L	0.31415
GABRB2	0.31408
FAM78B	0.313985
NUDT21	0.313549
DHRS7	0.313346
POP4	0.31332
HMP19	0.313074
HPS6	0.313065
AHNAK2	0.313019
ZNF334	0.312926
PDE7B	0.312551
RNASEH2C	0.31246
SLC4A10	0.312367
ARPIN	0.312301
EIF5	0.312239
PRKAB1	0.311992
TGDS	0.311878
ZNF841	0.311837
HBS1L	0.311627
ATP6V1C1	0.311565
ZNF277	0.311345
CACFD1	0.31123
ATP6AP1	0.311203
GSKIP	0.311009
PSME1	0.310944
BHLHB9	0.310881
MED30	0.310678
MIA3	0.310655
EIF3I	0.310519
C11orf24	0.310477
INTS6	0.31047
DUS3L	0.310344
[truncated: 5,012 more rows]

## Sheet: Exc L3-5 RORB ESR1
symbol	specificity
PDE6H	2.80414
LHX9	2.10553
SLC22A25	1.74446
TPBG	1.73629
SLC22A24	1.72883
SLC22A10	1.68095
RAD54B	1.64996
KCNA4	1.40291
CCDC39	1.32656
SLC22A9	1.28976
CYP26B1	1.288
PFN2	1.21779
MET	1.13073
ARMT1	1.12291
HS3ST3B1	1.11795
EPHA4	1.11528
RORB	1.07958
RAPGEF2	1.06886
DCC	1.05905
RTKN2	1.05032
OLFM1	1.03974
KCNS1	1.03847
TNFRSF4	1.03451
TSHZ2	1.034
CFAP221	1.03328
ASIC5	1.02425
TYRP1	1.02283
CLEC4G	1.02016
SLC17A6	1.01237
KHDRBS2	1.00083
KIAA0319	0.988377
DMKN	0.98408
SPAG16	0.980815
ISPD	0.979753
LOXHD1	0.976801
VPS41	0.964849
EFCAB7	0.955209
SPTSSB	0.950531
IFT57	0.938393
C4orf3	0.936632
LRRC34	0.936552
MICAL2	0.936463
NEUROD6	0.933243
TSPAN13	0.929762
EGR3	0.925227
SCN2A	0.921926
RSPH3	0.915761
TM7SF3	0.913028
ATL1	0.907981
SYTL2	0.906506
ENO2	0.906192
LRRC9	0.902595
CCKBR	0.900083
KCND3	0.899178
PAPSS2	0.896479
GABRG1	0.895954
CREG2	0.895161
LAMB3	0.892969
CD47	0.886109
OR2D2	0.877523
MED4	0.875107
FKBP3	0.874042
C11orf74	0.869629
KCNH1	0.868485
RARB	0.867447
KIAA1549L	0.867242
GYPB	0.865612
ATRNL1	0.864744
SPATS2L	0.859012
C12orf4	0.854719
HTR1F	0.853396
ARNTL	0.847246
TDO2	0.843036
FZD3	0.842046
CSTF3	0.837524
IL1RL2	0.8325
KRT222	0.831733
METTL14	0.830927
HSPH1	0.829885
NME9	0.827948
CENPC	0.826866
LDB2	0.826416
AGBL4	0.824883
SLC5A4	0.824229
CXXC4	0.822174
SSX2IP	0.81827
POPDC3	0.818093
HECW1	0.816653
UBE3D	0.815573
MLIP	0.814676
TMX3	0.813973
SLC12A5	0.812754
WDR33	0.812535
ALS2	0.810249
MLF1	0.810226
CHML	0.809702
KCNA1	0.806933
OPN3	0.80345
C5orf30	0.79985
SLC9B2	0.798301
LMBRD2	0.796004
TMEM74	0.794281
GOLT1B	0.793753
GABRB3	0.786439
KIAA0753	0.784431
GTDC1	0.784211
RPGRIP1L	0.784085
BRIX1	0.77953
SYCE1	0.778291
SLC38A11	0.777369
CCDC102B	0.776636
NPHP1	0.774721
TBK1	0.773735
ORC4	0.772963
RTN1	0.771712
SNRPA1	0.76631
SLC38A6	0.764519
EFNA5	0.762499
TSPAN19	0.760059
LRFN5	0.759501
MFSD4	0.758986
BBS7	0.758521
AP2M1	0.758509
DGKI	0.756834
EIF4A2	0.756282
SLC44A5	0.751173
SYBU	0.751116
PRPS2	0.749917
F5	0.748869
BRINP1	0.748741
NELL2	0.748667
GPLD1	0.746698
TRMT6	0.742188
PSMD7	0.741785
POU6F2	0.740125
CALM2	0.739244
RPAP2	0.735002
LONRF2	0.734891
BZW2	0.732527
ENPP5	0.732129
SH3GL2	0.731584
LMO4	0.730859
SLC24A1	0.729414
SLC17A7	0.728108
RCOR3	0.727512
FREM3	0.727326
LRRC6	0.726786
PCNXL4	0.725047
FHL1	0.724553
NEK11	0.723099
ZDBF2	0.720126
DYNC2LI1	0.716305
CEP192	0.716206
FSTL4	0.71553
SNAP25	0.715244
RAN	0.713893
PRSS16	0.713564
FBXW7	0.713196
SH3BGRL2	0.713024
ATP2B1	0.712166
CYP4X1	0.7111
KCNA2	0.710362
KCNH5	0.71005
PTGFRN	0.706957
BTBD10	0.702562
EXOC6	0.702536
GABRA4	0.702351
PGBD2	0.701869
FAM81A	0.701656
NOP56	0.700626
PSMD14	0.700481
CHN1	0.700159
MTBP	0.698751
C2orf74	0.697954
POLE3	0.697635
WASF1	0.696911
CNKSR2	0.694051
ZNF138	0.694028
FAXC	0.691258
PDCD5	0.690771
DNAJC21	0.689894
PIP4K2C	0.689759
PPID	0.689635
MKL2	0.688651
SYT13	0.688608
FIGNL1	0.687895
BRPF3	0.687141
FAM19A2	0.686978
DMXL2	0.686689
COG6	0.685666
SYT1	0.685115
BMPER	0.68361
CDC73	0.683226
TYW3	0.681197
MBD1	0.680099
HPRT1	0.67996
SDR16C5	0.678159
ENY2	0.677682
DNAJA1	0.677578
ADGRL2	0.675304
TBC1D32	0.673277
PPME1	0.672671
TTC39C	0.672077
UBE2E3	0.671621
KCNV1	0.670945
IFNA1	0.669119
NPTX2	0.66894
CAMK1G	0.667595
ANKRD42	0.667169
NUDCD1	0.667049
TUBE1	0.666173
DPCD	0.666061
DZIP3	0.665119
AADACL2	0.665054
PDE10A	0.663543
OR2L13	0.663104
BARD1	0.662803
ST8SIA3	0.662707
IARS	0.662462
RUNDC3B	0.662215
ADAM23	0.661997
LINGO2	0.661409
GTF2H1	0.66107
TMEM56	0.660247
STK36	0.660012
LZTFL1	0.6589
R3HDM1	0.655896
ERGIC2	0.655891
SELP	0.655716
FBXO22	0.654645
FAM13A	0.653854
MDH1B	0.652478
KNSTRN	0.652243
LRRC40	0.649505
TTC21B	0.649347
H2AFZ	0.649044
CCDC108	0.648912
LIN7A	0.648874
ZNF25	0.647007
SLC35A1	0.647003
FAM188A	0.646492
STMN1	0.644657
MSC	0.644274
DNAJC1	0.644268
CCDC186	0.643848
COG2	0.643521
DNAJC18	0.643274
KRIT1	0.642646
CACYBP	0.642317
GCLM	0.641396
GLRB	0.640913
PRKAR1A	0.640869
SLC4A1AP	0.640542
TSHZ3	0.640536
GDAP2	0.640092
NPTN	0.639931
PIAS2	0.639358
UCHL1	0.639029
UTP23	0.638796
TSEN54	0.637892
H2AFV	0.637155
CEP290	0.637061
NHP2L1	0.636709
PTPN20	0.636659
TUBA4A	0.636647
EXTL2	0.635931
LINS	0.63567
NEFL	0.635172
TRMT1L	0.634622
MAGI3	0.634556
PJA2	0.633706
CNOT8	0.632988
SUPT20H	0.632956
TSPYL1	0.63223
PDCD10	0.630926
FAM229B	0.630454
IGIP	0.630163
PRPF39	0.62983
HMGCLL1	0.62967
CCDC66	0.628538
MLLT3	0.628431
CASP8AP2	0.627867
CCSER1	0.626021
SYN2	0.625997
PKD2L1	0.625929
NIPAL2	0.625912
SNX3	0.625711
ZNF91	0.625693
NAPB	0.625648
SV2B	0.624629
ADAD2	0.624137
SSU72	0.623951
LRRTM3	0.623517
STXBP5L	0.623351
ST8SIA1	0.623049
COPS2	0.622406
TCEAL2	0.621689
FAM8A1	0.621478
ARMCX3	0.620952
SUMO1	0.620317
STMN2	0.620185
YWHAH	0.6199
FBXO3	0.618795
KRAS	0.618752
TOX	0.617921
ICA1	0.617896
ACTA2	0.617473
RALYL	0.617384
GGPS1	0.616854
BEX2	0.616696
SPEF2	0.616627
TWIST2	0.616625
MORF4L2	0.616508
PDCD6	0.616342
NGFRAP1	0.61615
EIF2S1	0.615225
ZNF215	0.614122
INA	0.614077
FGF5	0.613013
EMILIN3	0.612883
RGS4	0.611965
C3orf49	0.611672
CCNO	0.611612
SEMA4F	0.610261
GAP43	0.609614
ELOVL4	0.609573
PCMT1	0.609237
C18orf21	0.609059
EIF2B1	0.608847
PRKAR2B	0.608806
KALRN	0.608719
ZNF605	0.608503
DCBLD2	0.607854
GLCCI1	0.607398
TTC1	0.607391
PPHLN1	0.606629
CMAS	0.606593
DYNC2H1	0.606578
SLC6A5	0.606183
TBC1D15	0.605604
LMO7	0.604468
RNLS	0.603801
CITED4	0.603707
SKP1	0.603699
PAQR3	0.602659
POMT1	0.600876
SNCA	0.600222
GSDMB	0.599694
FGFR1OP2	0.599025
SPG20	0.598897
CNRIP1	0.598809
PCMTD1	0.598574
NRSN1	0.598263
OPCML	0.597075
STX3	0.597053
NCKAP1	0.596925
GUCY1B3	0.596401
FAM219B	0.596031
AVPI1	0.595991
KCNK1	0.595715
EIF3H	0.594845
CSRNP2	0.59411
DUSP14	0.59365
NARS	0.593225
MAL2	0.593111
REEP5	0.593036
MCHR2	0.592723
C3orf14	0.592446
UGP2	0.592273
TMEM109	0.591992
SRPR	0.591922
SCN1A	0.591793
TIPRL	0.591717
CEP57	0.590893
NEGR1	0.590117
POLR2K	0.59005
G3BP2	0.590035
HIVEP2	0.589637
JKAMP	0.589564
SNRPB2	0.588952
PAK1	0.588677
KBTBD11	0.587927
MAT2B	0.586381
CPO	0.585923
SLC20A1	0.585047
ZBTB41	0.584384
IQUB	0.584307
ZDHHC17	0.583683
RAG2	0.583137
PPM1L	0.583067
PSMD13	0.582943
IFT22	0.582746
FSD1L	0.582643
NSMAF	0.582403
BEX1	0.581934
EPHA3	0.580789
SPEF1	0.580748
NME7	0.580723
EXOSC9	0.580275
MRFAP1L1	0.578892
PARP2	0.578787
ARL14EP	0.578657
COPS4	0.578598
SAP18	0.577658
CAMK2N1	0.577611
LTA	0.577604
CCDC43	0.577111
ZSCAN26	0.575448
WDR36	0.575344
PTPRD	0.575197
TSG101	0.574939
DUSP23	0.574898
YIPF5	0.574596
RPL15	0.57432
DIS3	0.573955
IFT20	0.573865
CSRP2	0.573526
WDR73	0.573136
SPA17	0.572545
DCLK1	0.572244
PGK1	0.571592
PPM1A	0.571514
SLC35F3	0.570777
CDH18	0.570373
CDK5	0.569799
NAP1L2	0.569685
PEBP1	0.569647
ZNF224	0.569126
NOV	0.568485
ZNF100	0.568219
RAD51C	0.568038
PLA2G12A	0.567762
NRXN1	0.567208
BLOC1S6	0.567134
ZBTB16	0.566988
BRK1	0.566767
MAP1A	0.565719
KLHDC9	0.565682
MYSM1	0.565332
DNAJB9	0.565307
ZC3H15	0.565141
RAP2A	0.564786
RSBN1	0.564633
YWHAB	0.563347
SRSF4	0.563132
THYN1	0.562794
ASNS	0.562745
C10orf32	0.562345
ZBTB21	0.561873
SERINC3	0.561512
UBE3A	0.56151
AZIN1	0.561367
ZFP91	0.561104
IL1RAPL2	0.560383
KLHL35	0.559257
MTR	0.559225
VWC2L	0.558867
MXD1	0.558522
MAP3K2	0.558192
YWHAZ	0.558059
CHMP2B	0.558031
ARPC5L	0.557825
GTF2A2	0.557808
LCA5	0.557583
SNX10	0.557381
BBIP1	0.556962
GNG13	0.556731
EIF6	0.556707
HLTF	0.556535
PSMD2	0.556151
ZNF385B	0.555796
VCPIP1	0.55561
VSNL1	0.555599
SPATA7	0.553979
CHSY3	0.553682
DMAP1	0.553525
RYR2	0.552997
CECR6	0.552989
FOCAD	0.552543
PNMA1	0.552527
CEP72	0.552433
MAP3K7	0.552334
SEC61B	0.552074
ANAPC4	0.552056
GOLGB1	0.551367
ZNF473	0.550938
ADAM32	0.55007
TMEM261	0.54985
LSM11	0.549134
RSL1D1	0.548821
CWC27	0.547785
G2E3	0.547159
SPIN3	0.547154
GALR3	0.546521
BCLAF1	0.54614
RNF26	0.545914
PSMG2	0.54582
NUDCD2	0.545148
CCDC59	0.544331
SLIT1	0.544241
RNF14	0.544036
WDR75	0.544021
UBE2Q2	0.543618
IGFL4	0.543378
ALDOB	0.542781
PKNOX2	0.542627
ALDOA	0.542232
RGS7	0.541814
TTC21A	0.53946
HACD4	0.538927
NPM1	0.538541
NDFIP2	0.53797
MTCL1	0.537286
KLHL7	0.536918
SELL	0.536813
CCDC30	0.536439
KIAA1804	0.53628
MED9	0.535892
ZC3H12B	0.535839
TPRKB	0.535826
IGFL2	0.535624
CYP2C8	0.535253
ZSCAN31	0.534888
HAX1	0.534849
BUD31	0.534354
ATP6V1D	0.534259
FAM217B	0.533897
SMC6	0.533198
PCSK1	0.53284
TC2N	0.532721
RPF1	0.532622
ZNF155	0.532022
BLOC1S4	0.531963
STS	0.531223
SH2D5	0.530469
TMEM55A	0.530047
SEC16B	0.529799
RHEBL1	0.529792
OLFM3	0.529632
CDS1	0.529597
FRG2B	0.529548
PPP1R12A	0.529366
TMEM199	0.527889
PPM1J	0.527668
C11orf30	0.527498
RIPPLY2	0.526911
ZNF214	0.526616
VTA1	0.526301
GUCY1A2	0.526281
GLO1	0.526033
CCSAP	0.526011
SH3GLB1	0.525943
IMPAD1	0.525894
NOL11	0.525834
LMBR1	0.525401
LRP11	0.525326
PSMD1	0.524558
MAATS1	0.524308
RAD1	0.52429
HACE1	0.52359
BHLHB9	0.523549
SPRED2	0.52348
CLDN12	0.523386
WDR12	0.523244
HNRNPLL	0.523218
2019-09-11	0.523185
SLC4A10	0.522899
FNDC4	0.522779
FGF10	0.522763
PVRL3	0.522697
EDEM3	0.522413
EIF1	0.522339
ULBP2	0.522106
SERP2	0.522068
C10orf35	0.521408
MAP9	0.521199
FAM134A	0.520979
DZIP1	0.520765
WDR3	0.52049
SEC23IP	0.520403
ARID5B	0.519904
CAPRIN2	0.51978
RIC8B	0.519779
PSMD8	0.519749
NPTX1	0.519747
MED31	0.51947
HSF2	0.519356
OSGEP	0.519247
CKAP5	0.5187
PRRC1	0.518576
ZNF511	0.518568
EXOC5	0.518542
PKIA	0.517561
FLRT3	0.517223
CCT3	0.516295
SSTR3	0.515828
TAF9	0.515806
SMIM13	0.515461
CFAP69	0.515277
HSPA4L	0.514976
CYP2E1	0.514936
FARSB	0.514711
TP53TG3D	0.514467
PCLO	0.514385
DNAAF2	0.513969
DUSP11	0.51381
PPP2CA	0.513457
AP1AR	0.513197
GMFB	0.512859
TAB3	0.512794
SLC9A6	0.51276
C2orf80	0.511975
CALHM1	0.511906
PSMB7	0.511735
RSPO2	0.511252
CUL4B	0.511224
KCNIP4	0.509984
GTF2A1	0.509513
ANXA1	0.50857
EWSR1	0.507919
DPY19L1	0.507871
NTRK3	0.50748
PAPD7	0.507356
PPAT	0.507324
EFR3A	0.50648
ZNF37A	0.506349
GAS2	0.50621
DCUN1D5	0.506025
CNOT7	0.50601
CHGB	0.505709
FPR1	0.505601
ALDH1A1	0.505581
SEPW1	0.505458
FAM91A1	0.505364
COPRS	0.504722
MOAP1	0.504694
PCNP	0.504257
RBM48	0.504105
SAXO2	0.503657
ZNF740	0.503528
LMBRD1	0.502933
FOXQ1	0.50274
ELAVL4	0.50268
POLD3	0.50255
MLLT11	0.50221
WDR17	0.502172
KLHL28	0.50117
RAD18	0.500968
TCEAL8	0.500923
LRP2BP	0.500397
CFAP20	0.499325
BUD13	0.499059
SERGEF	0.498742
HMGN4	0.49871
PCID2	0.498303
GRM5	0.498152
PSMC6	0.497596
PLAA	0.497163
GPRASP1	0.496374
CSGALNACT2	0.496217
CDC40	0.496113
FMN1	0.495951
ZNF454	0.495944
FIP1L1	0.495122
LSM10	0.49489
CLCN4	0.494671
LRRC49	0.494597
CPNE8	0.494489
RRP1	0.49431
ZFPL1	0.494179
EBNA1BP2	0.493683
GCHFR	0.493612
PGM3	0.493527
ACTR6	0.493246
MIPOL1	0.492654
HMGB2	0.492623
EIF3E	0.492497
FBXL2	0.49181
SLU7	0.491689
CDK5R1	0.491558
TSR2	0.491554
SCOC	0.491163
HOOK1	0.491093
MAP1LC3B	0.491083
ZNF540	0.490911
RPS6KC1	0.490873
SUPT16H	0.490817
SERPINB8	0.490582
HACL1	0.490267
LYSMD2	0.490063
CEP162	0.48997
CTPS1	0.489249
CD101	0.489153
BCAP29	0.489062
RSL24D1	0.489004
ZNF583	0.488859
CCDC47	0.488792
BLZF1	0.488609
SRP9	0.4883
EXD2	0.488048
PIGK	0.488009
KIAA0825	0.487983
GABRG2	0.487874
NAB1	0.487824
ANKRD34A	0.486913
RCHY1	0.48667
HMGN3	0.486534
AGBL3	0.48652
MAMLD1	0.486485
LGALS8	0.486471
PSMD5	0.486406
TRIM23	0.486291
ASNSD1	0.486199
DHPS	0.486019
GSTA4	0.485857
SMC3	0.48555
SMARCAD1	0.485337
CEP135	0.485208
ZNF720	0.485165
HSP90AB1	0.485045
KCNQ5	0.4848
HNRNPU	0.484605
TMEM246	0.484215
GABRA5	0.484181
FBXW2	0.483977
CAPS2	0.483478
RRAGD	0.483219
VAMP4	0.48285
RYK	0.482554
NRBF2	0.482471
TMEM242	0.482259
PSG1	0.482074
SHFM1	0.481897
WDR54	0.481892
OR11H7	0.481827
ZNF727	0.481547
EIF4G2	0.481464
SCG3	0.481408
ZNF510	0.481354
HNRNPUL2	0.481332
ASB7	0.480865
CAV2	0.480791
MOCS2	0.480785
KLF9	0.480743
CHORDC1	0.480676
MPP1	0.480658
GALE	0.48028
SNRPC	0.47969
PFDN6	0.479479
NOLC1	0.479432
ASTE1	0.479329
OR2AG2	0.479201
KIF25	0.478964
NAF1	0.478524
TBPL1	0.478461
TMTC3	0.478342
GOLIM4	0.47792
EGLN1	0.477743
NSFL1C	0.477587
MCF2	0.477186
TCEAL1	0.476862
C6orf165	0.476793
SNAPC2	0.476722
ZMYND19	0.4765
PSMD6	0.476239
CALHM2	0.476237
FRY	0.475864
SERPINI1	0.47576
ZNF646	0.474926
C11orf87	0.474925
TERF2IP	0.474652
NKIRAS1	0.474514
AP3S1	0.474479
PSMB6	0.474076
CSNK1G3	0.473937
PLCXD3	0.473501
HAS1	0.473129
TSN	0.473106
PTPRK	0.473093
CDK20	0.473087
ZNF195	0.472827
PPIL3	0.472529
SATB2	0.472492
KCTD3	0.472308
BDNF	0.472158
MAP1B	0.471754
SMIM24	0.471651
FCF1	0.471605
UBA6	0.47157
ELMOD1	0.471552
MAN1A2	0.471467
NOL4	0.471268
CTNNAL1	0.471263
BAAT	0.470928
DDRGK1	0.470866
KLHL8	0.470715
EIF1B	0.470521
ATMIN	0.47037
KBTBD3	0.470084
NUP54	0.469945
ZNF30	0.469894
NEDD8	0.469632
NFYB	0.469492
C5orf49	0.469263
NFIL3	0.468875
CRBN	0.468846
EPT1	0.468778
FMO5	0.468179
GPR180	0.468158
GABRB2	0.468089
SART3	0.467964
NCAPD3	0.467859
ZNF711	0.467108
VSIG1	0.466979
RAPGEF5	0.466523
FAM206A	0.466497
TAGLN3	0.46647
EIF2B5	0.466445
ATF2	0.466216
PPIH	0.466127
FIZ1	0.465851
TENM2	0.46573
OR14I1	0.465489
UCHL5	0.465408
GPR135	0.465368
ITPR1	0.465229
SLBP	0.46519
CAMKV	0.465154
GLT8D1	0.465136
TMEM245	0.464587
DNAJC25	0.464431
RS1	0.464397
NCBP2-AS2	0.464018
SATB1	0.463922
CSMD2	0.463796
GLA	0.463793
PPP1R15B	0.463735
TPD52	0.463461
BEX4	0.463335
ZNF547	0.463136
GNG3	0.463129
MLST8	0.463097
ANO5	0.462936
LSM3	0.462752
FSIP1	0.462706
LRRIQ1	0.462447
ZNF776	0.462355
ICE2	0.462323
FES	0.462095
TXN	0.461993
CLK2	0.461942
DPP8	0.461906
NIFK	0.461895
SLC24A5	0.461323
RAB9B	0.461024
TMIE	0.460746
ATP6V1G2	0.46052
FZD4	0.460519
CFAP36	0.460515
C2orf49	0.460026
BLOC1S2	0.459914
NUDT15	0.459871
CTR9	0.45987
IGFL3	0.459767
TMEM232	0.459689
TDP1	0.459615
CEP63	0.459604
SLC41A2	0.459027
DPY19L3	0.45861
SYN3	0.458576
KCTD18	0.45845
ENPEP	0.458399
FOXP1	0.457899
GNPDA2	0.457819
TBC1D30	0.457609
FAM204A	0.457275
GPALPP1	0.456925
TMEM178A	0.456896
NHLRC2	0.456855
TRAPPC13	0.45606
AP4B1	0.456059
COPS8	0.455895
RPS6KA3	0.455093
ATG3	0.454893
NKAIN2	0.454889
TNKS2	0.454136
N6AMT1	0.454097
MAGOHB	0.452897
GRM7	0.452711
RIC8A	0.452153
YIPF7	0.452126
BRPF1	0.452018
EMC4	0.451701
DYNLL1	0.451646
FAM76B	0.451582
ASB8	0.451456
KLHL20	0.451403
RAD50	0.450858
STAT4	0.450712
RAB39B	0.450352
RSPH14	0.449932
TYW5	0.449769
SMKR1	0.449715
GTF2H5	0.449575
C17orf80	0.448786
KLHL2	0.448695
ZNF484	0.448163
PPIP5K2	0.448018
RAD51AP1	0.447947
SYCP2	0.447719
KIAA1524	0.447276
SNTG1	0.44706
COL6A1	0.446792
DCTN6	0.446755
DPM1	0.446124
TSPAN5	0.446032
ATP6V1G1	0.445728
RRAGB	0.445632
ZUFSP	0.445563
BAG5	0.44522
PIK3CA	0.444961
ATP6V1C1	0.444097
LAMTOR3	0.444029
POT1	0.443644
AKIP1	0.443359
TDRP	0.44329
TMEM69	0.443199
ANXA7	0.443137
POLR3F	0.443093
ACD	0.442949
GRB7	0.442775
AQP11	0.44268
AP5M1	0.442238
DSTN	0.442121
HSPA14	0.442109
MLF2	0.441908
NPAS2	0.441891
ZNF862	0.441527
CCDC181	0.441318
ZNF75A	0.44113
TSPAN3	0.440832
ACKR4	0.440704
METTL3	0.440377
C7orf57	0.439913
LMF1	0.439721
C4orf27	0.439513
DIRC2	0.439467
ZNF277	0.439228
ANKRD32	0.439215
RUSC1	0.439193
SCAF4	0.439015
ICMT	0.438977
MORN2	0.438934
HDAC3	0.438824
PYROXD1	0.438756
DNTTIP2	0.438312
C1D	0.438212
NUP88	0.438178
NAPG	0.437924
MEN1	0.437492
C1orf112	0.437453
LY6D	0.437239
AASDH	0.436896
GPS1	0.436122
DPH2	0.436097
CLK3	0.436008
YPEL5	0.435842
PIGC	0.435765
SCRN3	0.435732
ASPHD2	0.435614
RLIM	0.435591
SMAP1	0.435381
COL4A3BP	0.435293
RASGRF1	0.435217
PMM1	0.434982
FBXO33	0.434846
TUSC3	0.434483
ATP6V1F	0.434208
METTL24	0.434191
STEAP2	0.433476
ACKR1	0.433145
POLR2B	0.433063
ATXN7L3B	0.433043
MBIP	0.432637
ELP2	0.43255
AKAP11	0.43226
FBN1	0.432251
HDDC3	0.432244
ZNF471	0.431921
PRKRIR	0.431733
REV1	0.431043
NCALD	0.430971
TMEM237	0.430895
ARFIP2	0.430807
HTR2A	0.430731
LIG4	0.430291
MKRN1	0.430186
LONRF1	0.430146
POLR1D	0.429965
SPCS1	0.429903
MBD4	0.429805
ARPP21	0.429115
CEP68	0.428977
DNAJC27	0.428817
C4orf33	0.428615
TMEM107	0.428535
TRIM45	0.428006
UBFD1	0.427879
HS2ST1	0.427785
EML6	0.427656
DDN	0.427629
SUPT7L	0.427554
EIF2A	0.427429
MAEL	0.427392
CCNI	0.427361
PRB2	0.427285
CNEP1R1	0.427223
SREK1	0.427105
TUBB4B	0.427098
RPS6KA6	0.426909
PRMT3	0.426839
GNRHR	0.426791
HIAT1	0.426534
HAUS4	0.426424
TACC1	0.426249
INPP5F	0.426103
TMEM106B	0.426025
SH3YL1	0.425835
PGBD1	0.425292
STX19	0.425247
SRXN1	0.425241
HCN1	0.425197
LRIF1	0.424846
ENOX1	0.424309
TCTN3	0.424246
ARL1	0.424171
RIIAD1	0.423878
HKR1	0.423764
APEX1	0.423662
TMEM81	0.423646
ASXL3	0.423171
PHF7	0.423159
RBM11	0.423153
GPR22	0.422996
ARMCX4	0.422751
EPRS	0.422282
DYRK1A	0.422016
SPIN2A	0.421537
RBM18	0.421377
MTMR7	0.420364
CD200	0.420273
ANKRD7	0.42004
PSMG1	0.419447
FAM78B	0.419092
PHPT1	0.419077
DDHD1	0.418938
RAB27B	0.418778
ELP3	0.41864
ZNF426	0.418478
CDC26	0.418381
C9orf24	0.418138
PPFIBP1	0.418117
SLC39A4	0.417486
ATP6V1B2	0.417461
NBN	0.417338
SBSPON	0.417271
PKD2	0.417153
EEF1B2	0.417088
SERPINF1	0.417002
SLC35B1	0.416769
THAP7	0.416579
RBM24	0.416446
FABP3	0.416394
PSMC5	0.416318
SLC16A6	0.415954
POLR3G	0.415818
SPAG5	0.415158
KLHL11	0.41513
FNDC5	0.415046
FNDC9	0.415027
CLPTM1L	0.414868
UMAD1	0.414241
SCG5	0.413929
ZNF596	0.413692
C1orf216	0.413474
ETV3	0.413296
RHBDD2	0.413114
TUBGCP4	0.413105
NACA	0.412917
MAGED1	0.41281
ZMAT2	0.412288
EIF3M	0.412242
DDX56	0.4122
C9orf78	0.412181
FAM98B	0.412175
PSCA	0.412071
OVGP1	0.412041
ATP6AP2	0.411718
SGCE	0.411554
PCDHB@	0.411428
AZI2	0.411035
ANO3	0.411006
POMGNT2	0.410934
CEP120	0.410864
PHTF1	0.410841
MBNL2	0.410785
ZNF550	0.410707
FAM92A1	0.410666
C12orf73	0.410572
CDAN1	0.410566
ALG2	0.410393
HS3ST2	0.409955
RNF144A	0.409731
FAM208A	0.409679
DYRK4	0.409431
KDELC1	0.409395
ALG13	0.409355
PRKAA2	0.409304
FAM218A	0.4092
NPRL2	0.409106
KIAA0895L	0.408998
ZNF233	0.408942
RFTN1	0.408757
ZNF595	0.408749
TMEM9B	0.408738
SLC19A2	0.40871
PLK2	0.408538
ST6GAL2	0.408458
SLC6A15	0.408337
RBM7	0.40807
RBKS	0.407982
FGF9	0.407537
GABRA1	0.407504
SLC38A9	0.407168
ACYP1	0.407061
PNRC2	0.406975
DPAGT1	0.406868
ZNHIT6	0.406724
TOP2B	0.406677
RTFDC1	0.40666
UBXN4	0.406648
PSMB4	0.406396
GEMIN5	0.406329
ING4	0.406219
TUSC1	0.405973
ARL13B	0.405683
SNAPC1	0.405593
CTXN2	0.405461
VPS54	0.405448
ZNF639	0.405296
RNF39	0.405082
RBMX2	0.40469
FBXL6	0.404676
VIPAS39	0.404652
C17orf100	0.404579
C1R	0.404101
ZCRB1	0.403911
STRAP	0.403567
TUBA1B	0.403395
ZNF304	0.403314
MTRR	0.402726
ODC1	0.402643
ZNF841	0.40263
RSPH4A	0.402546
WDR11	0.402465
FN1	0.402272
RPL5	0.40212
NAMPT	0.402008
PDE7A	0.401717
MARK1	0.401595
C3orf80	0.401453
C21orf59	0.401227
RALA	0.401139
ALG14	0.401128
COPS6	0.401038
DNTTIP1	0.400805
MNS1	0.400765
ADSL	0.400601
ZNF530	0.400577
BTF3	0.400397
GNL3	0.400196
NEK10	0.399679
MTX3	0.399545
TMOD1	0.398866
GABRA2	0.3987
AMN1	0.398493
GCFC2	0.397973
BCAP31	0.397773
KIAA1407	0.39773
PA2G4	0.397576
HNRNPH3	0.397358
SETDB2	0.397079
ARL6	0.396983
LRRC75B	0.396923
HEATR6	0.396848
VAX2	0.396404
HCFC2	0.395948
USP47	0.39589
MPDU1	0.395769
ANAPC13	0.395681
SRA1	0.395671
DCTN3	0.395668
TSPYL4	0.395412
ENOPH1	0.39508
VPS72	0.394853
SF3A1	0.394853
KCNJ3	0.394455
PRKAB2	0.394223
DUSP2	0.393984
TMEM223	0.393946
TASP1	0.393805
SCN3B	0.393764
AHSA1	0.393532
ZNF382	0.393499
MB21D2	0.393231
NAE1	0.393224
SYT14	0.393058
PRMT5	0.392943
CLCN3	0.392824
TNFAIP1	0.392612
SDAD1	0.392284
NEDD4L	0.392224
FAR1	0.391879
KCTD1	0.391297
USP14	0.3909
KLHL21	0.390519
SLC52A2	0.390172
ITGB1BP1	0.390149
NTPCR	0.390124
SPAG1	0.389928
SNX16	0.389811
CSTF2	0.389733
TTI1	0.389491
ARPC5	0.389235
KCNB2	0.388498
HIATL1	0.388286
PPP4R1	0.388255
NHP2	0.388185
NUDT21	0.388155
CCT2	0.387765
PELI3	0.3877
UNC5D	0.387659
ZNF365	0.387639
ZNF622	0.387579
CUTA	0.387499
ZFAND2B	0.387498
PRNP	0.387418
TRAF6	0.387344
ARMCX1	0.38711
SLC36A4	0.387065
DDX25	0.386946
KHDRBS3	0.386918
PPP2R1A	0.38684
NRAS	0.38679
KIAA1324L	0.38628
GPATCH2L	0.386145
PURG	0.385972
TSC1	0.385721
CREB1	0.385714
TPT1	0.385712
DEDD2	0.38555
DNHD1	0.385474
WDR83OS	0.385423
THAP11	0.385112
PITPNB	0.384924
FUT9	0.384841
OTUD6B	0.384339
CERS5	0.384282
SPAG8	0.383899
SCYL2	0.38375
LRRC28	0.382972
TTC33	0.382946
MIER3	0.382881
ZNF133	0.382833
CPSF6	0.382527
GABARAPL2	0.38231
SELT	0.382285
CIAPIN1	0.382202
GCK	0.382061
LEO1	0.382052
SRSF3	0.382012
CCNT2	0.381817
CHTOP	0.381649
RGS14	0.381478
UBXN2B	0.381401
TOR2A	0.381361
WASL	0.381334
ASAH2B	0.381138
KIAA1715	0.380654
ZNF460	0.380464
LRRN3	0.380188
TRAPPC2B	0.380102
MFSD3	0.380101
FAM49A	0.38006
SLC41A3	0.379889
SYT4	0.379879
CLOCK	0.379519
IER5	0.37937
GTPBP4	0.379182
CTHRC1	0.37908
CCDC81	0.378955
ADAL	0.378799
SETD4	0.378766
ZDHHC13	0.378676
ABHD17C	0.378641
STX10	0.378617
VBP1	0.378454
AATK-AS1	0.378374
NOB1	0.378258
ZNF555	0.378157
TRPA1	0.378107
PLEKHA1	0.378007
CNIH4	0.377911
AKAP5	0.377863
CDIPT	0.377771
TMX2	0.377306
LIPJ	0.377293
ZNF512	0.376738
GPATCH4	0.376688
SECISBP2L	0.376673
CACFD1	0.376622
PCDH7	0.376613
GNPNAT1	0.376504
WDR19	0.376394
TMEM234	0.37612
ARMC8	0.376021
PPP2R5D	0.375556
IRAK1BP1	0.375122
FNBP1L	0.374928
MTMR4	0.374375
GABRA3	0.374305
BACH2	0.374056
RAB28	0.3733
KIAA1467	0.373268
SS18L2	0.373246
TMEM138	0.372931
FAM134B	0.372648
ZNF570	0.372594
N4BP2L1	0.372485
PGBD4	0.372342
SEC31B	0.372266
UBA3	0.3722
RNASEH2B	0.372039
RAD21	0.372023
TRPC1	0.371585
MYL6	0.3715
FAM71C	0.371267
ZNF584	0.371242
IPO8	0.37116
DHRS11	0.370996
RPS3	0.37093
RBFOX1	0.370927
TMEM101	0.370679
ZNF250	0.370654
ANKRD46	0.370536
LYPD6B	0.370429
STX18	0.370215
CNOT2	0.370075
STARD5	0.369849
PPP1CA	0.369837
MRE11A	0.369589
DCTN2	0.369483
DNAJB4	0.369375
FAM161B	0.369375
COIL	0.369327
MZT1	0.369319
TRMT10A	0.369275
MARS	0.369242
ATP6V1B1	0.369235
CDR1	0.369209
KIAA0586	0.36916
MYL7	0.369155
DDOST	0.368857
RNF44	0.368715
BRF2	0.368695
DALRD3	0.368529
MAP6	0.368426
THAP6	0.368065
SLC7A6OS	0.368022
SLC2A13	0.367741
TMEM230	0.36773
C5orf15	0.367671
ZNF549	0.367601
PAIP2	0.367566
SARAF	0.36751
IPO5	0.367413
SLC12A1	0.367241
SPINK5	0.367164
SESN3	0.366961
PANK4	0.366745
CEP112	0.366653
KIAA1468	0.366619
PSMC3	0.366601
ALG6	0.36642
C3orf38	0.365953
RBBP6	0.365935
DENND1B	0.365895
THOC1	0.365747
PRKCB	0.365568
CTSL	0.365545
DPP6	0.36513
PRMT8	0.364983
AIMP1	0.36495
CAMK4	0.364945
GTPBP2	0.364396
LRRC42	0.364334
PPL	0.364253
TRPC5OS	0.364201
RBL2	0.364107
CNIH1	0.364058
EMG1	0.363986
SLC4A8	0.363698
ZNF470	0.362763
C11orf42	0.362741
ADO	0.362484
TGS1	0.36244
FAM214A	0.362406
ASAH1	0.36239
ZNF35	0.362345
CEP19	0.36187
MPHOSPH10	0.361825
DCAF13	0.361739
LRRC59	0.361609
SIKE1	0.361337
ZNF681	0.361291
GPAA1	0.361281
CACNB2	0.361246
RNASEH2C	0.361237
CERS6	0.361094
PYDC2	0.361081
DHX38	0.361077
OTUD4	0.360971
MED28	0.360814
PRPF38A	0.360468
HSPB11	0.360369
MED30	0.360326
PNPLA4	0.360275
DLGAP2	0.360267
CFAP53	0.35996
CKAP2	0.359946
COL5A1	0.359836
TGFB3	0.359625
MDGA2	0.359608
OR14A2	0.359524
ANKRD18B	0.359215
TFG	0.359005
EPB41L3	0.358932
RCL1	0.358792
CLNS1A	0.358589
CREBZF	0.358504
BCL11A	0.358445
LOC338667	0.358328
PLG	0.358219
RASSF4	0.357996
REM2	0.357977
FKBP1B	0.357893
MYRIP	0.357818
ATP6AP1	0.357771
NUDT12	0.357765
PLXNC1	0.35776
CD59	0.35766
INTS6	0.357648
HOMER1	0.35762
LAMTOR2	0.357607
ZNF429	0.357433
C16orf59	0.357293
HAPLN4	0.357222
RAB4A	0.357084
GTF3A	0.356779
PGD	0.356518
TDRD6	0.356298
SC5D	0.356186
SOWAHB	0.356111
KIAA1211L	0.356029
ANP32B	0.356016
ZCWPW2	0.355928
VTI1B	0.355468
RPS23	0.355453
AAAS	0.355401
DGKH	0.355144
ZNF671	0.354824
EID1	0.354692
CYB5D1	0.354657
CDH2	0.354491
HSPA13	0.354303
CAMLG	0.354167
RNF11	0.354081
ZNF441	0.353427
ALCAM	0.35333
CEP41	0.353299
MAGEE1	0.353006
RBM3	0.352959
DCAF4L1	0.35293
SEPHS2	0.35291
PBX1	0.352899
CLK4	0.352771
IFT43	0.352762
TMSB10	0.352755
PTER	0.352474
DUSP19	0.352264
PFN4	0.351658
TMEM251	0.351615
THAP3	0.351545
GALNT18	0.351521
KIAA1107	0.351512
LDOC1L	0.351458
CELF2	0.351385
TM2D2	0.351179
DGKE	0.351172
C1orf162	0.351045
MON1B	0.350964
TOR1A	0.350738
UTP11L	0.350523
PNO1	0.350433
KLHL42	0.350349
SBDS	0.350222
ARAP2	0.350179
HTR3B	0.35016
ORC6	0.349915
RGAG4	0.349888
CAND1	0.349591
C14orf142	0.34959
RPP38	0.349441
RAB23	0.34906
FAM50B	0.349037
AQP1	0.349036
TXNDC9	0.34891
CDC23	0.348639
NPY1R	0.348621
MRAP2	0.348603
HSBP1	0.348545
SRP19	0.348241
PITHD1	0.34824
NR1H2	0.348189
ARL6IP1	0.34808
PSMD10	0.347775
CETN2	0.347686
SURF2	0.347668
ECM1	0.347468
PTPRO	0.347458
NCBP2	0.347449
SMARCAL1	0.347087
SEC22B	0.346989
CEP95	0.346681
EFNB2	0.34647
PHF6	0.346187
MDM1	0.346164
PPRC1	0.346088
EPHX4	0.345795
VPS33B	0.345786
TCP1	0.345707
LSM6	0.345629
ZNF175	0.345571
ASPH	0.345022
COG3	0.345011
VN1R1	0.344915
TROVE2	0.344907
NSUN2	0.344901
JAK1	0.3448
C14orf1	0.344763
ARID4A	0.344734
ABHD13	0.344524
LRRC58	0.344434
MON1A	0.344186
DDX26B	0.344026
TNNT2	0.343595
RAB33A	0.343541
ZFP82	0.343083
RNF6	0.343006
PEG3	0.342994
MEOX2	0.342903
RCAN2	0.34285
TRPC5	0.342835
TMEM222	0.342726
CSMD1	0.342523
C11orf73	0.342384
BEND6	0.342319
TMEM18	0.342239
ZFAND2A	0.342163
CIPC	0.342021
IL1RAP	0.342007
PLEKHB2	0.341864
CCDC25	0.34139
TFRC	0.341366
DHRS7	0.341363
HTR2B	0.341193
LDHA	0.341191
FAAH	0.341066
LINC00961	0.341063
NR1D2	0.341008
PSMA5	0.340972
FZD1	0.340949
TRAPPC8	0.340854
GOT1	0.340273
ERVFRD-1	0.34008
C9orf116	0.339944
WBP5	0.339733
FBXL5	0.339486
LTV1	0.339314
EIF1AY	0.339194
GRK6	0.339124
RNF217	0.339089
MIS18A	0.339041
EPB41L5	0.338985
FTSJ1	0.338957
ZNF670	0.338852
DGAT1	0.338716
ZNF17	0.338652
HNRNPA0	0.338482
TMEM30A	0.338444
POP4	0.338349
CDH10	0.338279
FNTB	0.338104
NR2C2AP	0.337824
ERCC6	0.337413
HERC6	0.33731
CDKL2	0.337199
MTMR1	0.337152
ZNF546	0.337024
DMTF1	0.337019
ZNF573	0.336857
KIDINS220	0.336857
FBXO32	0.336673
RNF2	0.336586
SLC8A3	0.336522
UBA5	0.336514
ELP4	0.336506
PNMA2	0.336277
NAPEPLD	0.336243
ARF1	0.336192
GCC2	0.336016
ZNF16	0.335984
FGF12	0.335941
L3HYPDH	0.335731
CCT6A	0.33541
DYNLT1	0.335395
MED23	0.335378
GABRG3	0.335261
DOPEY1	0.334925
NWD2	0.334791
UBL4A	0.334583
TMEM170B	0.334563
C1orf43	0.334324
ATP4B	0.334149
EXOSC5	0.334047
ZSCAN30	0.333589
BBS10	0.333586
PLXNA4	0.333568
HDX	0.333452
CHMP2A	0.333245
RPS6	0.332931
STYX	0.332877
EPHA5	0.332624
SLC22A1	0.332574
CCDC158	0.332496
PARM1	0.332338
FAM32A	0.332252
CCT8	0.332181
TRAPPC2L	0.331757
CSMD3	0.331667
WDR31	0.331654
LRRTM4	0.33129
AKTIP	0.331252
MYL12B	0.331185
SLC5A6	0.331179
NAALAD2	0.331058
ZNF263	0.331025
EHD3	0.330985
ERI2	0.330941
SMARCA5	0.330842
LYPD5	0.330807
FRMPD4	0.330706
EPX	0.330406
RFC5	0.330294
ZNF354A	0.32999
SPOCK1	0.329712
ARMCX2	0.329687
ERCC8	0.329215
RNF138	0.329137
ZNF667	0.329119
TMPRSS11D	0.329012
THUMPD2	0.328886
SMAD1	0.328877
DGKA	0.328731
BHLHE40	0.328578
C6orf120	0.328376
CA7	0.328335
ZDHHC23	0.328299
ATG9A	0.328267
KCNJ11	0.328258
SPARCL1	0.328138
NELL1	0.327964
BCAS2	0.327618
C9orf72	0.32746
RPL11	0.327357
CAB39L	0.327221
SNAPIN	0.326978
EI24	0.326507
NUP37	0.3263
OSTM1	0.326248
PCIF1	0.326068
ZBTB2	0.326007
SFTPD	0.325887
DNAJC7	0.325735
RAI2	0.325621
C8orf76	0.325563
HSP90AA1	0.325306
TFIP11	0.325261
HINFP	0.32515
XPOT	0.324865
ABHD5	0.324841
SORCS1	0.324461
ZNF789	0.324432
SP2	0.324365
C9orf9	0.324293
HTATSF1	0.324221
C7orf60	0.32399
ENO1	0.323904
YTHDC2	0.3239
PDCD2	0.323881
USP21	0.323841
FARP1	0.32365
LMAN1	0.323632
ZBTB45	0.323538
TMX4	0.323492
ZNF407	0.323341
C1orf53	0.323227
MBLAC2	0.323219
TRHR	0.323047
U2AF1L4	0.322912
PDS5B	0.322479
AGL	0.322322
DET1	0.322299
NEK1	0.322117
RNF7	0.321984
FAM171B	0.321929
DUSP28	0.321733
TMEM219	0.321681
ZFYVE21	0.321596
PSG11	0.321393
CLVS2	0.321268
DLX4	0.321114
TMEM161B	0.320888
ABCF3	0.320844
ZNF684	0.320813
RRH	0.320627
JAK2	0.320621
CAAP1	0.320445
NRXN3	0.320233
FAM199X	0.319931
LINC00094	0.319606
ZNF714	0.319597
DGCR14	0.319512
ARL5B	0.319481
ZNF449	0.319393
DLGAP1	0.319097
NEO1	0.319048
SLC46A1	0.319028
SF3A3	0.318935
DPF3	0.31892
RNF169	0.318843
C14orf132	0.318731
SRSF12	0.318712
ZCCHC18	0.318698
KDM3A	0.318664
JADE1	0.318284
CYP3A43	0.318206
NIN	0.3182
ENTPD4	0.31814
HSP90B1	0.318034
SRP14	0.317895
OR10A5	0.317779
PPP1R3F	0.317728
DYNC1LI2	0.317707
STAM2	0.317611
CKS2	0.317232
HEXB	0.317133
SNED1	0.316826
TNK1	0.316741
IQCJ	0.316491
HIPK1	0.316225
EIF5	0.316183
SNRPF	0.316137
ZBBX	0.315945
ZNF404	0.315923
CEP97	0.315898
PSMA7	0.315872
EID2B	0.315849
MRFAP1	0.315808
ANKRD2	0.315792
PRC1	0.315461
POP1	0.31536
FEM1C	0.315329
SEC22A	0.315313
SIAE	0.315253
TRIM58	0.315208
TCEAL7	0.315153
ZNF829	0.315147
SRSF10	0.314982
ATP1B3	0.314824
KIF23	0.314716
TIGD4	0.314583
SMIM12	0.314483
JRK	0.314441
CD200R1	0.314307
CDH7	0.314216
GOPC	0.314198
CDH12	0.314143
TUBB	0.314023
TAF9B	0.314008
C1orf233	0.314006
DCTN4	0.313667
XRN2	0.31344
IMPDH2	0.313355
PPP1R26	0.313315
ZBED5	0.313056
POGLUT1	0.313019
FAM127C	0.313005
ATG2B	0.312835
ATP6V1H	0.312243
KLRG1	0.312156
CREB3	0.312124
NTAN1	0.312107
ZNF880	0.311957
AHR	0.3119
RFX7	0.311869
PAPSS1	0.311563
TRIM52	0.311458
CASQ1	0.311433
MAD2L1	0.311395
ADAMTS19	0.31129
MOSPD1	0.311166
EIF2D	0.311159
CCNA1	0.3111
THAP2	0.310982
EIF2B4	0.310919
METTL21C	0.3108
CHL1	0.310425
LGALSL	0.310234
SHISA9	0.309876
PARD6A	0.309788
RNF25	0.309754
PREB	0.309741
GPKOW	0.309681
MCFD2	0.309505
VAMP7	0.30911
NT5C1A	0.308974
PDCD4	0.308875
CYP2U1	0.308748
INVS	0.308676
PDE1A	0.308511
MED8	0.308343
UTP18	0.308294
SLC35A3	0.308282
DSE	0.308192
CYTH2	0.307782
PHF23	0.307764
PTGES3L	0.307687
KIAA0196	0.307615
HOPX	0.307471
TMEM43	0.307401
CTDSP2	0.307219
ZNF213	0.307141
PPCS	0.307131
CYP3A4	0.307121
FUBP1	0.307027
SCAMP3	0.306853
ING1	0.306778
SESTD1	0.306718
CDC6	0.306621
NUPL1	0.306447
ZNF780A	0.306233
CEP70	0.305909
CTNNA2	0.30539
ZNF706	0.305223
EFNB3	0.305216
ZNF593	0.304912
ZBED4	0.304912
ZMAT4	0.304881
TEX9	0.304817
GPR63	0.304613
GRM3	0.304553
ADAT2	0.304534
ACTR10	0.304454
OXSR1	0.304379
FAM120A	0.304046
MCMBP	0.304028
ZSCAN32	0.303991
PDZD11	0.30392
FAM174A	0.303813
SLC18A2	0.303663
YDJC	0.303077
LSM1	0.303061
BIRC2	0.303017
SUMO3	0.302964
SSSCA1	0.302957
SMCHD1	0.302842
ZNF419	0.302735
MAT2A	0.302733
VAPB	0.302671
TMEM9	0.302604
ATRAID	0.302548
PSMC2	0.302517
ZNF71	0.302461
ANKAR	0.302173
PROSER1	0.302155
ASF1A	0.302093
PSMB5	0.302009
MICU3	0.301953
IP6K2	0.301884
TMEM254	0.301858
GIF	0.301569
HSPA8	0.301439
ACTRT3	0.301437
FHOD1	0.301346
EPC2	0.301316
NT5C3B	0.301183
CUTC	0.301176
CSDE1	0.300936
PPIL4	0.300932
NME1	0.300905
HMGCR	0.300822
AP3M2	0.300687
C12orf49	0.30068
WDR92	0.300677
C22orf39	0.300374
SOX7	0.300361
PCSK2	0.30025
MAP3K4	0.300222
ERMP1	0.300202
2019-09-15	0.300139
ATR	0.300051
FAM200B	0.300028
TM9SF2	0.299972
PCDH10	0.299906
TGDS	0.299839
FAT3	0.299753
CCDC167	0.299738
CACNG3	0.299722
RORA	0.299469
ZNF704	0.299438
FZD6	0.299272
DNAH6	0.299115
DONSON	0.299045
WDR35	0.298938
SLC46A2	0.298913
RSPRY1	0.298746
NLGN4X	0.298648
DUS3L	0.298597
DNALI1	0.298483
SMIM17	0.298239
NUS1	0.297974
ZNF33A	0.297965
CDC7	0.297829
C1orf27	0.297817
SRPRB	0.297814
ACSM6	0.297812
FANCL	0.297599
RBBP9	0.297434
BPIFB1	0.297404
BAG1	0.297203
CRYGS	0.297176
RPAIN	0.297157
TXNL1	0.297129
MMGT1	0.296826
TDP2	0.29661
ZNF569	0.296609
MTUS2	0.296546
KDELR2	0.296525
BRWD3	0.296498
SAYSD1	0.296489
NRG1	0.29623
NAA30	0.296204
CAPN7	0.296189
SNX17	0.296178
POLR2H	0.296039
WISP3	0.295849
NXF1	0.295521
KBTBD2	0.295196
IGBP1	0.294972
CNOT11	0.294964
RPS19BP1	0.294881
WIPI1	0.2948
SRSF9	0.294791
HIF1A	0.294779
NOC4L	0.294766
ATP11B	0.294619
SERINC1	0.29455
ACVR2A	0.29428
GRM1	0.294278
FEM1A	0.294074
SEC11C	0.29383
ENKUR	0.293681
C11orf68	0.293374
AMIGO1	0.293214
GPR158	0.292989
INO80C	0.292926
FAM81B	0.292873
SLC39A10	0.292813
[truncated: 5,012 more rows]

[truncated: 67 more sheets: Exc L3-5 RORB FILIP1L, Exc L3-5 RORB TWIST2, Exc L4-5 FEZF2 SCN4B, Exc L4-5 RORB DAPK2, Exc L4-5 RORB FOLH1B, Exc L4-6 FEZF2 IL26, Exc L4-6 RORB C1R, Exc L4-6 RORB SEMA3E, Exc L5-6 FEZF2 ABO, Exc L5-6 FEZF2 EFTUD1P1, Exc L5-6 RORB TTC12, Exc L5-6 SLC17A7 IL15, Exc L5-6 THEMIS C1QL3, Exc L5-6 THEMIS CRABP1, Exc L5-6 THEMIS DCSTAMP, Exc L5-6 THEMIS FGF10, Exc L6 FEZF2 OR2T8, Exc L6 FEZF2 SCUBE1, Inh L1 SST CHRNA4, Inh L1 SST NMBR …]
