# Supplementary material for: Cell Type-Specific Gene Network-Based Analysis Depicts the Heterogeneity of Autism Spectrum Disorder
Source: Front Cell Neurosci. 2020 Mar 19;14:59. doi: 10.3389/fncel.2020.00059 (PMC7096557; doi:10.3389/fncel.2020.00059)
Supplement: Supplementary Table 4 — The result of EWCE for cell classes and clusters. [file Table_4.XLSX]

## Sheet: Cell class
Cell Class	annotLevel	p	fold_change	sd_from_mean	p.adj_cell
GABAergic interneuron	1	0.0134	1.33547	2.90951	0.1072
Oligodendrocyte	1	0.0582	1.36993	1.74306	0.1552
No	1	0.04355	1.09988	1.77976	0.1552
Glutamatergic neuron	1	0.111	1.09137	0.797851	0.222
Astrocyte	1	0.17855	1.1385	0.900792	0.28568
Oligodendrocyte precursor cell	1	0.33595	0.951924	-0.111	0.447933
Microglial	1	0.9882	0.608763	-1.26963	0.9882
Endothelial	1	0.9733	0.543574	-1.38149	0.9882

## Sheet: Cell cluster
Cell Cluster	annotLevel	p	fold_change	sd_from_mean	p.adj
Inh L4-6 SST B3GAT2	2	0	1.22605	4.30872	0
Inh L3-5 SST ADGRG6	2	0	1.23829	4.47851	0
Inh L2-4 SST FRZB	2	0	1.23899	4.17419	0
Exc L3-4 RORB CARM1P1	2	0	1.22722	4.41007	0
Inh L5-6 SST KLHDC8A	2	0	1.31493	5.42924	0
Exc L5-6 THEMIS DCSTAMP	2	5e-05	1.24576	4.27093	0.000633333
Exc L5-6 FEZF2 ABO	2	0.0001	1.198	3.7623	0.00095
Inh L1 SST NMBR	2	0.0001	1.19755	3.63871	0.00095
Exc L2-3 LINC00507 FREM3	2	0.00015	1.18289	3.72102	0.00126667
Exc L5-6 THEMIS C1QL3	2	0.00025	1.16735	3.39347	0.00172727
Inh L4-5 SST STK32A	2	0.00025	1.21084	3.61974	0.00172727
Inh L1-3 VIP ADAMTSL1	2	0.00035	1.18655	3.42967	0.00204615
Exc L4-5 FEZF2 SCN4B	2	0.00035	1.20169	3.56851	0.00204615
Exc L5-6 SLC17A7 IL15	2	0.0004	1.18243	3.35648	0.00217143
Inh L1-3 SST CALB1	2	0.0005	1.18996	3.50888	0.00253333
No	2	0.00065	1.13676	3.30637	0.0030875
Inh L4-6 PVALB SULF1	2	0.00085	1.16543	3.20526	0.0038
Inh L5-6 SST MIR548F2	2	0.0012	1.16291	3.06364	0.00506667
Exc L3-5 RORB FILIP1L	2	0.0013	1.15572	3.10667	0.0052
Inh L3-6 SST HPGD	2	0.0016	1.16943	3.05298	0.00597143
Inh L2-5 VIP SERPINF1	2	0.00165	1.18588	3.17535	0.00597143
Exc L5-6 RORB TTC12	2	0.00175	1.15226	3.02558	0.00604545
Inh L1-2 SST BAGE2	2	0.00205	1.16517	2.89537	0.00677391
Exc L5-6 THEMIS FGF10	2	0.00245	1.16741	2.96988	0.00775833
Exc L4-6 RORB SEMA3E	2	0.0027	1.13918	2.82828	0.00789231
Inh L1-4 VIP CHRNA6	2	0.00265	1.19242	2.95831	0.00789231
Inh L1-2 GAD1 MC4R	2	0.0031	1.16364	2.80048	0.00841429
Inh L2-4 VIP SPAG17	2	0.0031	1.19783	2.91851	0.00841429
Exc L4-5 RORB FOLH1B	2	0.00405	1.12961	2.65219	0.00944571
Inh L5-6 SST NPM1P10	2	0.00435	1.14949	2.76445	0.00944571
Inh L1-3 PAX6 SYT6	2	0.0042	1.16475	2.73941	0.00944571
Inh L2-4 PVALB WFDC2	2	0.004	1.13728	2.70717	0.00944571
Inh L2-4 VIP CBLN1	2	0.00385	1.16104	2.79009	0.00944571
Exc L4-6 RORB C1R	2	0.00435	1.13847	2.73407	0.00944571
Exc L6 FEZF2 SCUBE1	2	0.0039	1.15507	2.69338	0.00944571
Inh L5-6 GAD1 GLP1R	2	0.0048	1.15848	2.67817	0.0101333
Inh L3-6 VIP HS3ST3A1	2	0.00495	1.15172	2.7221	0.0101676
Inh L2-3 VIP CASC6	2	0.006	1.13998	2.56316	0.012
Inh L2-5 PVALB SCUBE3	2	0.0062	1.16892	2.58751	0.0120821
Inh L5-6 PVALB LGR5	2	0.00775	1.13678	2.46837	0.0146439
Inh L5-6 SST TH	2	0.0079	1.15419	2.51702	0.0146439
Inh L4-5 PVALB MEPE	2	0.00845	1.13151	2.44855	0.0152905
Inh L1-4 VIP OPRM1	2	0.00935	1.14877	2.42562	0.0165256
Exc L5-6 FEZF2 EFTUD1P1	2	0.01195	1.11541	2.2963	0.0206409
Exc L4-5 RORB DAPK2	2	0.01255	1.11428	2.25914	0.0207348
Exc L2 LAMP5 LTK	2	0.01235	1.11838	2.28984	0.0207348
Inh L2-6 VIP QPCT	2	0.01375	1.15762	2.36813	0.022234
Exc L6 FEZF2 OR2T8	2	0.01505	1.12982	2.13793	0.0238292
Inh L2-6 LAMP5 CA1	2	0.01565	1.14405	2.37862	0.0242735
Inh L4-6 SST GXYLT2	2	0.0181	1.12914	2.16946	0.027512
Exc L5-6 THEMIS CRABP1	2	0.02015	1.11852	2.12733	0.0300275
Exc L2-4 LINC00507 GLP2R	2	0.0217	1.10936	2.05789	0.0317154
Inh L1-3 VIP CCDC184	2	0.0222	1.1108	2.05681	0.031834
Inh L1-2 VIP LBH	2	0.02615	1.1276	2.04518	0.0368037
Exc L3-5 RORB ESR1	2	0.0283	1.1002	1.95137	0.0391055
Inh L1-2 VIP TSPAN12	2	0.035	1.11885	1.87246	0.0475
Inh L1-2 VIP PCDH20	2	0.03815	1.11547	1.81454	0.0501862
Inh L2-5 VIP TYR	2	0.0383	1.10467	1.80058	0.0501862
Inh L1 SST CHRNA4	2	0.0441	1.11597	1.72952	0.05586
Inh L1-3 VIP GGH	2	0.04385	1.10416	1.75686	0.05586
Inh L3-6 SST NPY	2	0.04595	1.12504	1.30515	0.0572492
Inh L1-3 VIP CHRM2	2	0.0533	1.08262	1.63094	0.0653355
Exc L4-6 FEZF2 IL26	2	0.0588	1.12212	1.40421	0.069825
Inh L1-4 LAMP5 LCP2	2	0.05855	1.08226	1.55893	0.069825
Astro L1-6 FGFR3 SLC14A1	2	0.06435	1.11292	1.569	0.07524
Oligo L1-6 OPALIN	2	0.08115	1.35938	1.58867	0.0934455
Exc L3-5 RORB TWIST2	2	0.09485	1.07113	1.31763	0.107591
Inh L1-2 PAX6 TNFAIP8L3	2	0.11	1.09419	1.2469	0.122941
OPC L1-6 PDGFRA	2	0.1156	1.1142	0.493246	0.127328
Inh L1-4 VIP PENK	2	0.13235	1.08014	1.12117	0.143694
Exc L3-5 RORB COL22A1	2	0.1466	1.05887	1.06341	0.156924
Inh L1-2 LAMP5 DBP	2	0.2907	1.04653	0.522756	0.30685
Inh L1-2 PAX6 CDH12	2	0.3671	1.01904	0.324873	0.382186
Astro L1-2 FGFR3 GFAP	2	0.78505	0.924568	-0.795102	0.806268
Micro L1-3 TYROBP	2	0.9762	0.722842	-1.64474	0.9762
Endo L2-6 NOSTRIN	2	0.96805	0.633894	-1.28716	0.9762
